# Supplementary material for: Corporate digital transformation and carbon emission intensity: Empirical evidence from listed companies in China
Source: PLoS One. 2024 Dec 19;19(12):e0313870. doi: 10.1371/journal.pone.0313870 (PMC11658603; doi:10.1371/journal.pone.0313870)
Supplement: S1 File — (ZIP) [file pone.0313870.s001.zip]

Archive with 11 entries (10 files):
- Data and Codes/
- Data and Codes/Data.xlsx
- Data and Codes/empircal.do
- Data and Codes/emprical.txt
- Data and Codes/enter2.dta
- Data and Codes/enter_down.dta
- Data and Codes/enter_up.dta
- Data and Codes/heterogeneity1.dta
- Data and Codes/heterogeneity2.dta
- Data and Codes/heterogeneity3.dta
- Data and Codes/tongqun.dta
