# Supplementary material for: Corporate digital transformation and carbon emission intensity: Empirical evidence from listed companies in China
Source: PLoS One. 2024 Dec 19;19(12):e0313870. doi: 10.1371/journal.pone.0313870 (PMC11658603; doi:10.1371/journal.pone.0313870)
Supplement: S1 File — (ZIP) [file pone.0313870.s001.zip › Data and Codes/Data.xlsx]

## Sheet: enter2
id	year	Sic2	citycode	dig	state	bsize	dshare	bm	dual	age	dig2	eff_co	roa	iv	policy	c	cpro	tax	tax_dig	green	green_dig	iv1	iv2
2	2012	K	440300	1	0	11	36.36	0.9286	0	21	1	125.684	4.1348	649.792	1	1	886000000	1913.56	15635.1	0	0	64.7886	0.0568182
2	2013	K	440300	0	0	11	36.36	1.0323	0	22	0	167.324	3.8183	649.792	0	0	886000000	2401.5	0	0	0	64.7886	0.797619
2	2014	K	440300	5	0	11	36.36	0.939	0	23	25	218.363	3.7937	649.792	1	5	887000000	2405.99	87220.7	0	0	64.7886	1.56098
2	2015	K	440300	0	0	11	36.36	0.8387	0	24	0	245.923	4.245	649.792	0	0	887000000	2134.51	0	0	0	64.7886	2.24096
2	2016	K	440300	0	0	11	36.36	0.9354	0	25	0	265.654	3.4129	649.792	0	0	888000000	2134.39	0	0	0	64.7886	1.82927
2	2017	K	440300	2	0	11	36.36	0.8945	1	25	4	300.82	3.1929	649.792	1	2	888000000	2367.78	64802.8	0	0	64.7886	2.57831
2	2018	K	440300	0	0	11	36.36	0.9845	0	26	0	272.535	3.2234	649.792	0	0	889000000	2699.31	0	0	0	64.7886	2.67742
2	2019	K	440300	2	0	10	40	0.9558	0	27	4	396.841	3.1869	649.792	1	2	889000000	2654.41	104871	0	0	64.7886	2.54839
2	2020	K	440300	3	0	11	36.36	1.0074	0	28	9	359.687	3.1724	649.792	1	3	889000000	2622.09	215606	0	0	64.7886	2.43956
2	2021	K	440300	4	0	11	36.36	1.0756	0	29	16	461.585	1.9637	649.792	1	4	890000000	2893.14	258260	0	0	64.7886	3.04651
6	2012	K	440300	1	0	9	33.33	0.7713	0	21	1	158.718	6.7381	649.792	1	1	886000000	558.574	558.574	0	0	64.7886	0.0568182
6	2013	K	440300	0	0	9	33.33	0.8029	0	22	0	145.575	7.0024	649.792	0	0	886000000	807.306	0	0	0	64.7886	0.797619
6	2014	K	440300	0	0	9	33.33	0.6909	0	23	0	173.097	4.3601	649.792	0	0	887000000	301.872	0	0	0	64.7886	1.62195
6	2018	K	440300	0	0	7	42.86	0.9572	0	26	0	142.468	6.8194	649.792	0	0	889000000	375.981	0	0	0	64.7886	2.67742
6	2019	K	440300	0	0	7	42.86	0.9958	0	27	0	181.576	5.3544	649.792	0	0	889000000	470.38	0	0	0	64.7886	2.56989
6	2020	K	440300	0	0	9	33.33	1.0174	0	28	0	231.514	5.8497	649.792	0	0	889000000	629.271	0	0	0	64.7886	2.47253
6	2021	K	440300	0	0	8	37.5	1.1009	0	29	0	154.062	2.3452	649.792	0	0	890000000	486.726	0	0	0	64.7886	3.09302
8	2007	I	440300	0	0	6	50	0.1314	0	16	0	59.5806	2.1271	649.792	0	0	884000000	45.9821	0	0	0	64.7886	0.111111
8	2008	I	440300	0	0	7	42.86	0.3088	0	17	0	78.6661	0.9479	649.792	0	0	884000000	49.3973	0	0	0	64.7886	0.0909091
8	2009	I	440300	0	0	8	50	0.1302	0	18	0	26.428	0.3948	649.792	0	0	885000000	44.3365	0	0	0	64.7886	1.36364
8	2010	F	440300	0	0	6	50	0.1075	0	19	0	27.7734	1.1407	649.792	0	0	885000000	46.6278	0	0	0	64.7886	1.16667
8	2011	F	440300	0	0	6	50	0.1878	0	20	0	308.854	-0.6984	550.108	0	0	885000000	50.4674	0	0	0	64.7886	0.444444
8	2012	H	440300	0	0	6	50	0.5376	0	21	0	145.128	6.3746	347.971	0	0	886000000	48.9824	0	0	0	64.7886
8	2013	H	440300	0	0	7	42.86	0.3732	0	22	0	158.753	3.6318	649.792	0	0	886000000	57.4436	0	0	0	64.7886
8	2014	H	440300	0	0	7	42.86	0.1853	0	23	0	155.638	1.1522	649.792	0	0	887000000	60.2008	0	0	0	64.7886
8	2015	C3	110000	5	0	7	42.86	0.3463	0	24	25	146.314	5.2909	10691.6	1	5	222000000	183.031	915.155	0	0	27.8652	3.10234
8	2016	C3	110000	7	0	7	42.86	0.4348	0	25	49	137.472	6.4758	10691.6	1	7	222000000	217.329	1521.31	0	0	27.8652	3.66931
8	2017	C3	110000	14	0	7	42.86	0.4616	0	25	196	154.955	8.331	10691.6	1	14	222000000	312.523	4375.32	0	0	27.8652	4.53131
8	2018	C3	110000	23	0	9	33.33	0.7643	0	26	529	112.726	3.2666	10691.6	1	23	222000000	340.237	7825.45	0	0	27.8652	5.50087
8	2019	C3	110000	18	0	9	33.33	0.835	0	27	324	152.738	3.7977	10691.6	1	18	222000000	473.787	8528.17	0	0	27.8652	5.61532
8	2020	C3	110000	7	0	9	33.33	0.9714	0	28	49	186.157	-6.9531	10691.6	1	7	222000000	392.327	2746.29	0	0	27.8652	5.46562
8	2021	C3	110000	6	0	9	33.33	0.8182	1	29	36	150.715	-11.1377	10691.6	1	6	222000000	377.507	2265.04	0	0	27.8652	10.2798
10	2009	F	440300	0	0	11	36.36	0.2325	1	15	0	133.304	4.1536	649.792	0	0	885000000	44.3365	0	0	0	64.7886	0
10	2012	C3	110000	0	0	11	36.36	0.1724	0	18	0	140.316	1.4986	10691.6	0	0	221000000	48.9824	0	0	0	27.8652	1.38652
10	2013	C3	110000	0	0	11	36.36	0.3666	0	19	0	119.106	0.3708	10691.6	0	0	221000000	57.4436	0	0	0	27.8652	1.957
10	2014	C3	110000	0	0	10	40	0.2579	0	20	0	134.499	-9.3654	10691.6	0	0	222000000	60.2008	0	0	0	27.8652	3.06577
10	2015	E	110000	0	0	10	40	0.6293	0	21	0	145.465	0.3869	10691.6	0	0	222000000	136.652	0	0	0	27.8652	1.41818
10	2016	E	440300	0	0	11	36.36	0.7043	0	22	0	174.471	0.8022	649.792	0	0	888000000	145.327	0	0	0	64.7886	0.928571
10	2017	E	440300	0	0	11	36.36	0.599	0	23	0	144.557	-13.884	649.792	0	0	888000000	109.056	0	0	0	64.7886	1.06494
10	2018	E	440300	0	0	10	40	0.7117	0	24	0	148.667	-22.1953	649.792	0	0	889000000	71.1292	0	0	0	64.7886	1.24051
10	2019	E	440300	0	0	11	36.36	0.7682	0	25	0	168.518	2.9389	649.792	0	0	889000000	240.483	0	0	0	64.7886	1.76316
10	2020	E	440300	0	0	11	36.36	0.6995	0	26	0	144.784	2.1558	649.792	0	0	889000000	184.607	0	0	0	64.7886	2.34831
10	2021	E	440300	0	0	11	36.36	0.7634	0	27	0	127.484	0.8555	649.792	0	0	890000000	241.558	0	0	0	64.7886	5.25
11	2007	S	440300	0	1	9	33.33	0.5903	0	16	0	143.532	-1.4524	649.792	0	0	884000000	55.4793	0	0	0	64.7886	0.0344828
11	2008	S	440300	0	1	9	33.33	0.8823	0	17	0	165.804	0.4659	649.792	0	0	884000000	110.571	0	0	0	64.7886	0.0357143
11	2009	S	440300	0	1	9	33.33	0.6412	0	18	0	142.013	3.4199	649.792	0	0	885000000	108.213	0	0	0	64.7886	0.0384615
11	2012	K	440300	0	1	9	33.33	0.8312	0	21	0	133.219	9.4875	649.792	0	0	886000000	253.868	0	0	0	64.7886	0.0681818
11	2013	K	440300	0	1	9	33.33	0.7973	0	22	0	126.334	7.7671	649.792	0	0	886000000	226.775	0	0	0	64.7886	0.797619
11	2014	K	440300	0	1	9	33.33	0.7553	0	23	0	156.898	10.7512	649.792	0	0	887000000	167.453	0	0	0	64.7886	1.62195
11	2015	K	440300	4	1	9	33.33	0.6695	0	24	16	134.371	3.5806	649.792	1	4	887000000	175.114	700.455	0	0	64.7886	2.19277
11	2016	K	440300	0	1	9	33.33	0.7035	0	25	0	178.553	5.3327	649.792	0	0	888000000	293.188	0	0	0	64.7886	1.82927
11	2017	K	440300	0	1	8	37.5	0.7049	0	25	0	124.745	11.5506	649.792	0	0	888000000	387.688	0	0	0	64.7886	2.60241
11	2018	K	440300	0	1	9	33.33	0.9158	0	26	0	159.703	10.1828	649.792	0	0	889000000	397.711	0	0	0	64.7886	2.67742
11	2019	K	440300	0	0	9	33.33	0.8427	0	27	0	152.449	6.8891	649.792	0	0	889000000	462.75	0	0	0	64.7886	2.56989
11	2020	K	440300	0	1	9	33.33	0.8058	0	28	0	151.388	5.991	649.792	0	0	889000000	659.506	0	0	0	64.7886	2.47253
11	2021	K	440300	1	1	9	33.33	0.8815	0	29	1	143.761	6.767	649.792	1	1	890000000	640.332	640.332	0	0	64.7886	3.0814
12	2007	C3	440300	0	0	9	33.33	0.4741	1	16	0	167.077	6.7107	649.792	0	0	884000000	619.353	0	0	0	64.7886	0.0261628
12	2008	C3	440300	0	0	9	33.33	0.8244	1	17	0	159.581	4.821	649.792	0	0	884000000	714.787	0	0	0	64.7886	0.0181347
12	2009	C3	440300	0	0	9	33.33	0.523	0	18	0	164.603	8.3806	649.792	0	0	885000000	856.924	0	3	0	64.7886	0.248157
12	2010	C3	440300	0	0	9	33.33	0.3265	0	19	0	138.459	12.8068	649.792	0	0	885000000	1122.42	0	0	0	64.7886	0.53902
12	2011	C3	440300	0	0	9	33.33	0.6656	1	20	0	166.276	8.7526	649.792	0	0	885000000	1344.55	0	2	0	64.7886	1.00304
12	2012	C3	440300	0	0	9	33.33	0.6782	1	21	0	160.227	2.5796	649.792	0	0	886000000	1055.14	0	3	0	64.7886	1.38652
12	2013	C3	440300	0	0	9	33.33	0.7161	0	22	0	131.902	10.7516	649.792	0	0	886000000	1306.44	0	0	0	64.7886	1.957
12	2014	C3	440300	0	0	9	33.33	0.7	0	23	0	140.393	5.5877	649.792	0	0	887000000	1219.01	0	8	0	64.7886	3.06577
12	2015	C3	440300	0	0	5	57.14	0.5213	0	24	0	170.604	3.4983	649.792	0	0	887000000	1129.06	0	11	0	64.7886	3.10851
12	2016	C3	440300	1	0	7	42.86	0.613	1	25	1	143.094	4.6902	649.792	1	1	888000000	1504.55	1504.55	5	5	64.7886	3.6761
12	2017	C3	440300	0	0	9	33.33	0.7132	0	25	0	158.93	4.2418	649.792	0	0	888000000	1626.44	0	19	0	64.7886	4.5442
12	2018	C3	440300	1	0	8	37.5	0.9958	0	26	1	154.398	2.4705	649.792	1	1	889000000	1600.85	1600.85	8	8	64.7886	5.52007
12	2019	C3	440300	1	0	8	37.5	0.8781	0	27	1	136.773	3.079	649.792	1	1	889000000	1780.62	1780.62	8	8	64.7886	5.62903
12	2020	C3	440300	1	0	9	33.33	0.729	0	28	1	138.946	4.5404	649.792	1	1	889000000	1867.48	1867.48	7	7	64.7886	5.46991
12	2021	C3	440300	7	0	9	33.33	0.6529	0	29	49	181.149	7.83	649.792	1	7	890000000	2458.8	17211.6	7	49	64.7886	10.2792
14	2012	K	440300	0	0	9	33.33	0.6523	0	21	0	129.297	1.6419	649.792	0	0	886000000	48.9824	0	0	0	64.7886	0.0681818
14	2013	K	440300	0	0	9	33.33	0.5738	0	22	0	131.692	1.8602	649.792	0	0	886000000	67.282	0	0	0	64.7886	0.797619
14	2014	K	440300	0	0	9	33.33	0.5205	0	23	0	167.002	2.8069	649.792	0	0	887000000	70.7449	0	0	0	64.7886	1.62195
14	2015	K	440300	0	0	9	33.33	0.3618	0	24	0	157.599	2.4607	649.792	0	0	887000000	61.907	0	0	0	64.7886	2.24096
14	2016	K	440300	0	0	9	33.33	0.3554	0	25	0	155.151	1.5537	649.792	0	0	888000000	81.7383	0	0	0	64.7886	1.82927
14	2017	K	440300	0	0	9	33.33	0.5265	0	25	0	146.178	0.719	649.792	0	0	888000000	67.8706	0	0	0	64.7886	2.60241
14	2018	K	440300	0	0	9	33.33	0.6749	0	26	0	175.308	8.0596	649.792	0	0	889000000	71.1292	0	0	0	64.7886	2.67742
14	2019	K	440300	0	0	9	33.33	0.6815	0	27	0	191.069	1.6291	649.792	0	0	889000000	70.9455	0	0	0	64.7886	2.56989
14	2020	K	440300	0	0	9	33.33	0.7726	0	28	0	127.192	0.3753	649.792	0	0	889000000	66.4575	0	0	0	64.7886	2.47253
14	2021	K	440300	2	0	8	37.5	0.8078	0	29	4	150.395	1.9296	649.792	1	2	890000000	71.1686	140.32	0	0	64.7886	3.06977
16	2007	C3	440300	0	1	7	42.86	0.8994	1	16	0	142.272	2.3069	649.792	0	0	884000000	1698.34	0	0	0	64.7886	0.0261628
16	2008	C3	440300	0	1	7	42.86	1.0891	1	17	0	164.502	2.6331	649.792	0	0	884000000	1758.09	0	0	0	64.7886	0.0181347
16	2009	C3	440300	0	1	7	42.86	0.8423	0	18	0	158.591	1.0863	649.792	0	0	885000000	1966.91	0	30	0	64.7886	0.248157
16	2010	C3	440300	1	1	7	42.86	0.9772	0	19	1	154.286	0.6145	595.335	1	1	885000000	1872.75	2267.24	21	21	64.7886	0.537205
16	2011	C3	440300	8	1	7	42.86	1.0676	0	20	64	132.583	0.143	649.792	1	8	885000000	2022.12	19158.2	7	56	64.7886	0.990881
16	2012	C3	440300	7	1	7	42.86	1.0573	0	21	49	134.172	0.2743	649.792	1	7	886000000	1913.56	15191.2	9	63	64.7886	1.37689
16	2013	C3	440300	8	1	7	42.86	1.0247	0	22	64	153.717	0.3801	649.792	1	8	886000000	2401.5	22960	3	24	64.7886	1.94591
16	2014	C3	440300	3	1	7	42.86	0.9402	0	23	9	152.802	0.3607	649.792	1	3	887000000	2405.99	10188.5	3	9	64.7886	3.06175
16	2015	C3	440300	2	1	5	57.14	0.6303	1	24	4	161.622	-8.9531	649.792	1	2	887000000	2134.51	4705.25	2	4	64.7886	3.10604
16	2016	C3	440300	2	0	7	42.86	0.7437	1	25	4	165.028	0.5346	649.792	1	2	888000000	2134.39	6249.02	1	2	64.7886	3.67497
16	2017	C3	440300	5	0	7	42.86	0.8677	0	25	25	139.447	19.5437	649.792	1	5	888000000	2367.78	24475.6	5	25	64.7886	4.53959
16	2018	C3	440300	13	0	7	42.86	1.0892	0	26	169	138.832	2.027	649.792	1	13	889000000	2699.31	75419.3	1	13	64.7886	5.5096
16	2019	C3	440300	5	0	7	42.86	1.0282	0	27	25	162.648	0.7865	649.792	1	5	889000000	2654.41	42541.4	5	25	64.7886	5.62581
16	2020	C3	440300	18	0	7	42.86	0.9704	0	28	324	144.777	1.0828	649.792	1	18	889000000	2622.09	132968	5	90	64.7886	5.45774
16	2021	C3	440300	17	0	7	42.86	0.9563	0	29	289	164.964	2.0231	649.792	1	17	890000000	2893.14	125866	3	51	64.7886	10.2731
17	2013	C3	440300	0	0	9	33.33	0.1714	0	22	0	38.545	18.8586	649.792	0	0	886000000	57.4436	0	0	0	64.7886	1.957
17	2014	C3	440300	1	0	9	33.33	0.1457	0	23	1	151.351	11.2314	649.792	1	1	887000000	60.2008	26.9061	0	0	64.7886	3.06443
17	2015	C3	440300	0	0	8	37.5	0.0953	1	24	0	160.471	-0.2309	649.792	0	0	887000000	60.5264	0	0	0	64.7886	3.10851
17	2016	C3	440300	0	0	8	37.5	0.1163	1	25	0	147.432	7.1949	649.792	0	0	888000000	59.6845	0	0	0	64.7886	3.67724
20	2007	C3	440300	0	0	6	33.33	0.3651	1	16	0	164.506	5.9007	649.792	0	0	884000000	45.9821	0	0	0	64.7886	0.0261628
20	2008	C3	440300	0	0	7	42.86	0.8075	1	17	0	162.195	1.6943	649.792	0	0	884000000	49.3973	0	0	0	64.7886	0.0181347
20	2009	C3	440300	0	0	6	50	0.4444	1	18	0	163.888	0.549	649.792	0	0	885000000	80.7877	0	0	0	64.7886	0.248157
20	2010	C3	440300	0	0	7	42.86	0.4689	1	19	0	136.703	1.2643	649.792	0	0	885000000	108.206	0	0	0	64.7886	0.53902
20	2011	C3	440300	0	0	7	42.86	0.647	1	20	0	159.409	1.5522	649.792	0	0	885000000	126.106	0	0	0	64.7886	1.00304
20	2012	C3	440300	0	0	7	42.86	0.5767	1	21	0	153.487	0.4756	649.792	0	0	886000000	116.356	0	0	0	64.7886	1.38652
20	2013	C3	440300	0	0	7	42.86	0.5713	1	22	0	129.863	-0.8911	649.792	0	0	886000000	89.216	0	0	0	64.7886	1.957
20	2015	C3	440300	3	0	7	42.86	0.1621	1	24	9	164.469	-0.3637	649.792	1	3	887000000	70.0689	210.207	0	0	64.7886	3.10481
20	2016	C3	440300	0	0	6	50	0.1263	1	25	0	140.245	0.8629	649.792	0	0	888000000	87.0251	0	0	0	64.7886	3.67724
20	2017	C3	440300	0	0	6	50	0.1878	1	25	0	161.297	0.1547	649.792	0	0	888000000	127.592	0	0	0	64.7886	4.5442
20	2018	C3	440300	0	0	6	50	0.2368	1	26	0	152.672	0.534	649.792	0	0	889000000	108.824	0	0	0	64.7886	5.52094
20	2019	C3	440300	0	0	6	50	0.2363	1	27	0	160.765	0.889	649.792	0	0	889000000	120.017	0	0	0	64.7886	5.62984
20	2020	C3	440300	0	0	6	50	0.2657	1	28	0	209.577	1.088	649.792	0	0	889000000	190.75	0	0	0	64.7886	5.47063
20	2021	C3	440300	1	0	6	50	0.2968	1	29	1	157.947	1.0913	649.792	1	1	890000000	126.968	126.968	0	0	64.7886	10.2828
21	2007	C3	440300	0	1	9	33.33	0.5217	0	14	0	149.646	13.7866	649.792	0	0	884000000	1698.34	0	0	0	64.7886	0.0261628
21	2008	C3	440300	0	1	9	33.33	0.9832	1	15	0	151.373	7.3061	649.792	0	0	884000000	1923.16	0	0	0	64.7886	0.0181347
21	2009	C3	440300	0	0	9	33.33	0.4239	1	16	0	139.018	4.8991	649.792	0	0	885000000	1966.91	0	7	0	61.2569	0.248157
21	2010	C3	440300	2	0	9	33.33	0.3774	0	17	4	133.386	5.3452	649.792	1	2	885000000	1872.75	6028.19	7	14	64.7886	0.53539
21	2011	C3	440300	6	0	9	33.33	0.8087	0	18	36	153.776	2.1297	649.792	1	6	885000000	2022.12	19977.1	7	42	64.7886	0.993921
21	2012	C3	440300	0	0	9	33.33	0.832	0	19	0	141.451	0.083	649.792	0	0	886000000	1913.56	0	2	0	58.3341	1.38652
21	2013	C3	440300	2	0	9	33.33	0.8452	0	20	4	148.145	1.1574	649.792	1	2	886000000	2266.29	4532.59	0	0	64.7886	1.95423
21	2014	C3	440300	2	0	9	33.33	0.7243	0	21	4	120.8	1.1111	649.792	1	2	887000000	2285.4	4570.79	3	6	64.7886	3.06309
21	2015	C3	440300	1	0	9	33.33	0.5337	0	22	1	134.048	1.2601	649.792	1	1	887000000	2134.51	2776.35	7	7	64.7886	3.10728
21	2016	C3	440300	0	0	9	33.33	0.5776	0	23	0	147.733	1.9095	649.792	0	0	888000000	2134.39	0	3	0	64.7886	3.67724
21	2017	C3	440300	11	0	9	33.33	0.6646	0	24	121	130.607	3.4573	649.792	1	11	888000000	2367.78	26403.1	4	44	64.7886	4.53407
21	2018	C3	440300	22	0	9	33.33	0.9046	0	25	484	156.324	3.5343	649.792	1	22	889000000	2528.25	55621.4	5	110	64.7886	5.50175
21	2019	C3	440300	8	0	9	33.33	0.6307	0	26	64	166.958	2.3945	649.792	1	8	889000000	1982.69	15861.6	6	48	64.7886	5.62339
21	2020	C3	440300	2	0	8	37.5	0.5202	0	27	4	203.387	4.4054	649.792	1	2	889000000	2622.09	6284.63	7	14	64.7886	5.4692
21	2021	C3	440300	21	0	9	33.33	0.6714	0	28	441	168.718	3.0835	649.792	1	21	890000000	2686.1	56408.2	5	105	64.7886	10.2706
24	2012	K	440300	0	1	11	36.36	0.9205	0	20	0	167.169	3.9172	649.792	0	0	886000000	1913.56	0	0	0	64.7886	0.0681818
24	2013	K	440300	5	1	11	36.36	1.0159	0	21	25	152.255	4.1094	649.792	1	5	886000000	2401.5	24376.2	0	0	64.7886	0.738095
24	2014	K	440300	0	1	11	36.36	0.9417	0	22	0	155.163	3.6323	649.792	0	0	887000000	2405.99	0	0	0	64.7886	1.62195
27	2007	D	440300	0	1	9	33.33	0.6937	0	15	0	151.085	7.9275	649.792	0	0	884000000	1457.21	0	0	0	64.7886	0.0652174
27	2008	D	440300	0	1	9	33.33	0.9624	0	16	0	148.255	3.9608	649.792	0	0	884000000	1499.81	0	0	0	64.7886	0
27	2009	D	440300	0	1	9	33.33	0.887	0	17	0	154.423	7.6615	649.792	0	0	885000000	1567.63	0	0	0	64.7886	0.14
27	2010	D	440300	0	1	9	33.33	0.9485	0	18	0	132.505	5.5588	649.792	0	0	885000000	1863	0	0	0	64.7886	0.0925926
27	2011	D	440300	0	0	9	33.33	1.026	0	19	0	129.036	3.754	649.792	0	0	885000000	2022.12	0	0	0	64.7886	0.0892857
27	2012	D	440300	0	0	9	33.33	1.057	0	20	0	150.257	3.5121	649.792	0	0	886000000	1591.51	0	0	0	64.7886	0.078125
27	2013	D	440300	0	1	9	33.33	1.049	0	21	0	144.729	5.2005	649.792	0	0	886000000	1687.31	0	0	0	64.7886	0.153846
27	2014	D	440300	0	1	9	33.33	0.9206	0	22	0	158.986	6.0771	649.792	0	0	887000000	1904.93	0	0	0	64.7886	0.393939
27	2015	D	440300	1	1	9	33.33	0.9195	0	23	1	151.407	3.5436	649.792	1	1	887000000	1542.08	1542.08	0	0	64.7886	0.808824
27	2017	D	440300	1	0	9	33.33	1.0091	0	25	1	174.79	1.0942	649.792	1	1	888000000	2367.78	2645.57	0	0	64.7886	0.771084
27	2018	D	440300	3	0	9	33.33	1.0851	0	26	9	156.668	0.8421	649.792	1	3	889000000	2699.31	9199.92	0	0	64.7886	0.94382
27	2019	D	440300	0	0	9	33.33	1.1029	0	27	0	167.934	1.9031	649.792	0	0	889000000	2654.41	0	0	0	64.7886	1.1087
27	2020	D	440300	3	0	9	33.33	1.1273	0	28	9	171.031	3.7414	649.792	1	3	889000000	2622.09	8401.73	0	0	64.7886	1.57143
27	2021	D	440300	1	0	9	33.33	1.0918	0	29	1	173.453	1.6042	649.792	1	1	890000000	2893.14	3733.06	0	0	64.7886	2.44037
29	2012	K	440300	0	0	9	33.33	0.6043	0	20	0	161.288	2.878	649.792	0	0	886000000	145.58	0	0	0	64.7886	0.0681818
29	2013	K	440300	0	0	9	33.33	0.6911	0	21	0	125.877	5.4167	649.792	0	0	886000000	314.448	0	0	0	64.7886	0.797619
29	2014	K	440300	0	0	9	33.33	0.4957	0	22	0	124.686	6.8126	649.792	0	0	887000000	319.443	0	0	0	64.7886	1.62195
29	2015	K	440300	0	0	9	33.33	0.2949	0	23	0	170.06	7.2027	649.792	0	0	887000000	328.05	0	0	0	64.7886	2.24096
29	2020	K	440300	0	0	11	33.33	0.6195	0	28	0	198.228	5.8734	649.792	0	0	889000000	383.666	0	0	0	64.7886	2.47253
29	2021	K	440300	0	0	9	33.33	0.6715	0	29	0	142.845	3.5196	649.792	0	0	890000000	203.494	0	0	0	64.7886	3.09302
30	2013	C4	220100	0	1	8	37.5	0.9272	0	21	0	153.044	8.3031	892.099	0	0	443000000	657.556	0	3	0	15.2084	3.68
30	2014	C3	220100	0	1	8	37.5	0.7274	0	22	0	132.553	9.2477	892.099	0	0	443000000	609.55	0	2	0	15.2084	3.06577
30	2015	C3	220100	0	1	9	33.33	0.6982	0	23	0	148.137	6.4925	892.099	0	0	444000000	620.451	0	0	0	15.2084	3.10851
30	2016	C3	220100	1	0	9	33.33	0.6415	0	24	1	148.323	7.4575	892.099	1	1	444000000	829.845	829.845	0	0	15.2084	3.6761
30	2017	C3	220100	5	0	9	33.33	0.7198	0	25	25	139.111	7.9011	892.099	1	5	444000000	1096.99	5484.93	0	0	15.2084	4.53959
30	2018	C3	220100	5	0	9	33.33	1.0404	0	26	25	166.904	7.4787	892.099	1	5	444000000	1148.33	5741.63	2	10	21.4179	5.51658
30	2019	C3	220100	3	0	9	33.33	0.9232	0	27	9	140.75	6.8359	892.099	1	3	444000000	1419.39	4258.17	0	0	15.2084	5.62742
30	2020	C3	220100	12	0	9	33.33	0.7509	0	28	144	209.661	6.282	892.099	1	12	445000000	2622.09	33164.8	0	0	15.2084	5.46203
30	2021	C3	220100	28	0	9	33.33	0.7595	0	29	784	156.274	5.2376	892.099	1	28	445000000	1986.69	55627.4	0	0	16.7027	10.2663
31	2012	K	440300	0	0	9	33.33	0.9905	0	20	0	147.008	1.9532	649.792	0	0	886000000	1154.61	0	0	0	64.7886	0.0681818
31	2013	K	440300	0	0	8	37.5	1.0584	0	21	0	158.569	2.2639	649.792	0	0	886000000	1458.77	0	0	0	64.7886	0.797619
31	2014	K	440300	0	0	9	33.33	0.9082	0	22	0	171.557	1.9494	649.792	0	0	887000000	1345.91	0	0	0	64.7886	1.62195
31	2015	K	440300	2	0	9	33.33	0.7935	0	23	4	163.572	1.8098	649.792	1	2	887000000	1996.45	3992.91	0	0	64.7886	2.21687
31	2016	K	440300	1	0	7	42.86	0.9261	0	24	1	141.854	2.1761	649.792	1	1	888000000	2134.39	2680.14	0	0	64.7886	1.81707
31	2018	K	440300	0	0	9	33.33	1.0569	0	26	0	260.913	2.1984	649.792	0	0	889000000	2699.31	0	0	0	64.7886	2.67742
31	2019	K	440300	2	0	8	37.5	1.0376	0	27	4	126.825	2.0228	649.792	1	2	889000000	2654.41	11306.5	0	0	51.2707	2.54839
31	2020	K	440300	0	0	11	36.36	1.0601	0	28	0	186.658	0.5617	649.792	0	0	889000000	2622.09	0	0	0	64.7886	2.47253
31	2021	K	440300	0	0	11	36.36	1.0809	0	29	0	153.141	0.3608	649.792	0	0	890000000	2893.14	0	0	0	64.7886	3.09302
32	2007	C3	440300	0	1	9	33.33	0.6404	0	15	0	156.417	5.0762	649.792	0	0	884000000	267.9	0	0	0	64.7886	0.0261628
32	2008	C3	440300	0	1	9	33.33	0.8438	0	16	0	150.233	6.0201	649.792	0	0	884000000	277.72	0	0	0	64.7886	0.0181347
32	2009	C3	440300	0	0	8	37.5	0.5419	0	17	0	178.949	3.3613	649.792	0	0	885000000	192.02	0	1	0	64.7886	0.248157
32	2010	C3	440300	0	0	9	33.33	0.502	0	18	0	152.258	3.2341	649.792	0	0	885000000	217.951	0	0	0	64.7886	0.53902
32	2011	C3	440300	3	0	9	33.33	0.7703	0	19	9	141.784	2.8511	649.792	1	3	885000000	250.486	751.458	2	6	64.7886	0.99848
32	2012	C3	440300	11	0	9	33.33	0.7221	0	20	121	151.503	10.5781	649.792	1	11	886000000	243.282	2676.1	0	0	64.7886	1.37139
32	2013	C3	440300	17	0	9	33.33	0.5993	0	21	289	178.934	0.9998	649.792	1	17	886000000	203.493	3459.38	0	0	64.7886	1.93343
32	2016	F	440300	4	1	9	33.33	0.3831	0	24	16	155.665	2.34	649.792	1	4	888000000	272.413	1089.65	0	0	64.7886	2.14286
32	2017	F	440300	1	1	9	33.33	0.5209	0	25	1	136.402	0.678	649.792	1	1	888000000	237.999	237.999	0	0	64.7886	4.14286
32	2018	F	440300	12	0	9	33.33	0.6969	0	26	144	154.459	5.1905	649.792	1	12	889000000	227.831	2733.97	0	0	85.7353	3.85714
32	2019	F	440300	12	0	9	33.33	0.3586	0	27	144	170.057	6.7363	649.792	1	12	889000000	232.271	2787.25	0	0	64.7886	4.42857
32	2020	F	440300	12	0	9	33.33	0.3173	0	28	144	167.165	7.3083	649.792	1	12	889000000	228.912	2746.94	0	0	64.7886	2.75
32	2021	E	440300	57	0	9	33.33	0.8964	0	29	3249	140.113	2.5106	649.792	1	57	890000000	2893.14	323808	0	0	64.7886	4.63043
36	2007	C1	440300	0	0	9	33.33	0.7525	0	14	0	160.088	-7.1526	649.792	0	0	884000000	1273.1	0	0	0	64.7886	0.0405405
36	2008	C1	440300	0	0	9	33.33	0.8459	0	15	0	4214.34	-13.4185	649.792	0	0	884000000	562.522	0	0	0	64.7886	0.0379747
36	2009	C1	440300	0	0	9	33.33	0.3573	0	16	0	143.065	13.9975	649.792	0	0	885000000	286.819	0	0	0	64.7886	0.0470588
36	2012	K	440300	0	0	9	33.33	0.741	0	19	0	143.623	2.0232	649.792	0	0	886000000	49.6294	0	0	0	64.7886	0.0681818
36	2013	K	440300	0	0	11	36.36	0.857	0	20	0	136.225	2.7381	649.792	0	0	886000000	57.4436	0	0	0	64.7886	0.797619
36	2014	K	440300	0	0	12	33.33	0.6365	0	21	0	144.006	0.6596	649.792	0	0	887000000	60.2008	0	0	0	64.7886	1.62195
36	2015	K	440300	2	0	12	33.33	0.465	0	22	4	119.535	1.465	649.792	1	2	887000000	72.1019	144.204	0	0	64.7886	2.21687
36	2016	K	440300	2	0	11	36.36	0.6383	0	23	4	122.669	13.9128	649.792	1	2	888000000	337.673	675.345	0	0	64.7886	1.80488
36	2017	K	440300	7	0	11	36.36	0.626	0	24	49	172.015	15.7407	649.792	1	7	888000000	592.841	4149.89	0	0	64.7886	2.51807
36	2018	K	440300	1	0	11	36.36	0.928	0	25	1	152.882	9.466	649.792	1	1	889000000	492.901	492.901	0	0	64.7886	2.66667
36	2019	K	440300	0	0	7	42.86	0.942	0	26	0	162.305	7.3384	649.792	0	0	889000000	531.25	0	0	0	64.7886	2.56989
36	2020	K	440300	4	0	7	42.86	0.9926	0	27	16	146.153	7.1274	649.792	1	4	889000000	452.066	1808.26	0	0	64.7886	2.42857
36	2021	K	440300	0	0	7	42.86	0.9573	0	28	0	176.478	5.503	649.792	0	0	890000000	217.795	0	0	0	64.7886	3.09302
37	2007	D	440300	0	1	15	33.33	0.829	0	14	0	155.078	1.7567	649.792	0	0	884000000	585.149	0	0	0	64.7886	0.0652174
37	2008	D	440300	0	1	15	33.33	1.0836	0	15	0	151.172	0.2975	649.792	0	0	884000000	517.886	0	0	0	64.7886	0
37	2009	D	440300	0	0	13	38.46	0.7811	0	16	0	149.496	2.436	649.792	0	0	885000000	336.351	0	0	0	64.7886	0.14
37	2010	D	440300	0	0	11	45.45	0.9075	0	17	0	179.33	-2.3382	649.792	0	0	885000000	232.729	0	0	0	64.7886	0.0925926
37	2011	D	440300	0	0	15	40	1.044	0	18	0	170.864	0.1656	649.792	0	0	885000000	279.346	0	0	0	64.7886	0.0892857
37	2012	D	440300	0	0	14	35.71	0.9615	0	19	0	148.111	-4.245	649.792	0	0	886000000	167.983	0	0	0	64.7886	0.078125
37	2013	D	440300	0	0	15	40	0.974	0	20	0	147.96	1.3488	649.792	0	0	886000000	174.067	0	0	0	64.7886	0.153846
37	2014	D	440300	0	0	15	40	0.7192	0	21	0	144.939	-8.3386	649.792	0	0	887000000	191.271	0	0	0	64.7886	0.393939
37	2015	D	440300	0	0	15	40	0.4693	0	22	0	140.611	-17.1034	649.792	0	0	887000000	210.284	0	0	0	64.7886	0.823529
37	2016	D	440300	0	0	15	40	0.5924	0	23	0	131.482	18.0139	649.792	0	0	888000000	220.114	0	0	0	64.7886	0.777778
37	2017	D	440300	0	0	9	33.33	0.7046	0	24	0	173.602	0.0131	649.792	0	0	888000000	322.176	0	0	0	64.7886	0.783133
37	2018	D	440300	0	0	9	33.33	0.9422	0	25	0	136.915	0.3765	649.792	0	0	889000000	327.248	0	0	0	64.7886	0.977528
37	2019	D	440300	0	0	9	33.33	0.4979	0	26	0	152.541	0.7981	649.792	0	0	889000000	191.097	0	0	0	64.7886	1.1087
37	2020	D	440300	0	0	9	33.33	0.5462	0	27	0	191.628	2.2485	649.792	0	0	889000000	153.344	0	3	0	64.7886	1.60204
37	2021	D	440300	0	0	9	33.33	0.6214	0	28	0	148.86	-18.2581	649.792	0	0	890000000	90.3563	0	0	0	64.7886	2.44954
39	2007	C3	440300	0	0	8	37.5	0.5911	0	14	0	158.065	8.2333	649.792	0	0	884000000	1698.34	0	0	0	64.7886	0.0261628
39	2008	C3	440300	0	0	8	37.5	1.0646	0	15	0	147.108	4.8765	649.792	0	0	884000000	1923.16	0	0	0	64.7886	0.0181347
39	2009	C3	440300	0	0	8	37.5	0.7478	0	16	0	144.377	2.8928	649.792	0	0	885000000	1966.91	0	0	0	64.7886	0.248157
39	2010	C3	440300	0	0	7	42.86	0.6357	0	17	0	146.898	5.2666	649.792	0	0	885000000	1872.75	0	4	0	64.7886	0.53902
39	2011	C3	440300	0	0	8	37.5	0.9342	0	18	0	140.33	5.685	649.792	0	0	885000000	2022.12	0	16	0	64.7886	1.00304
39	2012	C3	440300	0	0	8	37.5	0.9407	0	19	0	148.398	3.0645	649.792	0	0	886000000	1913.56	0	13	0	64.7886	1.38652
39	2013	C3	440300	0	0	7	42.86	0.9124	0	20	0	166.882	3.6285	649.792	0	0	886000000	2401.5	0	16	0	64.7886	1.957
39	2014	C3	440300	0	0	8	37.5	0.8582	0	21	0	140.088	3.4564	649.792	0	0	887000000	2405.99	0	11	0	64.7886	3.06577
39	2015	C3	440300	1	0	7	42.86	0.9032	0	22	1	186.509	2.128	649.792	1	1	887000000	2134.51	7702.02	19	19	64.7886	3.10728
39	2016	C3	440300	1	0	8	37.5	0.9852	0	23	1	170.939	0.5898	649.792	1	1	888000000	2134.39	5845.22	16	16	64.7886	3.6761
39	2017	C3	440300	0	0	8	37.5	0.9251	0	24	0	121.156	2.4183	649.792	0	0	888000000	2367.78	0	20	0	64.7886	4.5442
39	2018	C3	440300	6	0	8	37.5	1.0589	0	25	36	162.794	2.5606	649.792	1	6	889000000	2699.31	94007.6	31	186	64.7886	5.51571
39	2019	C3	440300	10	0	8	37.5	1.0515	0	26	100	136.931	1.4585	649.792	1	10	889000000	2654.41	110971	15	150	64.7886	5.62177
39	2020	C3	440300	10	0	9	33.33	0.9999	0	27	100	133.071	4.1117	649.792	1	10	889000000	2622.09	150608	16	160	64.7886	5.46347
39	2021	C3	440300	9	0	9	33.33	0.9871	0	28	81	143.939	5.4177	649.792	1	9	890000000	2893.14	226629	9	81	64.7886	10.2779
40	2007	S	440300	0	0	12	33.33	0.4623	1	14	0	137.164	3.1011	649.792	0	0	884000000	76.1185	0	0	0	64.7886	0.0344828
40	2008	S	440300	0	0	12	33.33	0.7953	1	15	0	152.458	-5.492	649.792	0	0	884000000	52.3925	0	0	0	64.7886	0.0357143
40	2009	S	440300	0	0	12	33.33	0.5644	0	16	0	145.672	1.7735	649.792	0	0	885000000	112.247	0	0	0	64.7886	0.0384615
40	2012	K	440300	0	0	11	36.36	0.7039	0	19	0	170.223	6.7669	649.792	0	0	886000000	122.057	0	0	0	64.7886	0.0681818
40	2013	K	440300	0	0	11	36.36	0.8502	0	20	0	185.22	2.5972	649.792	0	0	886000000	94.2497	0	0	0	64.7886	0.797619
40	2014	K	440300	0	0	11	36.36	0.7038	0	21	0	125.567	1.2453	649.792	0	0	887000000	157.344	0	0	0	64.7886	1.62195
40	2015	K	440300	1	0	11	36.36	0.5462	1	22	1	165.565	0.9166	649.792	1	1	887000000	275.013	275.013	0	0	64.7886	2.22892
40	2016	K	440300	0	0	11	36.36	0.901	1	23	0	147.174	1.0142	649.792	0	0	888000000	541.017	0	0	0	64.7886	1.82927
40	2017	E	440300	1	0	11	36.36	0.8395	1	24	1	153.439	1.8681	649.792	1	1	888000000	1002.65	1002.65	0	0	64.7886	1.05195
40	2018	D	440300	3	0	11	36.36	1.086	1	25	9	144.881	3.2723	649.792	1	3	889000000	1228.14	3684.42	3	9	64.7886	0.94382
40	2019	D	440300	1	0	9	44.44	1.2021	1	26	1	150.337	-3.0888	649.792	1	1	889000000	789.274	789.274	0	0	64.7886	1.09783
40	2020	D	440300	0	0	9	33.33	1.2356	1	27	0	187.205	-3.9731	673.79	0	0	889000000	438.441	0	1	0	64.7886	1.60204
40	2021	D	440300	9	0	9	33.33	1.1866	1	28	81	126.871	-2.3084	649.792	1	9	890000000	606.681	5460.13	0	0	64.7886	2.36697
42	2012	K	440300	0	0	9	33.33	0.7973	0	19	0	152.229	5.4795	649.792	0	0	886000000	377.256	0	0	0	64.7886	0.0681818
42	2013	K	440300	0	0	8	37.5	0.7231	0	20	0	168.34	5.0699	649.792	0	0	886000000	317.343	0	0	0	64.7886	0.797619
42	2014	K	440300	0	0	9	33.33	0.8004	1	21	0	169.997	1.887	649.792	0	0	887000000	399.366	0	0	0	64.7886	1.62195
42	2015	K	440300	1	0	9	33.33	0.8049	1	22	1	118.942	1.624	649.792	1	1	887000000	741.598	741.598	0	0	64.7886	2.22892
42	2017	K	440300	0	0	9	33.33	0.9383	1	24	0	127.421	1.3959	649.792	0	0	888000000	1356.87	0	0	0	64.7886	2.60241
42	2018	K	440300	0	0	9	33.33	1.0045	0	25	0	168.7	0.9011	649.792	0	0	889000000	1228.96	0	0	0	64.7886	2.67742
42	2019	K	440300	0	0	9	33.33	1.0178	0	26	0	146.49	1.4921	649.792	0	0	889000000	954.763	0	0	0	64.7886	2.56989
42	2020	K	440300	0	0	8	37.5	1.0499	0	27	0	146.198	0.3599	649.792	0	0	889000000	1511.56	0	0	0	64.7886	2.47253
42	2021	K	440300	0	0	8	37.5	1.0743	0	28	0	137.364	0.1577	649.792	0	0	890000000	1249.76	0	0	0	64.7886	3.09302
45	2007	C1	440300	0	1	7	42.86	0.6091	0	14	0	153.124	1.7583	649.792	0	0	884000000	74.5207	0	0	0	64.7886	0.0405405
45	2008	C1	440300	0	1	7	42.86	0.7428	0	15	0	155.654	7.8143	649.792	0	0	884000000	49.3973	0	0	0	64.7886	0.0379747
45	2009	C1	440300	0	0	7	42.86	0.2451	0	16	0	163.295	4.7368	649.792	0	0	885000000	79.3785	0	0	0	64.7886	0.0470588
45	2010	C1	440300	0	1	9	33.33	0.3924	0	17	0	155.964	2.4591	649.792	0	0	885000000	95.1632	0	0	0	64.7886	0.0891089
45	2011	S	440300	0	1	9	33.33	0.5974	0	18	0	158.847	2.7052	649.792	0	0	885000000	107.017	0	0	0	64.7886	0.0952381
45	2012	F	440300	0	1	9	33.33	0.758	0	19	0	159.06	-4.3064	649.792	0	0	886000000	119.862	0	0	0	64.7886	0.153846
45	2013	F	440300	0	1	9	33.33	0.7399	0	20	0	142.541	1.6559	649.792	0	0	886000000	163.595	0	0	0	64.7886	2.23077
45	2014	F	440300	0	1	8	37.5	0.575	0	21	0	139.579	-4.0241	649.792	0	0	887000000	180.494	0	0	0	64.7886	4.6
45	2015	C3	440300	0	1	8	37.5	0.4184	1	22	0	149.539	0.2862	649.792	0	0	887000000	185.245	0	0	0	64.7886	3.10851
45	2016	C3	440300	0	0	7	42.86	0.5561	1	23	0	178.085	-2.1184	649.792	0	0	888000000	177.571	0	0	0	64.7886	3.67724
45	2017	C3	440300	0	0	9	33.33	0.7753	0	24	0	153.312	1.7556	649.792	0	0	888000000	258.057	0	0	0	64.7886	4.5442
45	2018	C3	440300	0	0	9	33.33	1.1552	0	25	0	130.658	-1.3488	649.792	0	0	889000000	208.895	0	0	0	64.7886	5.52094
45	2019	C3	440300	0	0	8	37.5	1.0615	0	26	0	171.76	-0.4089	649.792	0	0	889000000	350.638	0	0	0	64.7886	5.62984
45	2020	C3	440300	0	0	9	33.33	1.1077	0	27	0	144.567	0.8753	649.792	0	0	889000000	304.947	0	0	0	64.7886	5.47063
45	2021	C3	440300	0	0	9	33.33	0.9097	0	28	0	137.335	1.3479	649.792	0	0	890000000	390.388	0	0	0	64.7886	10.2834
48	2011	C1	440300	0	0	11	36.36	0.3237	1	18	0	43.2046	19.7567	649.792	0	0	885000000	64.286	0	0	0	64.7886	0.33913
48	2012	C1	440300	0	0	11	36.36	0.3677	1	19	0	180.101	2.4975	649.792	0	0	886000000	252.663	0	0	0	64.7886	0.945312
48	2013	C1	440300	0	0	11	36.36	0.2619	1	20	0	154.876	-0.7469	649.792	0	0	886000000	290.385	0	0	0	64.7886	1.872
48	2014	C1	440300	8	0	11	36.36	0.3665	0	21	64	142.536	6.0601	649.792	1	8	887000000	305.554	2444.43	0	0	64.7886	2.375
48	2015	C1	440300	3	0	11	36.36	0.1289	0	22	9	161.453	10.8088	649.792	1	3	887000000	329.732	989.195	0	0	64.7886	2.76642
48	2017	C1	440300	2	0	11	36.36	0.357	0	24	4	126.186	-3.5535	649.792	1	2	888000000	222.349	444.697	0	0	64.7886	2.32584
48	2018	C1	440300	4	0	11	36.36	0.4728	0	25	16	129.266	8.6742	649.792	1	4	889000000	565.991	2263.97	0	0	64.7886	2.7933
48	2019	C1	440300	0	0	11	36.36	0.5057	0	26	0	134.691	17.8963	649.792	0	0	889000000	564.124	0	0	0	64.7886	3.07407
48	2020	C1	440300	0	0	11	36.36	0.6062	0	27	0	122.377	8.8624	649.792	0	0	889000000	684.681	0	0	0	64.7886	2.37198
48	2021	C1	440300	0	0	11	36.36	0.6954	0	28	0	139.977	2.6873	649.792	0	0	890000000	400.436	0	0	0	64.7886	3.60776
49	2007	C3	440300	0	1	9	33.33	0.5135	0	13	0	153.69	0.7401	649.792	0	0	884000000	118.821	0	0	0	64.7886	0.0261628
49	2008	C3	440300	0	1	9	33.33	0.655	0	14	0	159.499	-0.2482	649.792	0	0	884000000	111.588	0	0	0	64.7886	0.0181347
49	2009	C3	440300	0	1	9	33.33	0.4936	0	15	0	145.174	-6.0383	649.792	0	0	885000000	114.064	0	0	0	64.7886	0.248157
49	2010	C3	440300	0	0	9	33.33	0.2039	0	16	0	166.134	10.3106	649.792	0	0	885000000	182.366	0	0	0	64.7886	0.53902
49	2011	C3	440300	0	0	9	33.33	0.3697	0	17	0	152.895	11.0642	649.792	0	0	885000000	310.721	0	0	0	64.7886	1.00304
49	2013	C3	440300	2	0	9	33.33	0.2735	0	19	4	132.855	8.1587	649.792	1	2	886000000	725.747	1451.49	0	0	64.7886	1.95423
49	2014	C3	440300	0	0	9	33.33	0.4704	0	20	0	155.551	6.6918	649.792	0	0	887000000	916.928	0	0	0	64.7886	3.06577
49	2015	C3	440300	2	0	9	33.33	0.2455	0	21	4	149.714	9.0548	649.792	1	2	887000000	1419.9	2839.8	0	0	64.7886	3.10604
49	2016	C3	440300	3	0	9	33.33	0.4192	0	22	9	144.242	6.7956	649.792	1	3	888000000	1232.94	3698.82	0	0	64.7886	3.67384
49	2017	C3	440300	4	0	9	33.33	0.547	0	23	16	139.346	4.7745	649.792	1	4	888000000	1816.27	7265.06	0	0	64.7886	4.54052
49	2018	C3	440300	5	0	9	33.33	0.709	0	24	25	153.483	5.958	649.792	1	5	889000000	2699.31	14267.2	0	0	64.7886	5.51658
49	2019	C3	440300	10	0	9	33.33	0.6134	0	25	100	169.727	7.6377	649.792	1	10	889000000	2654.41	26617.2	0	0	64.7886	5.62177
49	2020	C3	440300	13	0	9	33.33	0.4493	0	26	169	172.293	8.1895	649.792	1	13	889000000	2585.14	33606.9	0	0	64.7886	5.46132
49	2021	C3	440300	22	0	9	33.33	0.435	0	27	484	154.907	7.3671	649.792	1	22	890000000	2893.14	69589.1	0	0	64.7886	10.27
50	2007	C3	440300	0	1	9	33.33	0.8078	0	13	0	164.801	1.8248	649.792	0	0	884000000	242.494	0	0	0	64.7886	0.0261628
50	2008	C3	440300	0	1	9	33.33	1.0254	0	14	0	142.514	-1.4147	649.792	0	0	884000000	208.196	0	0	0	64.7886	0.0181347
50	2009	C3	440300	0	1	9	33.33	0.8738	0	15	0	166.649	-4.7853	649.792	0	0	885000000	296.757	0	1	0	64.7886	0.248157
50	2010	C3	440300	0	1	8	37.5	0.7062	0	16	0	137.782	1.7638	649.792	0	0	885000000	528.518	0	0	0	64.7886	0.53902
50	2011	C3	440300	0	0	7	42.86	0.925	0	17	0	149.14	3.1971	649.792	0	0	885000000	700.176	0	1	0	64.7886	1.00304
50	2012	C3	440300	0	0	7	42.86	0.84	0	18	0	163.982	1.7629	649.792	0	0	886000000	634.171	0	0	0	64.7886	1.38652
50	2013	C3	440300	0	0	9	33.33	0.7139	0	19	0	235.982	3.5796	649.792	0	0	886000000	1170.77	0	12	0	64.7886	1.957
50	2014	C3	440300	3	1	9	33.33	0.7021	0	20	9	115.671	4.3774	649.792	1	3	887000000	1283.02	3849.06	10	30	64.7886	3.06175
50	2015	C3	440300	7	1	8	37.5	0.707	0	21	49	139.828	2.5687	649.792	1	7	887000000	1682.31	11776.1	11	77	64.7886	3.09988
50	2017	C3	440300	13	0	9	33.33	0.6929	0	23	169	248.718	2.7222	649.792	1	13	888000000	2367.78	39213.9	0	0	64.7886	4.53223
50	2018	C3	440300	19	0	9	33.33	1.0722	0	24	361	153.077	1.6388	649.792	1	19	889000000	2699.31	93396.2	2	38	64.7886	5.50436
50	2019	C3	440300	19	0	9	33.33	0.9167	0	25	361	139.141	1.2672	649.792	1	19	889000000	2654.41	82781.9	1	19	64.7886	5.61452
50	2020	C3	440300	6	0	9	33.33	0.9738	0	26	36	141.079	2.0046	649.792	1	6	889000000	2622.09	30510.3	1	6	64.7886	5.46633
50	2021	C3	440300	21	0	11	36.36	1.0347	0	27	441	164.139	1.9177	649.792	1	21	890000000	2893.14	91617.3	0	0	64.7886	10.2706
55	2007	C3	440300	0	0	7	42.86	0.5056	1	13	0	167.151	1.7843	649.792	0	0	884000000	102.491	0	0	0	64.7886	0.0261628
55	2008	C3	440300	0	0	7	42.86	0.7518	1	14	0	147.753	1.3774	649.792	0	0	884000000	132.094	0	0	0	64.7886	0.0181347
55	2009	C3	440300	0	0	7	42.86	0.4018	1	15	0	144.762	2.491	649.792	0	0	885000000	158.673	0	1	0	64.7886	0.248157
55	2010	C3	440300	0	0	7	42.86	0.4674	1	16	0	130.335	2.425	649.792	0	0	885000000	186.819	0	5	0	64.7886	0.53902
55	2011	C3	440300	0	0	7	42.86	0.6703	1	17	0	152.604	2.7449	649.792	0	0	885000000	238.837	0	0	0	64.7886	1.00304
55	2012	C3	440300	0	0	7	42.86	0.6273	1	18	0	158.355	0.2768	649.792	0	0	886000000	213.192	0	0	0	64.7886	1.38652
55	2013	C3	440300	0	0	7	42.86	0.5711	1	19	0	140.734	3.1313	649.792	0	0	886000000	268.827	0	0	0	64.7886	1.957
55	2014	C3	440300	0	0	7	42.86	0.4602	1	20	0	157.857	2.5306	649.792	0	0	887000000	270.298	0	0	0	64.7886	3.06577
55	2015	C3	440300	0	0	7	42.86	0.3985	1	21	0	154.117	1.5281	649.792	0	0	887000000	390.776	0	0	0	64.7886	3.10851
55	2016	C3	440300	0	0	7	42.86	0.5426	1	22	0	170.383	9.6653	422.734	0	0	888000000	573.095	0	0	0	64.7886	3.67724
55	2017	C3	440300	2	0	7	42.86	0.7267	1	23	4	133.084	15.0949	649.792	1	2	888000000	386.986	773.973	0	0	64.7886	4.54236
55	2018	C3	440300	0	0	7	42.86	1.1064	1	24	0	146.024	20.8487	649.792	0	0	889000000	453.277	0	0	0	64.7886	5.52094
55	2019	C3	440300	8	0	7	42.86	1.0597	1	25	64	111.07	3.0498	649.792	1	8	889000000	446.403	3571.22	0	0	64.7886	5.62339
55	2020	C3	440300	6	0	7	42.86	1.1301	1	26	36	150.517	3.2172	649.792	1	6	889000000	380.333	2282	0	0	64.7886	5.46633
55	2021	C3	440300	3	0	7	42.86	1.1253	1	27	9	164.141	1.8497	649.792	1	3	890000000	462.641	1387.92	0	0	64.7886	10.2816
59	2007	C2	211100	0	1	9	33.33	0.872	0	11	0	172.482	2.6738		0	0	424000000	452.902	0	0	0		0.0097561
59	2008	C2	211100	0	1	9	33.33	0.9971	0	12	0	157.101	2.2958		0	0	424000000	582.287	0	0	0		0.00465116
59	2009	C2	211100	0	1	9	33.33	0.7841	0	13	0	161.25	0.9402		0	0	424000000	468.174	0	0	0		0.0170213
59	2010	C2	211100	0	1	9	33.33	0.8157	0	14	0	172.649	1.5551		0	0	424000000	1872.75	0	0	0		0.0517241
59	2011	C2	211100	0	0	9	33.33	0.9476	0	15	0	140.744	2.9506		0	0	425000000	2022.12	0	0	0		0.146707
59	2012	C2	211100	0	0	9	33.33	0.9765	0	16	0	144.976	0.0609		0	0	425000000	1913.56	0	0	0		0.156915
59	2013	C2	211100	0	0	8	37.5	1.0456	0	17	0	168.596	-0.5695		0	0	425000000	2401.5	0	0	0		0.474114
59	2014	C2	211100	0	1	9	33.33	0.8802	0	18	0	151.909	-4.2954		0	0	425000000	2405.99	0	0	0		1.34748
59	2015	C2	211100	0	1	9	33.33	0.9184	1	19	0	144.162	1.2117		0	0	425000000	2134.51	0	0	0		1.19951
59	2016	C2	211100	1	1	7	33.33	0.8185	1	20	1	150.764	5.8913		1	1	426000000	2134.39	4274.93	0	0		1.12639
59	2017	C2	211100	1	1	9	33.33	0.9321	1	21	1	156.827	6.2682		1	1	426000000	2367.78	5482.39	7	7		1.16426
59	2018	C2	211100	1	0	9	33.33	1.1499	0	22	1	152.544	3.4618		1	1	426000000	2699.31	5625.32	4	4		1.37861
59	2019	C2	211100	0	0	9	33.33	1.1765	0	23	0	138.324	3.5729		0	0	426000000	2654.41	0	5	0		1.58699
59	2020	C2	211100	0	0	9	33.33	1.2336	0	24	0	172.471	1.2365		0	0	426000000	2622.09	0	1	0		1.75852
59	2021	C2	211100	0	0	9	33.33	1.1122	0	25	0	155.064	2.9182		0	0	427000000	2893.14	0	0	0		2.6675
60	2007	C3	440300	0	1	10	40	0.2881	0	11	0	149.448	15.3099	649.792	0	0	884000000	1330.12	0	0	0	64.7886	0.0261628
60	2008	C3	440300	0	1	11	36.36	0.7308	0	12	0	150.86	5.1193	649.792	0	0	884000000	982.117	0	0	0	64.7886	0.0181347
60	2009	C3	440300	0	0	11	36.36	0.3285	0	13	0	178.243	4.4642	649.792	0	0	885000000	1127.39	0	0	0	64.7886	0.248157
60	2010	C3	440300	0	0	11	36.36	0.3266	0	14	0	133.357	6.5198	649.792	0	0	885000000	1420.27	0	0	0	64.7886	0.53902
60	2011	C3	440300	0	0	11	36.36	0.5767	0	15	0	159.399	7.7878	649.792	0	0	885000000	2022.12	0	0	0	64.7886	1.00304
60	2012	C3	440300	0	0	11	36.36	0.5489	0	16	0	143.051	3.7944	649.792	0	0	886000000	1913.56	0	0	0	64.7886	1.38652
60	2013	C3	440300	0	0	11	36.36	0.6861	0	17	0	120.785	2.914	649.792	0	0	886000000	2401.5	0	0	0	64.7886	1.957
60	2014	C3	440300	0	0	11	36.36	0.5217	0	18	0	169.505	3.8741	649.792	0	0	887000000	2405.99	0	0	0	64.7886	3.06577
60	2015	C3	440300	0	0	10	40	0.4241	0	19	0	151.903	1.6415	649.792	0	0	887000000	2134.51	0	2	0	64.7886	3.10851
60	2016	C3	440300	0	0	10	40	0.5078	0	20	0	131.26	2.0149	649.792	0	0	888000000	2134.39	0	0	0	64.7886	3.67724
60	2017	C3	440300	0	0	9	44.44	0.5566	1	21	0	155.408	5.7955	649.792	0	0	888000000	2367.78	0	3	0	64.7886	4.5442
60	2018	C3	440300	0	0	9	33.33	0.8509	1	22	0	148.206	4.663	649.792	0	0	889000000	2699.31	0	0	0	64.7886	5.52094
60	2019	C3	440300	1	0	9	33.33	0.8361	0	23	1	148.81	4.2882	649.792	1	1	889000000	2654.41	3662.97	6	6	64.7886	5.62903
60	2020	C3	440300	1	0	9	33.33	0.848	0	24	1	172.295	4.5171	649.792	1	1	889000000	2622.09	4714.82	8	8	64.7886	5.46991
60	2021	C3	440300	1	0	9	33.33	0.8691	0	25	1	161.751	4.4237	649.792	1	1	890000000	2893.14	7202.16	3	3	64.7886	10.2828
63	2007	C3	440300	0	1	14	35.71	0.6153	0	11	0	131.823	3.7052	649.792	0	0	884000000	1698.34	0	0	0	64.7886	0.0261628
63	2008	C3	440300	0	0	14	35.71	0.7412	0	12	0	137.514	3.7588	649.792	0	0	884000000	1923.16	0	0	0	64.7886	0.0181347
63	2009	C3	440300	5	0	14	35.71	0.5705	0	13	25	140.315	3.9444	649.792	1	5	885000000	1966.91	36821.8	30	150	64.7886	0.235872
63	2010	C3	440300	4	0	14	35.71	0.6655	0	14	16	148.589	4.1312	649.792	1	4	885000000	1872.75	41332.9	32	128	64.7886	0.53176
63	2011	C3	440300	6	0	14	35.71	0.803	0	15	36	183.718	2.1288	649.792	1	6	885000000	2022.12	83506.1	35	210	64.7886	0.993921
63	2012	C3	440300	9	0	14	35.71	0.9237	0	16	81	113.691	-2.4241	649.792	1	9	886000000	1913.56	126903	32	288	64.7886	1.37414
63	2013	C3	440300	17	0	14	35.71	0.8522	0	17	289	160.591	1.4325	649.792	1	17	886000000	2401.5	196359	37	629	64.7886	1.93343
63	2014	C3	440300	24	0	14	35.71	0.7846	0	18	576	145.368	2.5681	649.792	1	24	887000000	2405.99	318877	56	1344	64.7886	3.03356
63	2015	C3	440300	18	0	13	38.46	0.8135	0	19	324	135.985	3.0938	649.792	1	18	887000000	2134.51	247347	56	1008	64.7886	3.08631
63	2016	C3	440300	12	0	14	35.71	0.87	1	20	144	133.502	-0.994	649.792	1	12	888000000	2134.39	224440	57	684	64.7886	3.66365
63	2017	C3	440300	5	0	14	35.71	0.6215	0	21	25	158.256	3.7415	649.792	1	5	888000000	2367.78	73740.8	63	315	64.7886	4.53959
63	2018	C3	440300	5	0	9	33.33	0.7626	0	22	25	165.761	-5.3725	649.792	1	5	889000000	2699.31	63734.9	64	320	64.7886	5.51658
63	2019	C3	440300	3	0	9	33.33	0.6063	0	23	9	154.081	4.0911	649.792	1	3	889000000	2654.41	45514	28	84	64.7886	5.62742
63	2020	C3	440300	3	0	9	33.33	0.6469	0	24	9	138.538	3.1345	649.792	1	3	889000000	2622.09	51203.8	12	36	64.7886	5.46848
63	2021	C3	440300	11	0	9	33.33	0.6612	0	25	121	160.338	4.1691	649.792	1	11	890000000	2893.14	162008	6	66	64.7886	10.2767
65	2007	E	110000	0	1	9	33.33	0.4718	0	10	0	173.909	-4.0304	10691.6	0	0	221000000	178.35	0	0	0	27.8652	0
65	2008	E	110000	0	0	9	33.33	0.8071	0	11	0	124.237	1.4346	10691.6	0	0	221000000	170.452	0	0	0	27.8652	0
65	2009	E	110000	0	0	9	33.33	0.3667	0	12	0	124.146	1.9929	10691.6	0	0	221000000	316.179	0	0	0	27.8652	0
65	2010	E	110000	0	0	6	50	0.4346	0	13	0	130.281	2.5456	10691.6	0	0	221000000	265.526	0	0	0	27.8652	0
65	2011	E	110000	0	0	9	33.33	0.6277	0	14	0	145.294	3.6605	10691.6	0	0	221000000	372.587	0	0	0	27.8652	0.0263158
65	2012	E	110000	0	0	9	33.33	0.8027	0	15	0	170.952	4.4885	10691.6	0	0	221000000	222.91	0	0	0	27.8652	0.0434783
65	2013	E	110000	0	0	9	33.33	0.6807	0	16	0	190.089	4.9207	10691.6	0	0	221000000	378.86	0	0	0	27.8652	0.44898
65	2014	E	110000	0	0	9	33.33	0.5903	0	17	0	140.445	4.5613	10691.6	0	0	222000000	472.723	0	0	0	27.8652	1.86275
65	2016	E	110000	0	1	9	33.33	0.6031	0	19	0	123.284	4.349	10691.6	0	0	222000000	1216.72	0	3	0	27.8652	0.928571
65	2017	E	110000	0	1	9	33.33	0.7343	0	20	0	157.614	4.7378	10691.6	0	0	222000000	1293.13	0	1	0	27.8652	1.06494
65	2018	E	110000	0	0	9	33.33	0.915	0	21	0	152.302	5.3966	9543.55	0	0	222000000	1746.2	0	0	0	27.8652	1.24051
65	2019	E	110000	0	0	8	37.5	0.9375	0	22	0	156.876	5.0153	10691.6	0	0	222000000	1405.48	0	3	0	27.8652	1.76316
65	2020	E	110000	1	0	9	33.33	1.0241	0	23	1	168.24	4.3367	10691.6	1	1	222000000	2048.67	2048.67	2	2	27.8652	2.33708
65	2021	E	110000	2	0	9	33.33	1.009	0	24	4	160.85	3.5001	10691.6	1	2	222000000	1975.83	3951.67	2	4	27.8652	5.22826
66	2007	C3	440300	0	1	9	33.33	0.6213	0	11	0	151.603	2.9815	649.792	0	0	884000000	753.056	0	0	0	64.7886	0.0261628
66	2008	C3	440300	0	1	9	33.33	0.8833	0	12	0	136.069	0.4635	649.792	0	0	884000000	519.513	0	0	0	64.7886	0.0181347
66	2009	C3	440300	1	0	9	33.33	0.9629	0	13	1	146.295	2.3586	464.269	1	1	885000000	1966.91	2757.2	3	3	64.7886	0.2457
66	2010	C3	440300	1	1	9	33.33	0.9711	0	14	1	176.828	2.535	649.792	1	1	885000000	1872.75	12759.3	1	1	64.7886	0.537205
66	2011	C3	440300	4	1	9	33.33	1.0506	0	15	16	128.841	1.4464	649.792	1	4	885000000	2022.12	40604.7	3	12	64.7886	0.99696
66	2012	C3	440300	5	1	9	33.33	1.0689	0	16	25	182.989	0.2436	649.792	1	5	886000000	1913.56	59263.6	0	0	64.7886	1.37964
66	2013	C3	440300	15	0	9	33.33	1.1033	0	17	225	124.062	-1.9448	649.792	1	15	886000000	2401.5	176608	2	30	64.7886	1.9362
66	2014	C3	440300	13	0	9	33.33	1.0223	0	18	169	147.703	-0.8379	649.792	1	13	887000000	2405.99	142982	4	52	64.7886	3.04832
66	2016	C3	440300	11	0	9	33.33	0.8545	0	20	121	133.254	0.5253	649.792	1	11	888000000	2134.39	123403	2	22	64.7886	3.66478
66	2017	C3	440300	6	1	9	33.33	0.5637	0	21	36	124.607	4.579	649.792	1	6	888000000	1471.41	8828.44	3	18	64.7886	4.53867
66	2018	C3	440300	14	1	9	33.33	0.7219	0	22	196	157.839	6.6014	649.792	1	14	889000000	1409.49	19732.9	1	14	64.7886	5.50873
66	2019	C3	440300	8	1	9	33.33	0.4084	0	23	64	167.268	5.3799	649.792	1	8	889000000	1745.22	13961.7	1	8	64.7886	5.62339
66	2020	C3	440300	5	0	9	33.33	0.3731	0	24	25	125.157	3.5401	649.792	1	5	889000000	2074.35	10371.8	4	20	64.7886	5.46705
66	2021	C3	440300	8	0	9	33.33	0.5147	0	25	64	117.645	2.0864	649.792	1	8	890000000	2507.8	20062.4	0	0	64.7886	10.2786
69	2007	L	440300	0	1	15	33.33	0.2996	0	11	0	147.419	6.4479	649.792	0	0	884000000	261.619	0	0	0	64.7886	0
69	2008	L	440300	0	1	15	33.33	0.6642	0	12	0	417.194	8.3826	649.792	0	0	884000000	1249.36	0	0	0	64.7886	0
69	2009	L	440300	0	1	14	35.71	0.6303	0	13	0	165.675	6.0638	649.792	0	0	885000000	1966.91	0	0	0	64.7886	0
69	2010	L	440300	0	1	10	50	0.8337	0	14	0	176.564	6.8575	649.792	0	0	885000000	1872.75	0	0	0	64.7886	0
69	2011	L	440300	0	1	11	54.55	0.871	0	15	0	125.155	5.2361	649.792	0	0	885000000	2022.12	0	0	0	64.7886	0
69	2012	N	440300	0	1	10	50	0.8394	0	16	0	110.46	5.5572	649.792	0	0	886000000	1913.56	0	0	0	64.7886	0
69	2013	N	440300	4	1	9	55.56	0.9494	0	17	16	134.327	5.6398	649.792	1	4	886000000	2401.5	16819.8	0	0	64.7886	0
69	2014	N	440300	4	1	8	57.14	0.8888	0	18	16	128.64	5.8928	649.792	1	4	887000000	2405.99	19611.3	0	0	64.7886	0
69	2015	N	440300	1	1	8	57.14	0.9236	0	19	1	147.554	4.5489	649.792	1	1	887000000	2134.51	5326.85	0	0	64.7886	0
69	2016	N	440300	3	1	7	57.14	0.9565	0	20	9	169.18	4.9957	649.792	1	3	888000000	2134.39	15147.2	0	0	64.7886
69	2017	N	440300	4	1	7	57.14	0.9858	0	21	16	163.602	4.2851	649.792	1	4	888000000	2367.78	29041.1	0	0	64.7886
69	2018	K	440300	1	1	8	50	1.0682	0	22	1	127.492	3.8394	649.792	1	1	889000000	2699.31	6133.77	0	0	64.7886	2.66667
69	2019	K	440300	3	1	8	50	1.0754	0	23	9	165.794	3.7781	649.792	1	3	889000000	2654.41	28740.2	0	0	64.7886	2.53763
69	2020	K	440300	4	1	7	57.14	1.1091	0	24	16	144.932	3.4436	649.792	1	4	889000000	2622.09	33229	0	0	64.7886	2.42857
69	2021	K	440300	1	1	7	57.14	1.1274	0	25	1	133.558	1.4898	649.792	1	1	890000000	2893.14	16386.6	0	0	64.7886	3.0814
70	2007	C3	440300	0	1	11	36.36	0.4987	0	8	0	124.404	1.1824	649.792	0	0	884000000	70.1104	0	0	0	64.7886	0.0261628
70	2008	C3	440300	0	1	11	36.36	0.8815	0	9	0	137.677	3.1201	649.792	0	0	884000000	109.802	0	0	0	64.7886	0.0181347
70	2009	C3	440300	1	1	11	36.36	0.4295	0	10	1	167.335	3.3029	649.792	1	1	885000000	98.4846	98.4846	0	0	64.7886	0.2457
70	2010	C3	440300	3	1	11	36.36	0.4676	0	11	9	171.005	3.9217	649.792	1	3	885000000	123.573	370.718	0	0	64.7886	0.533575
70	2011	C3	440300	1	1	11	36.36	0.6952	0	12	1	163.13	2.3029	649.792	1	1	885000000	159.823	159.823	0	0	64.7886	1.00152
70	2012	C3	440300	0	1	10	40	0.7556	0	13	0	173.924	2.7426	649.792	0	0	886000000	225.545	0	0	0	64.7886	1.38652
70	2013	C3	440300	3	1	9	33.33	0.6174	0	14	9	174.14	2.8579	649.792	1	3	886000000	228.05	684.149	0	0	64.7886	1.95284
70	2015	C3	440300	3	1	9	33.33	0.3571	0	16	9	141.07	-7.1878	649.792	1	3	887000000	397.565	1192.69	0	0	64.7886	3.10481
70	2016	C3	440300	0	0	9	33.33	0.4642	0	17	0	163.07	2.8812	649.792	0	0	888000000	750.341	0	0	0	64.7886	3.67724
70	2017	C3	440300	1	0	8	37.5	0.6269	0	18	1	156.345	4.1229	649.792	1	1	888000000	889.525	889.525	0	0	64.7886	4.54328
70	2018	C3	440300	1	0	9	33.33	0.7703	0	19	1	125.157	4.177	649.792	1	1	889000000	871.939	871.939	0	0	64.7886	5.52007
70	2019	C3	440300	6	0	9	33.33	0.5499	0	20	36	134.225	5.181	649.792	1	6	889000000	721.673	4330.04	0	0	64.7886	5.625
70	2020	C3	440300	2	0	8	37.5	0.695	0	21	4	166.731	0.5782	649.792	1	2	889000000	593.395	1186.79	4	8	64.7886	5.4692
70	2021	C3	440300	23	0	9	33.33	0.742	0	22	529	144.965	-7.2345	649.792	1	23	890000000	624.757	14369.4	0	0	64.7886	10.2694
88	2008	G	440300	0	1	9	33.33	0.8905	0	12	0	159.502	13.8129	649.792	0	0	884000000	54.3724	0	0	0	64.7886	0.104167
88	2009	G	440300	0	1	9	33.33	0.7175	0	13	0	127.534	10.6278	649.792	0	0	885000000	60.8797	0	0	0	64.7886	0.037037
88	2010	G	440300	0	1	9	33.33	0.8334	0	14	0	164.128	9.3871	649.792	0	0	885000000	58.6803	0	0	0	64.7886	0.186441
88	2011	G	440300	0	0	9	33.33	0.6826	0	15	0	183.944	8.6654	649.792	0	0	885000000	63.5174	0	0	0	64.7886	0.265625
88	2012	G	440300	0	0	9	33.33	0.6406	0	16	0	165.456	8.3906	649.792	0	0	886000000	48.9824	0	0	0	64.7886	0.514286
88	2013	G	440300	0	0	9	33.33	0.4568	0	17	0	142.501	7.6022	649.792	0	0	886000000	57.4436	0	0	0	64.7886	1.15714
88	2014	G	440300	0	0	9	33.33	0.3334	0	18	0	159.272	6.9362	649.792	0	0	887000000	60.2008	0	0	0	64.7886	1.57971
88	2015	G	440300	0	0	9	33.33	0.4248	0	19	0	184.86	6.6338	649.792	0	0	887000000	60.5264	0	0	0	64.7886	1.69118
88	2016	G	440300	0	0	9	33.33	0.5284	0	20	0	132.623	4.6601	649.792	0	0	888000000	59.6845	0	0	0	64.7886	2
88	2017	G	440300	0	0	9	33.33	0.5431	0	21	0	146.734	4.6564	649.792	0	0	888000000	63.9024	0	0	0	64.7886	3.71951
88	2018	G	440300	0	0	9	33.33	0.8398	0	22	0	146.453	4.7117	649.792	0	0	889000000	71.1292	0	0	0	64.7886	4.60674
88	2019	G	440300	0	0	9	33.33	0.8	0	23	0	126.145	3.5802	649.792	0	0	889000000	97.0348	0	0	0	64.7886	4.64516
88	2020	G	440300	0	0	8	33.33	0.7499	0	24	0	119.63	2.9232	649.792	0	0	889000000	80.4814	0	0	0	64.7886	5.15789
88	2021	G	440300	1	0	9	33.33	0.8905	0	25	1	126.981	3.4682	649.792	1	1	890000000	93.2615	93.2615	0	0	64.7886	6.41414
89	2007	G	440300	0	1	8	37.5	0.3738	0	10	0	164.006	12.1857	649.792	0	0	884000000	203.725	0	0	0	64.7886	0.106383
89	2008	G	440300	0	1	9	33.33	0.7664	0	11	0	156.125	4.6679	649.792	0	0	884000000	199.225	0	0	0	64.7886	0.104167
89	2009	G	440300	0	1	9	33.33	0.6664	0	12	0	168.168	10.0665	649.792	0	0	885000000	228.52	0	0	0	64.7886	0.037037
89	2010	G	440300	0	1	9	33.33	0.8289	0	13	0	151.049	11.067	649.792	0	0	885000000	246.664	0	0	0	64.7886	0.186441
89	2011	G	440300	0	1	9	33.33	0.986	0	14	0	153.198	7.2818	649.792	0	0	885000000	353.861	0	0	0	64.7886	0.265625
89	2012	G	440300	1	0	9	33.33	1.0881	0	15	1	163.834	5.6383	649.792	1	1	886000000	417.295	417.295	0	0	64.7886	0.5
89	2013	G	440300	6	0	9	33.33	1.0429	0	16	36	134.8	4.2916	649.792	1	6	886000000	352.409	2114.45	0	0	64.7886	1.07143
89	2014	G	440300	4	0	9	33.33	0.8705	0	17	16	140.91	2.1752	649.792	1	4	887000000	457.41	1829.64	0	0	64.7886	1.52174
89	2015	G	440300	2	0	9	33.33	0.6485	0	18	4	149.978	4.4579	649.792	1	2	887000000	470.353	940.706	0	0	64.7886	1.66176
89	2016	G	440300	5	0	9	33.33	0.687	0	19	25	147.771	4.6071	649.792	1	5	888000000	455.433	2277.17	0	0	64.7886	1.93151
89	2017	G	440300	3	0	9	33.33	0.6645	0	20	9	144.762	5.1462	649.792	1	3	888000000	530.566	1591.7	0	0	64.7886	3.68293
89	2018	G	440300	0	0	9	33.33	0.757	0	21	0	155.529	5.0679	649.792	0	0	889000000	463.036	0	0	0	64.7886	4.60674
89	2019	G	440300	0	0	9	33.33	0.638	0	22	0	139.082	4.319	649.792	0	0	889000000	509.941	0	1	0	64.7886	4.64516
89	2020	G	440300	0	0	9	33.33	0.7584	0	23	0	142.791	0.2545	649.792	0	0	889000000	436.636	0	1	0	64.7886	5.15789
89	2021	G	440300	4	0	9	33.33	0.8944	0	24	16	142.402	-0.0763	649.792	1	4	890000000	459.894	1839.58	0	0	64.7886	6.38384
90	2007	E	440300	0	1	11	36.36	0.8081	0	9	0	154.313	2.5621	649.792	0	0	884000000	487.89	0	0	0	64.7886	0
90	2008	E	440300	0	1	10	40	1.1082	0	10	0	150.592	-2.129	649.792	0	0	884000000	374.585	0	0	0	64.7886	0
90	2009	E	440300	0	1	7	42.86	0.6863	0	11	0	163.965	0.9799	649.792	0	0	885000000	474.638	0	0	0	64.7886	0
90	2010	E	440300	0	1	7	42.86	0.9347	0	12	0	153.472	1.0902	649.792	0	0	885000000	560.666	0	0	0	64.7886	0
90	2011	E	440300	0	0	6	50	0.9923	1	13	0	153.719	2.7095	649.792	0	0	885000000	591.856	0	0	0	64.7886	0.0263158
90	2012	E	440300	0	0	7	42.86	0.9355	0	14	0	139.461	2.916	649.792	0	0	886000000	455.936	0	0	0	64.7886	0.0434783
90	2013	E	440300	0	0	7	42.86	0.9663	0	15	0	166.725	3.8648	649.792	0	0	886000000	712.666	0	0	0	64.7886	0.44898
90	2014	E	440300	0	0	7	42.86	0.7373	0	16	0	180.785	3.8224	649.792	0	0	887000000	743.996	0	0	0	64.7886	1.86275
90	2015	E	440300	1	0	7	42.86	0.754	0	17	1	125.732	2.3703	649.792	1	1	887000000	912.015	912.015	0	0	64.7886	1.4
90	2016	E	440300	0	0	7	42.86	0.8509	0	18	0	135.244	2.3127	649.792	0	0	888000000	839.362	0	0	0	64.7886	0.928571
90	2017	E	440300	0	0	7	42.86	0.8802	0	19	0	174.265	2.3194	649.792	0	0	888000000	952.967	0	0	0	64.7886	1.06494
90	2018	E	440300	1	0	7	42.86	1.0718	0	20	1	143.996	2.4428	649.792	1	1	889000000	1771.01	1771.01	3	3	64.7886	1.22785
90	2019	E	440300	1	0	7	42.86	0.994	0	21	1	136.319	3.0601	649.792	1	1	889000000	1598.41	1598.41	0	0	64.7886	1.75
90	2020	E	440300	0	0	6	50	0.9987	0	22	0	142.984	3.0384	649.792	0	0	889000000	2622.09	0	1	0	64.7886	2.34831
90	2021	E	440300	3	0	8	37.5	1.0321	0	23	9	145.493	3.2623	649.792	1	3	890000000	2893.14	9750.86	8	24	64.7886	5.21739
99	2007	G	440300	0	1	15	33.33	0.5125	0	8	0	141.086	3.7518	649.792	0	0	884000000	77.4119	0	0	0	64.7886	0.106383
99	2008	G	440300	0	1	15	33.33	0.935	0	9	0	148.546	4.0944	649.792	0	0	884000000	121.101	0	0	0	64.7886	0.104167
99	2009	G	440300	0	1	15	33.33	0.6549	0	10	0	139.717	4.5251	649.792	0	0	885000000	93.5037	0	0	0	64.7886	0.037037
99	2010	G	440300	0	1	15	33.33	0.5312	0	11	0	134.752	4.9693	649.792	0	0	885000000	139.283	0	0	0	64.7886	0.186441
99	2011	G	440300	0	0	15	33.33	0.5768	0	12	0	157.185	5.2258	649.792	0	0	885000000	169.341	0	0	0	64.7886	0.265625
99	2012	G	440300	0	0	15	33.33	0.6441	0	13	0	174.847	4.1085	649.792	0	0	886000000	185.316	0	0	0	64.7886	0.514286
99	2013	G	440300	0	0	15	33.33	0.62	0	14	0	158.27	5.0666	649.792	0	0	886000000	144.367	0	0	0	64.7886	1.15714
99	2014	G	440300	0	0	15	33.33	0.4426	0	15	0	133.545	4.6189	649.792	0	0	887000000	172.702	0	0	0	64.7886	1.57971
99	2015	G	440300	0	0	15	33.33	0.4468	0	16	0	160.534	3.4962	649.792	0	0	887000000	190.822	0	0	0	64.7886	1.69118
99	2016	G	440300	0	0	13	38.46	0.5369	0	17	0	145.933	1.8331	649.792	0	0	888000000	179.588	0	0	0	64.7886	2
99	2017	G	440300	0	0	14	33.33	0.7005	0	18	0	164.359	1.7003	649.792	0	0	888000000	211.969	0	0	0	64.7886	3.71951
99	2018	G	440300	0	0	14	33.33	0.9634	0	19	0	139.28	2.8101	649.792	0	0	889000000	194.718	0	0	0	64.7886	4.60674
99	2019	G	440300	0	0	14	33.33	0.8435	0	20	0	160.944	3.6019	649.792	0	0	889000000	190.225	0	0	0	64.7886	4.64516
99	2020	G	440300	0	0	14	33.33	0.8563	0	21	0	146.951	3.8741	649.792	0	0	889000000	277.078	0	0	0	64.7886	5.15789
99	2021	G	440300	0	0	13	33.33	0.8281	0	22	0	143.024	3.7594	649.792	0	0	890000000	246.816	0	0	0	64.7886	6.42424
100	2008	C3	441300	0	1	10	40	0.9769	0	5	0	133.362	1.8994	71.426	0	0	886000000	1923.16	0	0	0	37.672	0.0181347
100	2011	C3	441300	5	1	8	37.5	1.049	0	8	25	139.892	2.2577	71.426	1	5	887000000	2022.12	43683.1	8	40	37.672	0.995441
153	2007	C2	340200	0	1	7	42.86	0.6152	0	8	0	146.6	0.541	182.091	0	0	683000000	104.444	0	0	0	29.9097	0.0097561
153	2008	C2	340200	0	1	9	33.33	0.885	0	9	0	138.542	1.3039	182.091	0	0	683000000	120.303	0	0	0	29.9097	0.00465116
153	2009	C2	340200	0	1	7	28.57	0.5333	0	10	0	148.533	1.9666	311.535	0	0	683000000	148.327	0	0	0	29.9097	0.0170213
153	2010	C2	340200	0	0	9	33.33	0.4371	0	11	0	158.695	3.1726	182.091	0	0	684000000	164.418	0	0	0	29.9097	0.0517241
153	2011	C2	340200	0	0	9	33.33	0.6467	0	12	0	130.232	0.7528	182.091	0	0	684000000	213.52	0	0	0	22.8625	0.146707
153	2012	C2	340200	0	0	9	33.33	0.6421	0	13	0	121.673	1.2473	182.091	0	0	684000000	242.513	0	0	0	29.9097	0.156915
153	2013	C2	340200	0	0	9	33.33	0.6587	0	14	0	154.618	1.3724	269.514	0	0	685000000	220.363	0	0	0	15.4465	0.474114
153	2014	C2	340200	0	0	9	33.33	0.4651	0	15	0	151.939	1.8376	182.091	0	0	685000000	256.826	0	0	0	29.9097	1.34748
153	2016	C2	340200	0	0	9	33.33	0.4647	0	17	0	177.289	1.8355	182.091	0	0	686000000	313.177	0	0	0	29.9097	1.1286
153	2017	C2	340200	0	0	9	33.33	0.686	0	18	0	161.051	2.3611	182.091	0	0	686000000	377.796	0	0	0	19.6257	1.16606
153	2018	C2	340200	0	0	9	33.33	0.8996	0	19	0	178.758	2.0182	182.091	0	0	687000000	424.783	0	0	0	29.9097	1.38031
153	2019	C2	340200	0	0	8	37.5	0.8287	0	20	0	148.094	2.2646	182.091	0	0	687000000	431.219	0	0	0	29.9097	1.58699
153	2020	C2	340200	0	0	9	33.33	0.7369	0	21	0	151.695	2.8078	182.091	0	0	687000000	499.033	0	0	0	21.7972	1.75852
153	2021	C2	340200	1	0	9	33.33	0.6364	0	22	1	145.816	2.8684	182.091	1	1	688000000	637.609	637.609	0	0	29.9097	2.66625
155	2007	C2	510100	0	1	8	37.5	0.557	0	8	0	121.791	4.9787	1852.22	0	0	1020000000	288.983	0	0	0	34.8763	0.0097561
155	2008	C2	510100	0	1	5	40	0.892	0	9	0	161.041	4.9711	1852.22	0	0	1020000000	410.982	0	0	0	34.8763	0.00465116
155	2009	C2	510100	0	0	5	40	0.5862	0	10	0	130.725	2.2693	1852.22	0	0	1020000000	362.242	0	1	0	34.8763	0.0170213
155	2010	C2	510100	0	0	5	40	0.6818	0	11	0	150.218	-6.4762	1852.22	0	0	1030000000	276.236	0	0	0	34.8763	0.0517241
155	2011	C2	510100	0	0	5	40	0.8537	0	12	0	148.649	-7.1629	1852.22	0	0	1030000000	306.161	0	2	0	34.8763	0.146707
155	2012	C2	510100	0	0	5	40	0.8856	0	13	0	162.214	0.0493	1852.22	0	0	1030000000	382.548	0	0	0	34.8763	0.156915
155	2013	C2	510100	0	0	5	40	0.8	0	14	0	153.161	-12.9336	1852.22	0	0	1030000000	253.478	0	0	0	34.8763	0.474114
155	2014	C2	510100	0	0	5	40	0.2459	0	15	0	170.473	-12.4602	1852.22	0	0	1030000000	125.803	0	0	0	34.8763	1.34748
155	2017	C2	510100	0	1	5	40	0.6978	0	18	0	150.947	5.6232	1852.22	0	0	1030000000	979.462	0	0	0	34.8763	1.16606
155	2018	C2	510100	0	1	5	40	0.9259	0	19	0	162.841	5.6845	1852.22	0	0	1030000000	564.503	0	0	0	34.8763	1.38031
155	2019	C2	510100	0	0	5	40	0.8502	0	20	0	155.773	4.5464	1852.22	0	0	1030000000	351.721	0	0	0	34.8763	1.58699
155	2020	D	510100	4	0	5	40	0.6065	0	21	16	220.201	3.1802	1852.22	1	4	1030000000	450.728	1802.91	0	0	34.8763	1.56122
155	2021	D	510100	4	1	5	40	0.3878	0	22	16	192.361	3.8822	1852.22	1	4	1030000000	713.92	2855.68	0	0	34.8763	2.41284
157	2007	C3	430100	0	1	7	53.33	0.2804	1	8	0	158.745	15.6008	1026.84	0	0	863000000	1567.96	0	0	0	40.0909	0.0261628
157	2008	C3	430100	0	1	7	55.56	0.7682	1	9	0	145.494	6.92	1026.84	0	0	864000000	1923.16	0	0	0	40.0909	0.0181347
157	2009	C3	430100	0	1	7	55.56	0.6577	1	10	0	164.293	7.1321	1026.84	0	0	864000000	1966.91	0	9	0	40.0909	0.248157
157	2010	C3	430100	0	0	7	57.14	0.6158	1	11	0	146.589	7.283	670.232	0	0	865000000	1872.75	0	18	0	40.0909	0.53902
157	2011	C3	430100	0	0	7	57.14	0.7882	1	12	0	146.928	11.4182	1026.84	0	0	865000000	2022.12	0	35	0	40.0909	1.00304
301	2007	C1	320500	1	1	5	40	0.2713	0	8	1	142.788	4.646	1183.42	1	1	643000000	441.637	441.637	0	0	24.0397	0.027027
301	2008	C1	320500	1	1	9	33.33	0.7563	0	9	1	176.864	4.3756	1183.42	1	1	644000000	108.417	108.417	0	0	24.0397	0.0253165
301	2009	C1	320500	1	0	8	25	0.3905	0	10	1	175.673	2.3398	1183.42	1	1	644000000	114.457	114.457	0	0	24.0397	0.0352941
301	2010	S	320500	0	0	7	57.14	0.505	0	11	0	138.323	1.913	1183.42	0	0	644000000	130.294	0	0	0	24.0397	0.181818
301	2011	S	320500	0	0	9	44.44	0.7923	0	12	0	132.655	3.0952	1183.42	0	0	645000000	132.039	0	0	0	24.0397	0.0952381
301	2012	D	320500	0	0	9	44.44	0.77	0	13	0	153.559	4.4544	1183.42	0	0	645000000	146.13	0	0	0	24.0397	0.078125
301	2013	D	320500	0	0	8	37.5	0.7927	0	14	0	174.925	9.0166	1183.42	0	0	645000000	143.876	0	0	0	24.0397	0.153846
301	2014	D	320500	1	0	7	42.86	0.5628	1	15	1	169.611	5.637	1183.42	1	1	645000000	120.866	120.866	0	0	24.0397	0.378788
301	2015	D	320500	4	0	7	42.86	0.4899	1	16	16	130.921	3.7859	1183.42	1	4	646000000	109.682	438.728	0	0	24.0397	0.764706
301	2016	D	320500	3	0	7	42.86	0.6195	1	17	9	161.211	2.9632	1183.42	1	3	646000000	107.608	322.825	0	0	24.0397	0.736111
301	2017	D	320500	3	0	6	50	0.6053	1	18	9	1782.32	5.1641	1183.42	1	3	646000000	2367.78	8704.15	0	0	24.0397	0.746988
301	2018	C2	320500	0	0	7	42.86	0.8889	1	19	0	161.341	3.8712	1183.42	0	0	647000000	2556.57	0	0	0	24.0397	1.38031
301	2019	C2	320500	1	0	7	42.86	0.9541	1	20	1	146.693	4.6006	1183.42	1	1	647000000	2654.41	4002.08	0	0	24.0397	1.58537
301	2020	C2	320500	2	0	7	42.86	0.9172	1	21	4	242.113	0.4969	1183.42	1	2	647000000	2622.09	11227.6	0	0	24.0397	1.75568
301	2021	C2	320500	1	0	7	42.86	0.8518	1	22	1	127.308	3.8531	1183.42	1	1	648000000	2893.14	8245.54	0	0	24.0397	2.66625
333	2013	C3	440600	14	0	14	35.71	0.8404	1	2	196	154.828	8.5589	583.484	1	14	887000000	2401.5	275777	37	518	23.0245	1.93759
333	2014	C3	440600	31	0	13	38.46	0.7637	1	2	961	171.713	9.6817	583.484	1	31	887000000	2405.99	702624	56	1736	23.0245	3.02416
333	2015	C3	440600	13	0	12	41.67	0.745	1	3	169	197.38	10.5747	583.484	1	13	888000000	2134.51	236608	56	728	23.0245	3.09248
333	2016	C3	440600	11	0	10	40	0.6122	1	4	121	215.965	9.2977	583.484	1	11	888000000	2134.39	255678	57	627	23.0245	3.66478
333	2017	C3	440600	28	0	10	40	0.4773	1	5	784	248.69	7.5013	689.216	1	28	889000000	2367.78	1068514	63	1764	23.0245	4.51842
333	2018	C3	440600	31	0	9	33.33	0.6398	1	6	961	247.67	8.2102	583.484	1	31	889000000	2699.31	1299505	64	1984	23.0245	5.49389
333	2019	C3	440600	26	0	8	50	0.5088	1	7	676	326.834	8.3712	583.484	1	26	890000000	2654.41	950675	54	1404	23.0245	5.60887
333	2020	C3	440600	35	0	8	37.5	0.3945	1	8	1225	248.379	7.6326	583.484	1	35	890000000	2622.09	1274113	55	1925	23.0245	5.44556
333	2021	C3	440600	54	0	9	33.33	0.5103	1	9	2916	298.569	7.4792	583.484	1	54	890000000	2893.14	2747558	26	1404	23.0245	10.2505
338	2007	C3	370700	0	1	15	33.33	0.6509	1	4	0	129.893	12.4788	367.952	0	0	744000000	1698.34	0	0	0	18.6989	0.0261628
338	2008	C3	370700	0	1	15	35.29	0.9596	1	5	0	148.313	8.2405	367.952	0	0	744000000	1923.16	0	0	0	18.6989	0.0181347
338	2009	C3	370700	0	1	15	33.33	0.7385	1	6	0	152.9	10.8993	367.952	0	0	745000000	1966.91	0	2	0	15.0281	0.248157
338	2010	C3	370700	0	1	15	33.33	0.6631	1	7	0	132.174	15.3358	367.952	0	0	745000000	1872.75	0	13	0	18.6989	0.53902
338	2011	C3	370700	1	1	15	33.33	0.8629	1	8	1	172.531	10.269	367.952	1	1	745000000	2022.12	9000.82	33	33	18.6989	1.00152
338	2012	C3	370700	0	1	15	33.33	0.8928	1	9	0	147.045	4.8767	367.952	0	0	746000000	1913.56	0	32	0	18.6989	1.38652
338	2013	C3	370700	0	1	15	33.33	0.9779	1	10	0	146.039	4.8619	367.952	0	0	746000000	2401.5	0	37	0	18.6989	1.957
338	2014	C3	370700	2	1	15	33.33	0.9438	1	11	4	150.296	4.8039	367.952	1	2	747000000	2405.99	26823.4	40	80	18.6989	3.06309
338	2015	C3	370700	0	1	13	38.46	1.0143	1	12	0	133.855	1.8827	367.952	0	0	747000000	2134.51	0	46	0	18.6989	3.10851
338	2016	C3	370700	0	1	13	38.46	1.0158	1	13	0	134.581	2.193	367.952	0	0	747000000	2134.39	0	52	0	18.6989	3.67724
338	2017	C3	370700	6	1	14	35.71	0.9714	1	14	36	158.938	4.8399	367.952	1	6	748000000	2367.78	125968	63	378	18.6989	4.53867
338	2018	C3	370700	4	1	14	33.33	1.0018	1	15	16	126.089	5.6635	367.952	1	4	748000000	2699.31	101006	64	256	18.6989	5.51745
338	2019	C3	370700	2	1	14	33.33	0.8873	1	16	4	206.003	5.0276	367.952	1	2	748000000	2654.41	48179.7	54	108	14.3693	5.62823
338	2020	C3	370700	7	1	14	33.33	0.9186	1	17	49	219.69	4.1643	367.952	1	7	749000000	2622.09	204846	55	385	18.6989	5.46562
338	2021	C3	370700	14	1	13	33.33	0.9001	1	18	196	186.91	4.1733	367.952	1	14	749000000	2893.14	380593	26	364	18.6989	10.2749
400	2008	C3	411000	0	1	9	33.33	0.7223	0	12	0	145.87	2.1695	116.1	0	0	825000000	406.599	0	0	0	19.1174	0.0181347
400	2009	C3	411000	5	1	9	33.33	0.52	0	13	25	156.353	5.0058	131.4	1	5	826000000	486.219	2431.09	5	25	22.652	0.235872
400	2010	C3	411000	0	1	9	33.33	0.4561	0	14	0	160.78	4.2959	86.22	0	0	826000000	692.288	0	16	0	16.0008	0.53902
400	2011	C3	411000	5	1	9	33.33	0.6986	0	15	25	174.455	4.3015	131.4	1	5	827000000	741.317	3706.59	35	175	16.0008	0.995441
400	2012	C3	411000	3	1	9	33.33	0.6168	0	16	9	124.609	8.2237	131.4	1	3	827000000	819.24	2457.72	31	93	16.0008	1.38239
400	2013	C3	411000	4	1	8	37.5	0.4728	0	17	16	211.586	9.2894	107.28	1	4	827000000	1200.84	4803.37	37	148	16.0008	1.95146
400	2014	C3	411000	3	1	9	33.33	0.5625	0	18	9	172.704	11.9463	95.76	1	3	828000000	1325.41	3976.24	56	168	17.4071	3.06175
400	2015	C3	411000	1	1	9	33.33	0.5731	0	19	1	168.907	6.4534	131.4	1	1	828000000	970.924	970.924	56	56	16.0008	3.10728
400	2016	C3	411000	7	1	9	33.33	0.6452	0	20	49	148.324	6.5764	131.4	1	7	829000000	1493.26	10452.8	57	399	24.5144	3.66931
400	2017	C3	411000	5	0	9	33.33	0.7474	0	21	25	127.737	4.4536	131.4	1	5	829000000	1540.75	7703.75	63	315	16.0008	4.53959
400	2018	C3	411000	7	0	9	33.33	0.9598	0	22	49	176.229	1.8777	131.4	1	7	829000000	1380.35	9662.47	64	448	16.0008	5.51483
400	2019	C3	411000	5	0	9	33.33	0.8736	0	23	25	151.998	3.2768	131.4	1	5	830000000	2033.78	10168.9	54	270	16.0008	5.62581
400	2020	C3	411000	15	0	9	33.33	0.7575	0	24	225	153.264	4.7758	126.72	1	15	830000000	1552.09	23281.4	55	825	16.0008	5.45989
400	2021	C3	411000	15	0	9	33.33	0.5223	0	25	225	132.545	4.8512	131.4	1	15	831000000	1852.84	27792.6	26	390	20.2196	10.2743
401	2007	C3	130200	0	1	9	33.33	0.497	0	12	0	152.542	4.6827	918.34	0	0	261000000	571.356	0	0	0	35.3591	0.0261628
401	2008	C3	130200	0	1	9	33.33	0.828	0	13	0	150.984	4.0972	918.34	0	0	261000000	645.093	0	0	0	35.3591	0.0181347
401	2009	C3	130200	0	1	9	33.33	0.5796	0	14	0	139.312	4.924	701.964	0	0	262000000	1052.68	0	0	0	35.3591	0.248157
401	2010	C3	130200	0	0	9	33.33	0.6098	0	15	0	152.794	5.1847	918.34	0	0	262000000	1543.89	0	0	0	35.3591	0.53902
401	2011	C3	130200	0	0	9	33.33	0.8437	0	16	0	152.81	4.154	918.34	0	0	262000000	2022.12	0	0	0	35.3591	1.00304
401	2012	C3	130200	0	0	9	33.33	0.8982	0	17	0	156.951	0.3325	918.34	0	0	262000000	1913.56	0	0	0	35.3591	1.38652
401	2013	C3	130200	0	1	9	33.33	1.0544	0	18	0	158.418	0.4611	918.34	0	0	262000000	2401.5	0	0	0	35.3591	1.957
401	2014	C3	130200	0	0	9	33.33	0.9214	0	19	0	136.515	-0.6299	918.34	0	0	262000000	2212.11	0	0	0	35.3591	3.06577
401	2015	C3	130200	1	1	8	37.5	0.9249	0	20	1	159.609	-5.209	918.34	1	1	262000000	1873.29	1873.29	0	0	35.3591	3.10728
401	2016	C3	130200	0	0	9	33.33	0.895	0	21	0	138.053	-0.057	811.41	0	0	262000000	1597.11	0	0	0	35.3591	3.67724
401	2018	C3	130200	1	0	9	33.33	1.1303	0	23	1	172.208	4.1289	918.34	1	1	263000000	2699.31	5242.37	0	0	35.3591	5.52007
401	2019	C3	130200	0	0	8	37.5	1.1079	0	24	0	185.144	8.0757	918.34	0	0	263000000	2654.41	0	4	0	35.3591	5.62984
401	2020	C3	130200	3	0	7	42.86	1.2356	0	25	9	174.315	8.7937	918.34	1	3	263000000	2622.09	16736.4	3	9	39.6128	5.46848
401	2021	C3	130200	2	0	9	33.33	1.0405	0	26	4	156.138	6.9315	918.34	1	2	263000000	2893.14	10510.2	0	0	35.3591	10.2822
402	2012	K	110000	0	0	9	33.33	1.0088	0	17	0	180.769	3.8505	10691.6	0	0	221000000	1913.56	0	0	0	27.8652	0.0681818
402	2013	K	110000	0	0	9	33.33	1.1277	0	18	0	132.966	4.6273	10691.6	0	0	221000000	2401.5	0	0	0	27.8652	0.797619
402	2014	K	110000	3	0	9	33.33	0.8972	0	19	9	158.002	3.5536	10691.6	1	3	222000000	2405.99	10576.2	0	0	27.8652	1.58537
402	2015	K	110000	6	0	9	33.33	0.9509	0	20	36	131.761	2.1433	10691.6	1	6	222000000	2134.51	17343.9	0	0	27.8652	2.16867
402	2016	K	110000	3	0	6	50	1.0031	0	21	9	187.493	2.4953	10691.6	1	3	222000000	2134.39	9668.43	0	0	27.8652	1.79268
402	2017	K	110000	1	0	9	33.33	1.004	0	22	1	165.423	3.2765	10691.6	1	1	222000000	2367.78	3847.72	0	0	27.8652	2.59036
402	2018	K	110000	0	0	9	33.33	1.1374	0	23	0	122.259	2.7184	10691.6	0	0	222000000	2699.31	0	0	0	27.8652	2.67742
402	2019	K	110000	1	0	9	33.33	1.0998	0	24	1	156.496	2.5438	10691.6	1	1	222000000	2654.41	4680.23	0	0	27.8652	2.55914
402	2020	K	110000	0	0	9	33.33	1.138	0	25	0	139.495	1.3111	10691.6	0	0	222000000	2622.09	0	0	0	27.8652	2.47253
402	2021	K	110000	0	0	9	33.33	1.1845	0	26	0	144.149	0.9596	10691.6	0	0	222000000	2893.14	0	0	0	27.8652	3.09302
403	2013	C2	140100	0	0	9	33.33	0.3363	1	18	0	139.328	5.3915	739.908	0	0	282000000	69.7685	0	0	0	46.59	0.474114
403	2014	C2	140100	0	0	9	33.33	0.2898	1	19	0	131.437	8.9572	739.908	0	0	282000000	88.227	0	0	0	46.59	1.34748
403	2015	C2	140100	0	0	8	37.5	0.2025	1	20	0	158.85	5.2825	739.908	0	0	282000000	67.0124	0	0	0	46.59	1.19951
403	2016	C2	140100	0	0	8	37.5	0.1805	1	21	0	172.993	3.196	739.908	0	0	282000000	79.22	0	0	0	46.59	1.1286
403	2017	C2	140100	0	0	8	37.5	0.1534	1	22	0	171.562	1.1544	739.908	0	0	283000000	97.4814	0	0	0	46.59	1.16606
403	2018	C2	140100	0	0	6	33.33	0.1946	0	23	0	158.095	5.6878	739.908	0	0	283000000	159.477	0	0	0	46.59	1.38031
403	2019	C2	140100	0	0	7	42.86	0.1437	0	24	0	161.038	12.4121	739.908	0	0	283000000	124.305	0	0	0	46.59	1.58699
403	2020	C2	140100	0	0	7	42.86	0.1011	0	25	0	136.069	11.0542	739.908	0	0	283000000	139.205	0	0	0	46.59	1.75852
403	2021	C2	140100	0	0	13	38.46	0.4053	0	26	0	144.998	5.5241	739.908	0	0	283000000	257.562	0	0	0	46.59	2.6675
404	2007	C3	360200	0	1	5	50	0.6466	0	12	0	158.583	2.1762	124.488	0	0	723000000	372.749	0	0	0	32.9117	0.0261628
404	2008	C3	360200	0	1	9	33.33	0.8961	0	13	0	139.391	3.5195	124.488	0	0	723000000	435.887	0	0	0	32.9117	0.0181347
404	2009	C3	360200	0	1	9	33.33	0.6687	0	14	0	147.597	6.3568	107.172	0	0	724000000	487.356	0	0	0	32.9117	0.248157
404	2010	C3	360200	0	1	9	33.33	0.7132	0	15	0	173.943	2.1469	124.488	0	0	724000000	749.802	0	0	0	32.9117	0.53902
404	2011	C3	360200	0	1	9	33.33	0.9226	0	16	0	167.426	1.7076	164.736	0	0	724000000	953.417	0	0	0	23.248	1.00304
404	2012	C3	360200	0	1	9	33.33	0.897	0	17	0	141.074	3.6621	124.488	0	0	725000000	681.468	0	0	0	29.3775	1.38652
404	2013	C3	360200	0	1	9	33.33	0.92	0	18	0	127.463	3.9853	124.488	0	0	725000000	969.202	0	0	0	26.4508	1.957
404	2014	C3	360200	0	1	9	33.33	0.8037	0	19	0	141.461	4.3844	124.488	0	0	725000000	1267.96	0	0	0	25.2912	3.06577
404	2015	C3	360200	0	1	9	33.33	0.7766	0	20	0	172.413	4.7574	139.464	0	0	726000000	962.423	0	0	0	32.9117	3.10851
404	2016	C3	360200	0	0	9	33.33	0.776	0	21	0	157.459	4.8845	124.488	0	0	726000000	1199.27	0	0	0	32.9117	3.67724
404	2017	C3	360200	1	0	8	37.5	0.9602	0	22	1	135.56	2.1256	124.488	1	1	727000000	1170.31	1170.31	0	0	32.9117	4.54328
404	2018	C3	360200	10	0	9	33.33	1.178	0	23	100	122.164	1.6226	124.488	1	10	727000000	1275.5	12755	0	0	32.9117	5.51222
404	2019	C3	360200	6	0	9	33.33	1.1727	0	24	36	133.83	0.9759	150.93	1	6	727000000	1619.48	9716.88	1	6	32.9117	5.625
404	2020	C3	360200	7	0	8	37.5	1.0881	0	25	49	141.84	1.6611	124.488	1	7	728000000	1483.52	10384.6	0	0	38.8755	5.46562
404	2021	C3	360200	3	0	9	33.33	1.1305	0	26	9	146.434	2.4691	124.488	1	3	728000000	1681.4	5044.2	1	3	20.8183	10.2816
407	2007	C2	370100	0	0	11	36.36	0.4136	0	12	0	154.886	1.1748	805.194	0	0	743000000	198.106	0	0	0	18.5841	0.0097561
407	2008	C2	370100	0	0	11	36.36	0.6853	0	13	0	146.498	14.2872	860.028	0	0	743000000	275.475	0	0	0	18.5841	0.00465116
407	2009	C2	370100	0	0	11	54.55	0.4298	0	14	0	140.7	9.9365	1053.39	0	0	744000000	171.099	0	0	0	18.5841	0.0170213
407	2011	C2	370100	0	0	11	54.55	0.7454	0	16	0	116.327	0.1987	805.194	0	0	744000000	334.768	0	0	0	18.5841	0.146707
407	2012	C2	370100	0	0	11	36.36	0.5233	0	17	0	172.741	-4.3889	805.194	0	0	745000000	337.427	0	0	0	18.5841	0.156915
407	2013	C2	370100	0	0	11	36.36	0.6146	0	18	0	130.449	1.4571	805.194	0	0	745000000	361.198	0	0	0	18.5841	0.474114
407	2014	C2	370100	0	0	11	36.36	0.643	0	19	0	154.991	1.2915	930.735	0	0	745000000	500.717	0	0	0	18.5841	1.34748
407	2015	C2	370100	0	0	11	36.36	0.5286	1	20	0	152.758	0.9988	805.194	0	0	746000000	393.501	0	0	0	18.5841	1.19951
407	2016	D	370100	0	0	11	36.36	0.5043	0	21	0	159.282	-7.5581	805.194	0	0	746000000	399.341	0	0	0	18.5841	0.777778
407	2017	D	370100	0	0	9	44.44	0.5966	1	22	0	176.183	2.4321	805.194	0	0	746000000	576.298	0	0	0	18.5841	0.783133
407	2018	D	370100	0	0	10	40	0.9309	0	23	0	161.804	2.8301	805.194	0	0	747000000	790.253	0	0	0	18.5841	0.977528
407	2019	D	370100	1	0	10	40	0.9673	0	24	1	158.89	3.1333	805.194	1	1	747000000	805.327	805.327	0	0	18.5841	1.09783
407	2020	D	370100	1	0	10	40	0.89	0	25	1	161.407	3.1934	805.194	1	1	748000000	664.004	664.004	0	0	18.5841	1.59184
407	2021	D	370100	0	0	9	33.33	0.8887	0	26	0	163.013	1.5477	805.194	0	0	748000000	721.747	0	0	0	18.5841	2.44954
408	2007	C3	130400	0	0	7	42.86	0.681	0	12	0	161.557	0.2765	341.44	0	0	262000000	107.888	0	0	0	14.3056	0.0261628
408	2008	C3	130400	0	0	7	42.86	0.6224	0	13	0	134.154	-16.0202	232.315	0	0	262000000	126.946	0	0	0	21.9894	0.0181347
408	2009	C3	130400	0	0	6	50	0.1955	0	14	0	150.24	-27.924	232.315	0	0	262000000	44.3365	0	0	0	18.6161	0.248157
408	2010	C3	130400	0	0	5	25	0.1357	0	15	0	154.287	7.3708	232.315	0	0	262000000	46.6278	0	0	0	14.3056	0.53902
408	2011	C3	130400	0	0	9	33.33	0.2155	0	16	0	155.299	1.3266	232.315	0	0	262000000	50.4674	0	0	0	14.3056	1.00304
408	2012	F	130400	0	0	9	33.33	0.2019	0	17	0	53.2961	1.0731	243.955	0	0	262000000	48.9824	0	0	0	22.8015	0.153846
408	2013	F	130400	0	0	9	33.33	0.3053	1	18	0	140.97	2.8455	232.315	0	0	262000000	57.4436	0	0	0	14.3056	2.23077
408	2014	F	130400	0	0	8	37.5	0.1529	0	19	0	172.37	-12.142	232.315	0	0	263000000	60.2008	0	0	0	14.3056	4.6
408	2015	F	130400	0	0	8	37.5	0.0953	0	20	0	158.786	-13.0595	258.02	0	0	263000000	60.5264	0	0	0	14.3056	6.28571
408	2016	F	632801	0	0	9	33.33	0.7046	0	21	0	164.089	12.4885		0	0	1280000000	312.752	0	0	0		2.71429
408	2017	C2	632801	0	0	9	33.33	0.5459	0	22	0	119.654	15.7134		0	0	1280000000	462.063	0	0	0		1.16606
408	2018	C2	632801	0	0	9	33.33	0.7372	0	23	0	127.041	9.0584		0	0	1280000000	360.415	0	0	0		1.38031
408	2019	C2	632801	0	0	9	33.33	0.8564	0	24	0	164.216	3.1965		0	0	1280000000	320.827	0	0	0		1.58699
408	2020	C2	632801	0	0	9	33.33	0.8194	0	25	0	159.711	2.6377		0	0	1280000000	267.194	0	0	0		1.75852
408	2021	C2	632801	0	0	9	33.33	0.3826	0	26	0	163.827	13.4344		0	0	1280000000	571.031	0	0	0		2.6675
413	2007	C3	130100	0	0	7	42.86	0.3197	0	12	0	145.248	2.565	709.218	0	0	261000000	45.9821	0	0	0	20.8963	0.0261628
413	2008	C3	130100	0	0	7	42.86	0.5276	0	13	0	124.722	1.2052	709.218	0	0	261000000	49.3973	0	0	0	12.4962	0.0181347
413	2009	C3	130100	0	0	7	42.86	0.1302	0	14	0	171.253	-9.0024	709.218	0	0	261000000	44.3365	0	0	0	20.8963	0.248157
413	2010	C3	130100	0	0	7	42.86	0.1075	0	15	0	158.054	1.0845	709.218	0	0	262000000	46.6278	0	0	0	20.8963	0.53902
413	2011	C3	130100	0	0	7	42.86	0.1878	0	16	0	127.381	3.2438	608.809	0	0	262000000	50.4674	0	0	0	20.8963	1.00304
413	2012	C3	130100	0	0	7	42.86	0.3773	0	17	0	150.358	11.6907	709.218	0	0	262000000	113.622	0	0	0	20.8963	1.38652
413	2013	C3	130100	0	0	7	42.86	0.7456	0	18	0	168.786	4.5339	709.218	0	0	262000000	128.736	0	0	0	20.8963	1.957
413	2015	C3	130100	0	0	7	42.86	0.7255	0	20	0	132.924	4.8354	709.218	0	0	262000000	759.758	0	0	0	20.8963	3.10851
413	2016	C3	130100	0	0	7	42.86	0.7015	0	21	0	164.266	2.7987	709.218	0	0	262000000	1132.32	0	8	0	20.8963	3.67724
413	2017	C3	130100	0	0	6	50	0.8177	0	22	0	152.641	2.8646	709.218	0	0	262000000	2367.78	0	6	0	20.8963	4.5442
413	2018	C3	130100	2	0	7	42.86	1.107	1	23	4	149.46	3.1261	709.218	1	2	263000000	2699.31	8406.44	32	64	20.8963	5.5192
413	2019	C3	130100	1	0	7	42.86	1.2002	0	24	1	151.358	-2.2995	709.218	1	1	263000000	2501.98	2501.98	9	9	20.8963	5.62903
413	2020	C3	130100	4	0	7	42.86	1.2356	0	25	16	147.346	-5.3565	709.218	1	4	263000000	1028.89	4115.54	1	4	20.8963	5.46776
413	2021	C3	130100	4	0	7	42.86	1.1986	0	26	16	164.982	-4.5803	709.218	1	4	263000000	912.589	3650.36	7	28	20.8963	10.281
418	2007	C3	320200	0	1	9	33.33	0.6035	0	12	0	185.643	9.1666	774.543	0	0	643000000	851.46	0	0	0	29.2223	0.0261628
418	2008	C3	320200	0	0	9	33.33	0.9632	0	13	0	125.522	0.7489	774.543	0	0	643000000	733.323	0	0	0	29.2223	0.0181347
418	2009	C3	320200	0	0	7	42.86	0.4637	0	14	0	268.041	5.7158	774.543	0	0	643000000	859.954	0	1	0	29.2223	0.248157
418	2010	C3	320200	0	0	8	37.5	0.6429	0	15	0	159.799	7.6202	774.543	0	0	644000000	1861.8	0	1	0	29.2223	0.53902
418	2011	C3	320200	0	0	9	33.33	0.9401	0	16	0	131.422	5.8891	774.543	0	0	644000000	1965.08	0	0	0	29.2223	1.00304
418	2012	C3	320200	1	0	9	33.33	0.9333	0	17	1	155.921	4.508	774.543	1	1	644000000	1284.12	1284.12	0	0	29.2223	1.38514
418	2013	C3	320200	3	0	9	33.33	0.8742	0	18	9	162.775	5.1478	774.543	1	3	645000000	1470.69	4412.07	0	0	29.2223	1.95284
418	2014	C3	320200	6	0	9	33.33	0.8185	0	19	36	163.373	6.9512	774.543	1	6	645000000	1572.31	9433.88	1	6	29.2223	3.05772
418	2015	C3	320200	10	0	9	33.33	0.656	0	20	100	151.934	7.3503	774.543	1	10	645000000	2134.51	22281.8	4	40	29.2223	3.09618
418	2016	C3	320200	1	0	8	37.5	0.623	0	21	1	175.942	7.1099	774.543	1	1	646000000	2134.39	2329.86	8	8	29.2223	3.6761
418	2017	C3	320200	3	0	9	33.33	0.4264	0	22	9	174.719	8.0063	774.543	1	3	646000000	2367.78	8094.6	12	36	29.2223	4.54144
418	2018	C3	320200	1	0	9	33.33	0.5984	0	23	1	147.669	9.0442	774.543	1	1	646000000	2699.31	3008.16	4	4	29.2223	5.52007
420	2007	C2	220200	0	1	11	36.36	0.5438	0	12	0	166.706	2.7812	3781.18	0	0	442000000	299.64	0	0	0	22.8733	0.0097561
420	2008	C2	220200	0	1	11	36.36	1.0444	0	13	0	157.342	-16.0503	2572.71	0	0	442000000	217.458	0	0	0	22.8733	0.00465116
420	2009	C2	220200	0	1	11	36.36	0.7419	0	14	0	132.373	0.3631	3781.18	0	0	442000000	305.538	0	0	0	22.8733	0.0170213
420	2010	C2	220200	0	1	9	33.33	0.6045	0	15	0	139.831	-2.9729	3781.18	0	0	443000000	319.045	0	0	0	22.8733	0.0517241
420	2011	C2	220200	0	1	11	36.36	0.821	0	16	0	159.305	-10.2034	3781.18	0	0	443000000	364.424	0	0	0	22.8733	0.146707
420	2012	C2	220200	0	1	11	36.36	0.8744	0	17	0	151.851	0.2468	3781.18	0	0	443000000	220.977	0	0	0	22.8733	0.156915
420	2013	C2	220200	0	1	11	36.36	0.8233	0	18	0	160.531	-10.7682	3781.18	0	0	443000000	179.958	0	0	0	22.8733	0.474114
420	2014	C2	220200	0	1	10	40	0.736	0	19	0	148.487	-0.0531	3781.18	0	0	443000000	147.446	0	0	0	22.8733	1.34748
420	2015	C2	220200	0	1	11	36.36	0.5696	0	20	0	154.892	0.0945	3781.18	0	0	444000000	169.586	0	0	0	22.8733	1.19951
420	2016	C2	220200	0	1	11	36.36	0.7413	0	21	0	166.213	0.5009	3781.18	0	0	444000000	191.094	0	0	0	22.8733	1.1286
420	2017	C2	220200	0	1	11	36.36	0.6836	0	22	0	151.379	1.3822	3781.18	0	0	444000000	350.537	0	0	0	22.8733	1.16606
420	2018	C2	220200	0	1	11	36.36	0.9112	0	23	0	147.4	1.9716	3781.18	0	0	444000000	342.125	0	0	0	22.8733	1.38031
420	2019	C2	220200	0	1	11	36.36	0.8795	0	24	0	166.895	1.1789	3781.18	0	0	445000000	479.248	0	0	0	22.8733	1.58699
420	2020	C2	220200	0	0	11	36.36	0.9342	0	25	0	125.667	-2.6694	3781.18	0	0	445000000	288.91	0	0	0	20.4171	1.75852
421	2007	O	320100	0	1	9	33.33	0.6832	0	12	0	150.318	3.8262	1796.97	0	0	642000000	272.727	0	0	0	27.7178	0.5
421	2008	O	320100	0	1	9	33.33	0.9484	0	13	0	166.813	2.0331	1796.97	0	0	643000000	285.507	0	0	0	27.7178	0.333333
421	2009	O	320100	0	1	9	33.33	0.7182	0	14	0	162.588	2.7377	1796.97	0	0	643000000	211.697	0	0	0	21.6156	0
421	2010	O	320100	0	0	8	37.5	0.7664	0	15	0	141.564	1.3937	1796.97	0	0	643000000	291.384	0	0	0	27.7178	0
421	2011	O	320100	0	0	9	33.33	0.8794	0	16	0	135.854	3.3681	1796.97	0	0	644000000	231.59	0	0	0	27.7178	0
421	2012	S	320100	0	0	8	37.5	0.8512	0	17	0	154.129	4.2533	1796.97	0	0	644000000	286.296	0	0	0	27.7178	0
421	2013	S	320100	0	0	8	37.5	0.8835	0	18	0	142.307	4.0215	1796.97	0	0	644000000	238.039	0	0	0	27.7178	0.555556
421	2014	S	320100	1	0	8	37.5	0.6815	1	19	1	399.646	7.2774	1796.97	1	1	645000000	704.347	704.347	0	0	23.9792	0.142857
421	2015	D	320100	2	1	8	37.5	0.8442	1	20	4	174.909	5.394	1796.97	1	2	645000000	640.733	1281.47	0	0	27.7178	0.794118
421	2016	D	320100	0	1	8	37.5	0.8717	0	21	0	140.202	4.1042	1796.97	0	0	645000000	704.886	0	0	0	27.7178	0.777778
421	2017	D	320100	0	1	9	33.33	0.9913	0	22	0	156.918	2.2827	1796.97	0	0	646000000	530.552	0	0	0	27.7178	0.783133
421	2018	D	320100	0	0	8	37.5	1.0859	0	23	0	164.309	2.1079	1796.97	0	0	646000000	476.287	0	0	0	27.7178	0.977528
421	2019	D	320100	2	0	9	33.33	1.0881	0	24	4	118.84	1.5037	1796.97	1	2	646000000	559.231	1118.46	0	0	27.7178	1.08696
421	2020	D	320100	9	0	9	33.33	0.9974	0	25	81	166.089	5.3844	1796.97	1	9	647000000	950.927	8558.35	0	0	27.7178	1.5102
421	2021	D	320100	4	0	9	33.33	1.0959	0	26	16	144.065	1.1834	1796.97	1	4	647000000	498.527	1994.11	0	0	27.7178	2.41284
422	2007	C2	420500	0	1	15	33.33	0.5038	0	12	0	147.281	6.5804	126.721	0	0	844000000	760.834	0	0	0	22.2619	0.0097561
422	2008	C2	420500	0	1	11	36.36	0.9234	0	13	0	183.097	3.6073	144.179	0	0	844000000	1135.5	0	0	0	38.0873	0.00465116
422	2009	C2	420500	0	0	10	40	0.6311	0	14	0	148.65	3.314	126.721	0	0	845000000	1421.71	0	6	0	24.8601	0.0170213
422	2010	C2	420500	0	0	11	36.36	0.7873	0	15	0	131.915	5.4803	126.721	0	0	845000000	1795.32	0	0	0	38.0873	0.0517241
422	2011	C2	420500	0	0	11	36.36	0.9142	0	16	0	148.381	4.7284	126.721	0	0	846000000	2022.12	0	1	0	38.0873	0.146707
422	2012	C2	420500	0	1	11	36.36	0.9419	0	17	0	138.364	4.9714	126.721	0	0	846000000	1913.56	0	3	0	38.0873	0.156915
422	2013	C2	420500	0	1	10	40	1.0532	1	18	0	176.758	0.567	126.721	0	0	846000000	2401.5	0	1	0	38.0873	0.474114
422	2014	C2	420500	0	1	11	36.36	1.0211	1	19	0	161.497	0.2114	126.721	0	0	847000000	2405.99	0	2	0	41.5712	1.34748
422	2015	C2	420500	0	0	11	36.36	1.0143	1	20	0	189.147	0.1357	211.904	0	0	847000000	2134.51	0	1	0	38.0873	1.19951
422	2016	C2	420500	0	0	11	36.36	0.9917	1	21	0	116.916	-3.5406	126.721	0	0	848000000	2134.39	0	1	0	38.0873	1.1286
422	2017	C2	420500	0	0	9	33.33	0.9394	0	22	0	170.348	-13.884	126.721	0	0	848000000	1680.16	0	0	0	38.0873	1.16606
422	2018	C2	420500	0	0	9	33.33	0.9731	0	23	0	172.059	1.2808	126.721	0	0	849000000	1954.38	0	0	0	29.7022	1.38031
422	2019	C2	420500	0	0	9	33.33	0.9399	0	24	0	136.481	0.4368	126.721	0	0	849000000	2576.25	0	0	0	38.0873	1.58699
422	2020	C2	420500	0	0	9	33.33	0.935	0	25	0	134.674	1.0523	126.721	0	0	849000000	2505.65	0	2	0	38.0873	1.75852
422	2021	C2	420500	0	0	8	37.5	0.5791	0	26	0	167.195	9.9647	126.721	0	0	850000000	2893.14	0	0	0	38.0873	2.6675
423	2007	C2	371500	0	1	13	38.46	0.1314	0	12	0	121.767	13.1043	114.61	0	0	746000000	198.071	0	0	0	16.2031	0.0097561
423	2008	C2	371500	0	1	9	33.33	0.3048	0	13	0	132.368	15.6425	114.61	0	0	746000000	276.258	0	0	0	19.1989	0.00465116
423	2009	C2	371500	0	1	9	33.33	0.2072	0	14	0	140.66	13.0605	110.528	0	0	746000000	322.356	0	0	0	16.2031	0.0170213
423	2010	C2	371500	2	0	9	33.33	0.1075	0	15	4	151.68	16.5138	114.61	1	2	747000000	331.527	663.054	0	0	14.7535	0.0448276
423	2011	C2	371500	1	0	9	33.33	0.1878	0	16	1	127.793	19.7567	114.61	1	1	747000000	488.621	488.621	0	0	16.2031	0.143713
423	2012	C2	371500	1	0	9	33.33	0.1941	0	17	1	156.198	19.7828	114.61	1	1	747000000	556.667	556.667	0	0	16.2031	0.154255
423	2013	C2	371500	1	0	9	33.33	0.2234	0	18	1	137.681	18.8586	114.61	1	1	748000000	541.799	541.799	1	1	16.2031	0.47139
423	2014	C2	371500	2	0	9	33.33	0.2891	0	19	4	142.202	18.3953	114.61	1	2	748000000	568.52	1137.04	0	0	16.2031	1.34218
423	2015	C2	371500	0	0	9	33.33	0.241	0	20	0	166.968	18.8078	114.61	0	0	749000000	819.107	0	0	0	20.7773	1.19951
423	2016	C2	371500	0	0	9	33.33	0.2704	0	21	0	146.628	18.0139	114.61	0	0	749000000	832.718	0	4	0	16.2031	1.1286
423	2017	C2	371500	0	0	9	33.33	0.2953	0	22	0	157.891	16.5158	114.61	0	0	749000000	1198.98	0	4	0	16.2031	1.16606
423	2018	C2	371500	0	0	9	33.33	0.4883	0	23	0	136.691	15.0441	114.61	0	0	750000000	967.434	0	2	0	16.2031	1.38031
423	2019	C2	371500	6	0	9	33.33	0.4707	0	24	36	133.325	-3.8218	114.61	1	6	750000000	442.018	2652.11	0	0	16.2031	1.57724
423	2020	C2	371500	3	0	9	33.33	0.4134	0	25	9	165.182	0.3741	114.61	1	3	750000000	494.58	1483.74	0	0	16.2031	1.75426
423	2021	C2	371500	6	0	8	37.5	0.3469	0	26	36	130.531	3.7746	114.61	1	6	751000000	583.332	3499.99	0	0	16.2031	2.66
425	2007	C3	320300	0	1	9	33.33	0.3483	0	12	0	149.177	0.8139	672.39	0	0	643000000	428.661	0	0	0	15.0349	0.0261628
425	2008	C3	320300	0	1	9	33.33	0.4222	0	13	0	589.094	2.7994	672.39	0	0	643000000	1923.16	0	0	0	17.9633	0.0181347
425	2009	C3	320300	0	1	8	37.5	0.5877	1	14	0	105.661	11.3605	718.18	0	0	643000000	1966.91	0	1	0	15.0349	0.248157
425	2010	C3	320300	0	1	9	33.33	0.6071	1	15	0	159.087	11.7672	672.39	0	0	644000000	1872.75	0	0	0	16.3562	0.53902
425	2011	C3	320300	0	1	9	44.44	0.8301	1	16	0	162.695	9.7328	672.39	0	0	644000000	2022.12	0	10	0	15.0349	1.00304
425	2012	C3	320300	0	0	9	44.44	0.8791	1	17	0	148.418	5.4361	672.39	0	0	644000000	1913.56	0	8	0	15.0349	1.38652
425	2013	C3	320300	1	0	9	44.44	1.0887	1	18	1	135.91	3.153	672.39	1	1	645000000	2401.5	4700.79	3	3	26.0699	1.95562
425	2014	C3	320300	0	1	9	44.44	0.7947	1	19	0	165.035	0.833	672.39	0	0	645000000	2405.99	0	21	0	15.0349	3.06577
425	2015	C3	320300	1	1	9	44.44	0.8183	1	20	1	158.805	-0.1468	672.39	1	1	645000000	2134.51	2989.39	18	18	15.0349	3.10728
425	2016	C3	320300	3	1	8	37.5	0.9322	1	21	9	157.416	0.4925	672.39	1	3	646000000	2134.39	6929.38	6	18	18.9989	3.67384
425	2017	C3	320300	6	1	8	50	0.856	0	22	36	132.409	2.067	672.39	1	6	646000000	2367.78	26360.7	3	18	15.0349	4.53867
425	2018	C3	320300	14	1	8	50	1.0792	0	23	196	122.831	3.3562	672.39	1	14	646000000	2699.31	81734.9	2	28	17.1062	5.50873
425	2019	C3	320300	17	1	9	44.44	0.9039	0	24	289	193.444	4.7164	577.195	1	17	647000000	2654.41	148136	8	136	15.0349	5.61613
425	2020	C3	320300	14	1	9	44.44	0.9287	0	25	196	143.415	4.0804	672.39	1	14	647000000	2622.09	172112	3	42	15.0349	5.4606
425	2021	C3	320300	17	1	9	44.44	0.9187	0	26	289	166.216	5.1325	672.39	1	17	647000000	2893.14	193472	0	0	13.4635	10.2731
426	2007	D	150400	0	1	9	33.33	0.6221	1	12	0	140.16	0.3578	544.192	0	0	302000000	79.9254	0	0	0	42.3972	0.0652174
426	2008	D	150400	0	1	9	33.33	1.0048	1	13	0	146.568	-5.768	460.708	0	0	302000000	49.3973	0	0	0	24.451	0
426	2009	D	150400	0	1	9	33.33	0.4042	1	14	0	146.936	4.688	544.192	0	0	302000000	58.9287	0	0	0	34.6147	0.14
426	2010	D	150400	0	1	9	33.33	0.3522	1	15	0	137.092	-3.1606	544.192	0	0	302000000	70.0667	0	0	0	21.8956	0.0925926
426	2011	B	150400	0	0	9	33.33	0.5962	0	16	0	137.72	5.9165	388.819	0	0	302000000	50.6387	0	0	0	34.6147	0.0851064
426	2012	B	150400	0	0	9	33.33	0.4796	0	17	0	158.629	3.1829	325.433	0	0	303000000	143.626	0	0	0	26.5999	0.0769231
426	2013	B	150400	0	0	9	33.33	0.7602	0	18	0	141.194	1.1735	544.192	0	0	303000000	116.689	0	0	0	29.2135	0
426	2014	B	150400	0	0	9	33.33	0.538	0	19	0	146.915	4.0158	544.192	0	0	303000000	196.064	0	0	0	34.6147	0.423729
426	2016	B	150400	0	0	9	33.33	0.5901	0	21	0	159.875	0.9137	544.192	0	0	303000000	118.504	0	0	0	34.6147	0.435484
426	2017	B	150400	0	0	9	33.33	0.539	0	22	0	157.012	5.9322	544.192	0	0	303000000	321.928	0	0	0	34.6147	1.14516
426	2018	B	150400	0	0	9	33.33	0.7495	0	23	0	133.416	-1.9101	564.29	0	0	304000000	402.826	0	0	0	40.8872	0.984375
426	2019	B	150400	0	0	9	33.33	0.7563	0	24	0	164.354	1.1026	544.192	0	0	304000000	128.816	0	0	0	34.6147	1.28125
426	2020	B	150400	0	0	9	33.33	0.5564	0	25	0	142.164	-1.9738	291.421	0	0	304000000	120.253	0	0	0	32.4078	0.878788
426	2021	B	150400	0	0	9	33.33	0.587	0	26	0	136.556	2.7224	544.192	0	0	304000000	284.708	0	0	0	34.6147	1.10667
429	2007	G	440100	0	1	11	36.36	0.5913	0	12	0	143.83	10.1768	3350.7	0	0	883000000	159.069	0	0	0	26.0098	0.106383
429	2008	G	440100	0	1	11	36.36	0.987	0	13	0	177.748	6.4972	3350.7	0	0	884000000	159.744	0	0	0	26.0098	0.104167
429	2009	G	440100	0	1	8	50	0.8839	0	14	0	174.958	4.2268	3350.7	0	0	884000000	133.055	0	0	0	26.0098	0.037037
429	2011	G	440100	0	1	11	36.36	1.0841	0	16	0	135.091	1.8968	3350.7	0	0	885000000	172.583	0	0	0	26.0098	0.265625
429	2012	G	440100	0	1	10	40	1.0894	1	17	0	163.442	1.5294	3350.7	0	0	885000000	156.748	0	0	0	26.0098	0.514286
429	2013	G	440100	0	1	11	36.36	1.1055	0	18	0	157.492	0.7881	3350.7	0	0	886000000	222.328	0	0	0	26.0098	1.15714
429	2014	G	440100	0	1	11	36.36	1.0293	0	19	0	148.824	2.8677	3350.7	0	0	886000000	179.662	0	0	0	26.0098	1.57971
429	2015	G	440100	0	1	11	36.36	0.9614	0	20	0	199.018	4.4552	3350.7	0	0	887000000	408.915	0	0	0	18.3727	1.69118
429	2016	G	440100	2	1	14	35.71	0.9266	0	21	4	161.294	7.2942	3350.7	1	2	887000000	389.839	779.678	0	0	20.9039	1.9726
429	2017	G	440100	2	1	14	33.33	0.888	0	22	4	144.58	10.3504	3350.7	1	2	888000000	443.5	887	0	0	26.0098	3.69512
429	2018	G	440100	1	1	14	33.33	0.8991	0	23	1	141.809	11.6799	3350.7	1	1	888000000	506.288	506.288	0	0	26.0098	4.59551
429	2019	G	440100	0	1	14	33.33	0.7926	0	24	0	238.537	8.2015	3350.7	0	0	889000000	848.048	0	0	0	26.0098	4.64516
429	2020	G	440100	3	1	13	38.46	0.9486	0	25	9	135.684	6.9088	3350.7	1	3	889000000	574.029	1722.09	0	0	26.0098	5.12632
429	2021	G	440100	8	1	13	33.33	0.8868	0	26	64	171.87	12.8566	3350.7	1	8	889000000	649.878	5199.02	0	0	26.0098	6.34343
488	2007	C2	370783	0	1	15	33.33	0.7113	0	11	0	167.671	5.536	367.952	0	0	744000000	1698.34	0	0	0	18.6989	0.0097561
488	2008	C2	370783	0	1	15	33.33	1.1082	0	12	0	157.911	4.7892	367.952	0	0	745000000	1923.16	0	0	0	18.6989	0.00465116
488	2009	C2	370783	0	1	15	33.33	0.9629	0	13	0	132.192	3.3811	367.952	0	0	745000000	1966.91	0	0	0	11.828	0.0170213
488	2010	C2	370783	0	1	15	33.33	1.004	1	14	0	172.839	3.7108	367.952	0	0	745000000	1872.75	0	0	0	18.6989	0.0517241
488	2011	C2	370783	0	1	15	33.33	1.0955	1	15	0	143.766	1.2902	367.952	0	0	746000000	2022.12	0	0	0	18.6989	0.146707
488	2012	C2	370783	0	0	15	33.33	1.1059	1	16	0	138.229	0.0978	367.952	0	0	746000000	1913.56	0	0	0	18.6989	0.156915
488	2013	C2	370783	2	0	12	33.33	1.1192	1	17	4	154.704	1.4527	367.952	1	2	746000000	2401.5	5575.19	0	0	13.2084	0.468665
488	2014	C2	370783	1	0	12	33.33	1.0293	1	18	1	136.555	0.7978	367.952	1	1	747000000	2405.99	3349.56	0	0	18.6989	1.34483
488	2015	C2	370783	0	0	12	33.33	1.0143	1	19	0	163.484	1.2544	367.952	0	0	747000000	2134.51	0	0	0	18.6989	1.19951
488	2016	C2	370783	0	0	10	40	1.0467	1	20	0	163.412	2.458	367.952	0	0	747000000	2134.39	0	1	0	18.6989	1.1286
488	2017	C2	370783	0	0	10	40	1.0103	0	21	0	145.358	3.5588	367.952	0	0	748000000	2367.78	0	0	0	18.6989	1.16606
488	2018	C2	370783	0	0	11	36.36	1.0952	0	22	0	136.636	2.4352	367.952	0	0	748000000	2699.31	0	0	0	18.6989	1.38031
488	2019	C2	370783	0	0	8	37.5	1.1243	0	23	0	143.5	1.7898	367.952	0	0	749000000	2654.41	0	0	0	18.6989	1.58699
488	2020	C2	370783	1	0	9	33.33	1.0971	0	24	1	156.524	2.0816	367.952	1	1	749000000	2622.09	4675.46	1	1	18.6989	1.7571
488	2021	C2	370783	0	0	9	33.33	1.0486	0	25	0	123.079	2.5225	367.952	0	0	749000000	2893.14	0	0	0	18.6989	2.6675
498	2007	C2	210600	0	0	7	42.86	0.2696	0	11	0	11.7789	-23.9292	682.41	0	0	423000000	45.9821	0	0	0	20.5767	0.0097561
498	2013	E	370100	0	1	8	37.5	0.9307	0	17	0	147.541	2.779	805.194	0	0	745000000	904.708	0	0	0	18.5841	0.44898
498	2015	E	370100	0	1	8	37.5	0.8246	0	19	0	128.894	3.6262	805.194	0	0	746000000	1320.94	0	0	0	18.5841	1.41818
498	2016	E	370100	1	1	9	33.33	0.8979	0	20	1	125.151	2.8649	805.194	1	1	746000000	1153.16	1153.16	0	0	18.5841	0.914286
498	2017	E	370100	0	1	9	33.33	0.9291	0	21	0	156.252	3.2784	805.194	0	0	746000000	1808.23	0	0	0	18.5841	1.06494
498	2018	E	370100	0	1	7	42.86	1.0115	0	22	0	160.933	2.8341	805.194	0	0	747000000	2227.08	0	0	0	16.0774	1.24051
498	2019	E	370100	0	0	8	37.5	1.1036	0	23	0	139.302	2.5555	805.194	0	0	747000000	2654.41	0	0	0	18.5841	1.76316
498	2020	E	370100	0	1	8	37.5	1.027	0	24	0	161.333	2.6788	805.194	0	0	748000000	2622.09	0	0	0	20.2841	2.34831
498	2021	E	370100	3	1	11	36.36	1.0633	0	25	9	185.62	3.2991	805.194	1	3	748000000	2893.14	24194	0	0	18.5841	5.21739
505	2012	K	460100	0	0	9	33.33	0.6142	1	21	0	147.729	-8.9118	142.444	0	0	926000000	48.9824	0	0	0	26.2024	0.0681818
505	2013	K	460100	1	0	9	33.33	0.4914	1	22	1	140.514	0.7002	142.444	1	1	926000000	57.4436	30.8715	0	0	17.1931	0.785714
505	2014	K	460100	0	0	9	33.33	0.3588	1	23	0	165.363	-10.9853	142.444	0	0	927000000	60.2008	0	0	0	26.2024	1.62195
505	2016	K	460100	0	0	9	33.33	0.2315	1	25	0	1199.74	5.5923	142.444	0	0	928000000	1515.55	0	0	0	26.2024	1.82927
505	2017	K	460100	0	1	7	42.86	0.7823	0	25	0	133.296	3.4312	127.148	0	0	928000000	1201.66	0	0	0	26.2024	2.60241
505	2018	C1	460100	0	1	9	33.33	0.9071	0	26	0	145.664	4.2937	142.444	0	0	928000000	1225.79	0	0	0	26.2024	2.81564
505	2019	C1	460100	0	1	9	33.33	0.9368	0	27	0	158.899	3.4148	142.444	0	0	929000000	1104.99	0	0	0	26.2024	3.07407
505	2020	C1	460100	0	1	9	33.33	0.7413	0	28	0	167.817	3.8491	142.444	0	0	929000000	1382.41	0	0	0	26.2024	2.37198
505	2021	C1	460100	2	0	9	33.33	0.7933	0	29	4	164.791	3.9565	142.444	1	2	930000000	1709.29	3418.57	0	0	26.2024	3.59914
506	2012	K	370100	0	0	9	33.33	0.5362	0	20	0	145.078	5.9874	805.194	0	0	745000000	137.095	0	0	0	18.5841	0.0681818
506	2013	K	370100	0	0	8	37.5	0.5858	0	21	0	134.919	5.18	805.194	0	0	745000000	129.394	0	0	0	14.4927	0.797619
506	2015	B	370100	0	0	9	33.33	0.3059	0	23	0	135.835	0.1792	805.194	0	0	746000000	168.014	0	0	0	18.5841	0.508475
506	2016	B	370100	0	0	9	33.33	0.2726	0	24	0	150.197	0.3061	805.194	0	0	746000000	114.277	0	0	0	18.5841	0.435484
506	2017	B	370100	0	0	9	33.33	0.3064	0	25	0	170.983	-13.884	805.194	0	0	746000000	107.482	0	0	0	18.5841	1.14516
506	2018	B	370100	0	0	9	33.33	0.6467	0	26	0	150.5	1.1787	805.194	0	0	747000000	81.4629	0	0	0	18.5841	0.984375
507	2007	S	440400	0	1	11	36.36	0.5308	0	15	0	148.522	5.4198	246.74	0	0	884000000	82.9663	0	0	0	108.664	0.0344828
507	2008	S	440400	0	1	11	36.36	0.9483	0	16	0	151.46	4.9616	246.74	0	0	884000000	250.686	0	0	0	108.664	0.0357143
507	2009	S	440400	0	1	11	36.36	0.5462	0	17	0	155.378	5.7235	246.74	0	0	885000000	68.0101	0	0	0	86.1285	0.0384615
507	2010	S	440400	0	0	11	36.36	0.4132	0	18	0	152.566	11.5568	246.74	0	0	885000000	46.6278	0	0	0	108.664	0.181818
507	2012	G	440400	0	0	9	44.44	0.7768	0	20	0	168.816	4.2921	246.74	0	0	886000000	86.0132	0	0	0	108.664	0.514286
507	2013	G	440400	0	0	8	50	0.7015	0	21	0	182.955	2.3178	246.74	0	0	887000000	267.439	0	0	0	108.664	1.15714
507	2014	G	440400	0	0	8	37.5	0.5539	0	22	0	161.855	0.3158	246.74	0	0	887000000	350.199	0	0	0	108.664	1.57971
507	2015	G	440400	0	0	8	37.5	0.6471	0	23	0	148.322	1.4714	246.74	0	0	887000000	278.856	0	0	0	108.664	1.69118
507	2016	G	440400	0	0	9	33.33	0.7414	0	24	0	152.115	2.1014	246.74	0	0	888000000	266.212	0	0	0	108.664	2
507	2017	G	440400	1	0	8	37.5	0.5501	0	25	1	131.205	2.8042	246.74	1	1	888000000	336.224	336.224	0	0	108.664	3.70732
507	2018	G	440400	1	0	8	37.5	0.7821	0	26	1	159.886	2.8223	246.74	1	1	889000000	403.097	403.097	0	0	108.664	4.59551
507	2019	G	440400	0	1	8	37.5	0.9948	0	27	0	172.372	2.6706	161.902	0	0	889000000	550.504	0	0	0	108.664	4.64516
507	2020	G	440400	0	1	8	37.5	1.0406	0	28	0	167.976	2.1318	246.74	0	0	890000000	503.414	0	0	0	108.664	5.15789
507	2021	G	440400	1	1	9	44.44	1.0799	0	29	1	133.616	2.9647	246.74	1	1	890000000	868.413	868.413	0	0	108.664	6.41414
510	2007	C2	510600	0	0	8	37.5	0.4679	0	15	0	173.421	2.9485	217.365	0	0	1020000000	355.33	0	0	0	24.3485	0.0097561
510	2008	C2	510600	0	0	9	33.33	0.8829	0	16	0	150.377	-2.4409	217.365	0	0	1030000000	295.429	0	0	0	19.2683	0.00465116
510	2009	C2	510600	0	0	9	33.33	0.3776	0	17	0	161.613	0.266	217.365	0	0	1030000000	308.979	0	0	0	19.2683	0.0170213
510	2010	C2	510600	0	0	9	33.33	0.3765	0	18	0	159.619	3.4368	179.284	0	0	1030000000	423.03	0	1	0	19.2683	0.0517241
510	2011	C2	510600	0	0	9	33.33	0.5475	0	19	0	148.599	-4.9223	217.365	0	0	1030000000	385.157	0	0	0	19.2683	0.146707
510	2012	C2	510600	0	0	9	33.33	0.4917	0	20	0	156.714	0.1878	217.365	0	0	1030000000	346.963	0	0	0	17.2545	0.156915
510	2013	C2	510600	0	0	9	33.33	0.4442	0	21	0	161.973	-10.3768	217.365	0	0	1030000000	263.331	0	0	0	19.2683	0.474114
510	2014	C2	510600	0	0	8	37.5	0.415	0	22	0	162.636	-8.1085	217.365	0	0	1030000000	267.127	0	0	0	19.2683	1.34748
510	2015	C2	510600	0	0	8	37.5	0.2757	0	23	0	125.567	0.4238	217.365	0	0	1030000000	225.388	0	0	0	19.2683	1.19951
510	2016	C2	510600	0	0	9	33.33	0.1779	1	24	0	148.545	4.1099	217.365	0	0	1030000000	198.172	0	0	0	19.2683	1.1286
510	2017	C2	510600	0	0	9	33.33	0.2695	1	25	0	144.109	2.8177	217.365	0	0	1030000000	254.793	0	0	0	19.2683	1.16606
510	2018	C2	510600	0	0	9	33.33	0.5336	1	26	0	141.083	6.9295	217.365	0	0	1030000000	281.613	0	0	0	19.2683	1.38031
510	2019	C2	510600	0	0	8	37.5	0.5461	0	27	0	154.64	4.0193	200.852	0	0	1030000000	360.749	0	0	0	19.2683	1.58699
510	2020	C2	510600	0	0	8	37.5	0.5351	0	28	0	141.788	4.1525	217.365	0	0	1030000000	310.212	0	0	0	27.2777	1.75852
510	2021	C2	510600	4	0	9	33.33	0.5127	0	29	16	143.512	13.9461	217.365	1	4	1030000000	530.975	2123.9	0	0	19.2683	2.6625
513	2007	C2	440400	0	0	9	33.33	0.3057	1	15	0	156.394	17.7675	246.74	0	0	884000000	271.742	0	0	0	108.664	0.0097561
513	2008	C2	440400	0	0	9	33.33	0.5882	1	16	0	140.988	2.4936	246.74	0	0	884000000	336.356	0	0	0	108.664	0.00465116
513	2009	C2	440400	0	0	9	33.33	0.3161	1	17	0	126.778	16.4447	246.74	0	0	885000000	397.483	0	1	0	108.664	0.0170213
513	2010	C2	440400	0	0	9	33.33	0.3177	1	18	0	135.765	12.3564	246.74	0	0	885000000	354.587	0	0	0	73.9347	0.0517241
513	2011	C2	440400	0	0	9	33.33	0.6876	1	19	0	139.557	8.4251	246.74	0	0	886000000	443.65	0	0	0	108.664	0.146707
513	2012	C2	440400	0	0	9	33.33	0.5017	1	20	0	153.245	8.4353	246.74	0	0	886000000	557.057	0	0	0	64.9823	0.156915
513	2013	C2	440400	0	0	11	45.45	0.5475	0	21	0	156.828	7.9803	127.426	0	0	887000000	624.784	0	0	0	108.664	0.474114
513	2014	C2	440400	2	0	11	45.45	0.5356	0	22	4	144.664	7.5812	246.74	1	2	887000000	822.841	1645.68	0	0	108.664	1.34218
513	2015	C2	440400	5	0	11	45.45	0.4356	0	23	25	163.015	8.1654	246.74	1	5	887000000	1004.34	5021.72	0	0	108.664	1.18719
513	2016	C2	440400	0	0	11	45.45	0.5106	0	24	0	134.884	7.882	246.74	0	0	888000000	1052.42	0	0	0	108.664	1.1286
513	2017	C2	440400	0	0	10	50	0.4975	0	25	0	137.372	19.5437	246.74	0	0	888000000	1371.37	0	0	0	108.664	1.16606
513	2018	C2	440400	0	0	10	50	0.812	0	26	0	120.955	6.7769	246.74	0	0	889000000	1315.78	0	0	0	108.664	1.38031
513	2019	C2	440400	0	0	10	50	0.5948	0	27	0	157.884	8.1305	246.74	0	0	889000000	1363.72	0	0	0	91.9939	1.58699
513	2020	C2	440400	0	0	11	45.45	0.5662	0	28	0	163.115	10.3509	246.74	0	0	890000000	1705.07	0	0	0	108.664	1.75852
513	2021	C2	440400	1	0	11	45.45	0.5972	0	29	1	131.193	8.7257	246.74	1	1	890000000	1906.81	1906.81	0	0	108.664	2.66625
514	2012	K	500000	0	0	7	57.14	0.8961	0	20	0	147.565	0.437	1563.9	0	0	1010000000	94.295	0	0	0	32.5719	0.0681818
514	2013	K	500000	0	0	7	57.14	0.9373	0	21	0	160.923	1.1929	1563.9	0	0	1010000000	142.086	0	0	0	32.5719	0.797619
514	2015	K	500000	0	0	5	40	0.5355	0	23	0	178.097	-1.3679	1563.9	0	0	1010000000	186.321	0	0	0	32.5719	2.24096
514	2016	K	500000	0	0	7	57.14	0.5034	0	24	0	162.203	1.1755	1563.9	0	0	1010000000	90.7764	0	0	0	32.5719	1.82927
514	2017	K	500000	0	0	7	57.14	0.787	0	25	0	167.004	1.5616	1563.9	0	0	1010000000	166.632	0	0	0	32.5719	2.60241
514	2018	K	500000	1	0	7	57.14	1.0622	0	26	1	169.271	0.662	1563.9	1	1	1010000000	84.1595	84.1595	0	0	32.5719	2.66667
514	2019	K	500000	0	0	7	57.14	0.9645	0	27	0	133.534	4.1796	1563.9	0	0	1010000000	112.829	0	0	0	32.5719	2.56989
514	2020	K	500000	1	0	7	57.14	1.091	0	28	1	139.388	1.7689	1563.9	1	1	1010000000	96.5369	96.5369	0	0	32.5719	2.46154
514	2021	K	500000	0	0	6	57.14	1.0877	0	29	0	129.815	2.412	1563.9	0	0	1010000000	227.198	0	0	0	32.5719	3.09302
517	2012	K	330200	0	0	9	33.33	0.9331	1	20	0	133.842	3.9545	1125.17	0	0	664000000	345.133	0	0	0	42.1876	0.0681818
517	2013	K	330200	0	0	9	33.33	0.953	1	21	0	163.829	5.5123	1125.17	0	0	665000000	699.478	0	0	0	42.1876	0.797619
517	2014	K	330200	1	0	9	33.33	0.8677	0	22	1	178.528	5.1517	1125.17	1	1	665000000	533.14	533.14	0	0	42.1876	1.60976
517	2015	K	330200	0	0	9	33.33	0.3162	0	23	0	167.516	1.3015	1125.17	0	0	665000000	140.519	0	0	0	42.1876	2.24096
517	2016	K	330200	0	0	9	33.33	0.4712	0	24	0	157.53	1.3409	1125.17	0	0	666000000	274.12	0	0	0	42.1876	1.82927
517	2017	K	330200	0	0	8	37.5	0.6796	0	25	0	164.575	4.1041	1125.17	0	0	666000000	724.004	0	0	0	42.1876	2.60241
517	2018	K	330200	0	0	8	37.5	0.9079	0	26	0	170.71	2.2543	1125.17	0	0	666000000	644.815	0	0	0	59.4126	2.67742
517	2019	K	330200	0	0	8	37.5	0.9619	0	27	0	135.045	4.3884	1125.17	0	0	667000000	1095.95	0	0	0	42.1876	2.56989
517	2020	K	330200	0	0	9	33.33	1.0151	0	28	0	130.961	2.6233	1125.17	0	0	667000000	1459.88	0	0	0	42.1876	2.47253
517	2021	K	330200	0	0	9	33.33	1.0701	0	29	0	165.52	1.3899	1125.17	0	0	667000000	2839.12	0	0	0	42.1876	3.09302
518	2007	C2	320200	0	0	5	40	0.1672	1	15	0	156.441	-20.1778	774.543	0	0	643000000	49.4509	0	0	0	29.2223	0.0097561
518	2008	C2	320200	0	0	6	33.33	0.3652	1	16	0	141.246	-18.1561	774.543	0	0	643000000	49.3973	0	0	0	29.2223	0.00465116
518	2010	C2	320200	0	0	6	33.33	0.132	1	18	0	149.61	0.9664	774.543	0	0	644000000	46.6278	0	0	0	29.2223	0.0517241
518	2011	C2	320200	0	0	6	33.33	0.2402	1	19	0	151.555	0.2528	774.543	0	0	644000000	50.4674	0	1	0	29.2223	0.146707
518	2019	C2	320200	0	0	6	50	0.2294	1	27	0	167.695	1.9104	774.543	0	0	646000000	70.9455	0	0	0	29.2223	1.58699
518	2020	C2	320200	1	0	6	50	0.1523	1	28	1	162.832	3.3576	774.543	1	1	647000000	68.2473	68.2473	0	0	29.2223	1.7571
518	2021	C2	320200	0	0	6	50	0.2055	1	29	0	158.573	-4.7881	774.543	0	0	647000000	71.1686	0	0	0	29.2223	2.6675
519	2007	C3	510100	0	1	7	42.86	0.3827	0	15	0	179.806	2.0286	1852.22	0	0	1020000000	45.9821	0	0	0	34.8763	0.0261628
519	2008	C3	510100	0	1	7	42.86	0.8156	0	16	0	140.583	-5.8988	1852.22	0	0	1020000000	49.3973	0	0	0	34.8763	0.0181347
519	2009	C3	510100	0	1	7	42.86	0.178	0	17	0	137.982	0.5781	1852.22	0	0	1020000000	46.4657	0	0	0	34.8763	0.248157
519	2011	C3	430300	0	1	7	42.86	0.3632	0	19	0	174.682	-2.3897	217.799	0	0	865000000	52.9988	0	0	0	18.3279	1.00304
519	2012	C3	430300	0	0	7	42.86	0.1988	0	20	0	148.361	0.7373	217.799	0	0	866000000	48.9824	0	0	0	19.9386	1.38652
519	2013	C3	430300	0	1	9	33.33	0.7712	0	21	0	157.508	7.7167	217.799	0	0	866000000	250.855	0	0	0	18.3279	1.957
519	2014	C3	430300	0	1	9	33.33	0.6546	0	22	0	140.099	8.0628	217.799	0	0	867000000	315.532	0	0	0	18.3279	3.06577
519	2015	C3	430300	0	1	9	33.33	0.4651	0	23	0	402.858	4.3789	279.285	0	0	867000000	595.717	0	0	0	23.1602	3.10851
519	2016	C3	430300	1	1	9	33.33	0.6937	0	24	1	180.72	1.5138	217.799	1	1	867000000	536.145	536.145	0	0	18.3279	3.6761
519	2017	C3	430300	0	1	8	37.5	0.7881	0	25	0	123.988	1.2361	230.356	0	0	868000000	710.956	0	0	0	20.8529	4.5442
519	2018	C3	430300	0	1	9	33.33	0.9537	0	26	0	149.803	3.3357	217.799	0	0	868000000	881.132	0	0	0	18.3279	5.52094
519	2019	C3	430300	0	1	9	33.33	0.8715	0	27	0	140.036	2.3178	217.799	0	0	869000000	751.677	0	0	0	16.4124	5.62984
519	2020	C3	430300	0	0	8	37.5	0.6914	0	28	0	129.22	2.2567	241.614	0	0	869000000	982.021	0	0	0	18.3279	5.47063
519	2021	C3	430300	0	0	9	44.44	0.333	0	29	0	116.024	3.4591	217.799	0	0	870000000	1331.46	0	0	0	18.3279	10.2834
520	2007	C2	420100	0	1	9	33.33	0.5039	0	15	0	154.083	8.3886	1159.65	0	0	843000000	276.123	0	0	0	32.9701	0.0097561
520	2008	C2	420100	0	1	9	33.33	0.8658	0	16	0	154.335	1.3966	1159.65	0	0	844000000	416.812	0	0	0	32.9701	0.00465116
520	2009	C2	420100	0	0	9	33.33	0.7038	0	17	0	167.536	-6.4255	1159.65	0	0	844000000	246.567	0	0	0	32.9701	0.0170213
520	2010	G	420100	0	0	9	33.33	0.777	0	18	0	148.98	0.154	1159.65	0	0	844000000	273.304	0	0	0	32.9701	0.186441
520	2011	G	420100	0	0	9	33.33	0.8183	0	19	0	161.247	-10.0043	1159.65	0	0	845000000	374.346	0	0	0	32.9701	0.265625
520	2015	G	420100	0	0	7	42.86	0.0953	0	23	0	155.877	18.8078	1159.65	0	0	847000000	141.662	0	0	0	32.9701	1.69118
520	2016	G	420100	0	0	7	42.86	0.1163	0	24	0	152.492	1.841	1159.65	0	0	847000000	106.372	0	0	0	32.9701	2
520	2017	G	420100	0	0	7	42.86	0.1301	0	25	0	160.609	9.7552	1159.65	0	0	847000000	132.297	0	0	0	32.9701	3.71951
520	2018	G	420100	0	0	7	42.86	0.1987	0	26	0	120.694	9.7289	1159.65	0	0	848000000	109.194	0	0	0	32.9701	4.60674
520	2019	G	420100	0	0	6	50	0.1437	0	27	0	142.031	5.1635	1159.65	0	0	848000000	122.47	0	0	0	32.9701	4.64516
520	2020	G	420100	0	0	6	50	0.1734	0	28	0	158.033	1.6619	1159.65	0	0	849000000	113.162	0	0	0	32.9701	5.15789
520	2021	G	420100	1	0	7	42.86	0.2143	0	29	1	166.31	11.9403	1159.65	1	1	849000000	150.38	150.38	0	0	32.9701	6.41414
521	2007	C3	340100	0	1	7	42.86	0.7138	0	15	0	128.812	0.6024	507.261	0	0	683000000	551.144	0	0	0	37.0785	0.0261628
521	2008	C3	340100	0	1	9	33.33	0.9932	0	16	0	155.321	0.7562	507.261	0	0	683000000	634.042	0	0	0	37.0785	0.0181347
521	2009	C3	340100	0	1	9	33.33	0.6906	0	17	0	137.316	6.2916	507.261	0	0	683000000	1061.43	0	2	0	37.0785	0.248157
521	2010	C3	340100	0	1	9	33.33	0.7709	0	18	0	147.465	4.5881	507.261	0	0	684000000	1302.77	0	1	0	37.0785	0.53902
521	2011	C3	340100	0	1	9	44.44	1.0409	0	19	0	155.037	1.1711	507.261	0	0	684000000	1232.06	0	3	0	37.0785	1.00304
521	2012	C3	340100	0	1	9	44.44	1.0312	0	20	0	167.167	2.0438	507.261	0	0	684000000	1257.58	0	0	0	37.0785	1.38652
521	2013	C3	340100	10	1	9	44.44	0.9652	0	21	100	136.727	3.2402	507.261	1	10	685000000	1612.12	16121.2	2	20	37.0785	1.94313
521	2014	C3	340100	4	0	9	33.33	0.8891	0	22	16	184.409	3.1125	507.261	1	4	685000000	1689.39	6757.56	7	28	37.0785	3.0604
521	2015	C3	340100	18	0	9	33.33	0.8431	0	23	324	152.354	0.2341	507.261	1	18	685000000	1809.58	32572.5	12	216	37.0785	3.08631
521	2016	C3	340100	14	1	9	33.33	0.9243	0	24	196	154.662	1.7603	507.261	1	14	686000000	2052.74	28738.3	30	420	37.0785	3.66138
521	2017	C3	340100	15	1	9	33.33	1.0107	0	25	225	150.871	0.2261	507.261	1	15	686000000	2319.23	34788.4	27	405	37.0785	4.53039
521	2018	C3	340100	10	1	9	33.33	1.1484	0	26	100	155.739	0.2241	445.839	1	10	686000000	2699.31	27361.3	40	400	37.0785	5.51222
521	2019	C3	340100	9	0	9	33.33	1.1407	0	27	81	144.379	0.3064	507.261	1	9	687000000	2366.79	21301.1	54	486	37.0785	5.62258
521	2020	C3	340100	4	0	9	33.33	0.9591	0	28	16	151.106	-0.4913	507.261	1	4	687000000	2100.23	8400.94	52	208	37.0785	5.46776
521	2021	C3	340100	7	0	9	33.33	1.1038	0	29	49	167.712	0.5733	507.261	1	7	687000000	2885.98	20201.8	8	56	37.0785	10.2792
522	2007	C2	440100	0	1	8	37.5	0.4422	0	15	0	138.834	4.693	3350.7	0	0	883000000	453.623	0	0	0	26.0098	0.0097561
522	2008	C2	440100	0	1	9	33.33	0.7286	0	16	0	151.285	2.9843	3350.7	0	0	884000000	331.902	0	0	0	26.0098	0.00465116
522	2009	C2	440100	0	0	8	37.5	0.3565	0	17	0	156.557	4.1143	3350.7	0	0	884000000	449.082	0	0	0	26.0098	0.0170213
522	2010	C2	440100	0	0	8	37.5	0.308	0	18	0	174.506	7.1698	3350.7	0	0	885000000	452.997	0	0	0	26.0098	0.0517241
522	2012	C2	440100	0	0	9	33.33	0.3428	0	20	0	164.647	10.6764	3350.7	0	0	885000000	587.622	0	0	0	26.0098	0.156915
527	2007	C3	440600	0	0	9	33.33	0.3672	0	15	0	162.715	9.6638	583.484	0	0	884000000	1698.34	0	0	0	23.0245	0.0261628
527	2008	C3	440600	0	0	9	33.33	0.7939	0	16	0	123.373	6.6333	583.484	0	0	885000000	1923.16	0	0	0	42.9954	0.0181347
527	2009	C3	440600	0	0	9	33.33	0.4714	1	17	0	158.776	7.9408	583.484	0	0	885000000	1966.91	0	7	0	23.0245	0.248157
527	2010	C3	440600	0	0	9	33.33	0.5259	1	18	0	164.895	9.6144	583.484	0	0	886000000	1872.75	0	8	0	23.0245	0.53902
527	2011	C3	440600	1	0	9	33.33	0.7988	1	19	1	125.854	7.6254	583.484	1	1	886000000	2022.12	16114	9	9	23.0245	1.00152
528	2007	C3	450200	0	1	9	33.33	0.3077	0	15	0	119.904	13.2476	264.45	0	0	904000000	1067.83	0	0	0	9.50411	0.0261628
528	2008	C3	450200	0	1	9	33.33	0.8506	0	16	0	175.528	5.4528	264.45	0	0	904000000	1195.1	0	0	0	9.50411	0.0181347
528	2009	C3	450200	0	0	9	33.33	0.4884	0	17	0	158.332	9.0688	264.45	0	0	904000000	1518.71	0	0	0	9.50411	0.248157
528	2010	C3	450200	0	0	9	33.33	0.5439	0	18	0	128.163	8.3293	264.45	0	0	905000000	1872.75	0	2	0	9.50411	0.53902
528	2011	C3	450200	0	1	9	33.33	0.8739	0	19	0	138.138	5.8284	264.45	0	0	905000000	2022.12	0	1	0	9.50411	1.00304
528	2012	C3	450200	0	1	9	33.33	0.9221	0	20	0	133.179	1.2345	264.45	0	0	906000000	1634.79	0	4	0	9.93989	1.38652
528	2013	C3	450200	0	1	9	33.33	1.1091	0	21	0	151.079	1.4959	264.45	0	0	906000000	2060.08	0	3	0	12.3678	1.957
528	2014	C3	450200	1	0	9	33.33	0.8053	0	22	1	140.572	0.9286	264.45	1	1	907000000	1643.33	1643.33	7	7	9.50411	3.06443
528	2015	C3	450200	1	0	11	36.36	0.9797	0	23	1	181.406	0.1019	264.45	1	1	907000000	1086.88	1086.88	1	1	9.50411	3.10728
528	2016	C3	450200	0	0	11	36.36	1.0311	0	24	0	143.226	0.2311	264.45	0	0	908000000	952.045	0	4	0	13.3846	3.67724
528	2017	C3	450200	2	0	11	36.36	0.9783	0	25	4	142.392	1.4879	187.78	1	2	908000000	1834.85	3669.7	5	10	9.50411	4.54236
528	2018	C3	450200	2	0	11	36.36	1.0487	0	26	4	168.818	3.2083	264.45	1	2	909000000	2456.46	4912.91	7	14	8.73631	5.5192
528	2019	C3	450200	4	0	11	36.36	1.0199	0	27	16	144.253	3.596	264.45	1	4	909000000	2654.41	13525.8	4	16	9.50411	5.62661
528	2020	C3	450200	3	0	11	36.36	1.0316	0	28	9	148.865	3.9561	196.39	1	3	909000000	2622.09	9433.69	4	12	9.50411	5.46848
528	2021	C3	450200	14	0	11	36.36	1.1329	0	29	196	147.37	2.5171	264.45	1	14	910000000	2893.14	69288.9	3	42	9.50411	10.2749
529	2009	C1	440784	0	1	9	33.33	0.384	0	17	0	132.748	6.3146	477.084	0	0	886000000	198.836	0	0	0	22.8352	0.0470588
529	2010	C1	440100	0	1	8	37.5	0.4379	0	18	0	122.959	6.0771	3350.7	0	0	885000000	192.237	0	0	0	26.0098	0.0891089
529	2011	C1	440100	1	1	9	33.33	0.4641	0	19	1	130.368	6.332	3350.7	1	1	885000000	188.857	188.857	0	0	26.0098	0.330435
529	2012	C1	440100	10	0	9	33.33	0.2847	0	20	100	157.615	5.1198	3350.7	1	10	885000000	277.395	2773.95	0	0	26.0098	0.867188
529	2013	C1	440100	2	0	9	33.33	0.3128	0	21	4	137.818	6.1533	3350.7	1	2	886000000	303.348	606.697	0	0	26.0098	1.856
529	2014	C1	440100	3	0	8	37.5	0.2654	0	22	9	148.32	10.4208	3350.7	1	3	886000000	270.735	812.206	0	0	26.0098	2.41176
529	2015	C1	440100	3	0	9	33.33	0.2021	0	23	9	168.438	5.1272	3350.7	1	3	887000000	217.097	651.29	0	0	26.0098	2.76642
529	2016	C1	440100	3	1	9	33.33	0.2246	0	24	9	151.425	6.7765	3350.7	1	3	887000000	286.139	858.417	0	0	26.0098	2.18667
529	2017	C1	440100	0	1	8	37.5	0.4546	0	25	0	161.673	7.6302	3350.7	0	0	888000000	340.262	0	0	0	26.0098	2.33708
529	2018	C1	440100	2	1	8	37.5	0.6735	0	26	4	156.709	9.0766	3350.7	1	2	888000000	312.805	625.61	0	0	26.0098	2.80447
529	2019	C1	440100	3	1	8	37.5	0.5438	0	27	9	169.685	11.1579	3350.7	1	3	889000000	417.101	1251.3	0	0	26.0098	3.0582
529	2020	C1	440100	2	1	9	33.33	0.6663	0	28	4	149.179	9.0507	3350.7	1	2	889000000	526.414	1052.83	0	0	26.0098	2.36232
529	2021	C1	440100	3	1	8	37.5	0.7931	0	29	9	123.931	8.1687	3350.7	1	3	889000000	611.725	1835.17	0	0	26.0098	3.59483
530	2007	C3	210200	0	1	8	37.5	0.6591	1	15	0	169.081	5.5063	1636.37	0	0	422000000	262.505	0	0	0	27.0904	0.0261628
530	2008	C3	210200	0	1	9	33.33	1.1082	1	16	0	161.203	4.987	1636.37	0	0	422000000	191.663	0	0	0	27.0904	0.0181347
530	2009	C3	210200	0	1	9	33.33	0.785	1	17	0	166.732	3.2412	1636.37	0	0	422000000	217.294	0	0	0	27.0904	0.248157
530	2010	C3	210200	0	1	9	33.33	0.7037	1	18	0	140.351	3.7629	1636.37	0	0	423000000	211.005	0	0	0	27.0904	0.53902
530	2011	C3	210200	0	1	9	33.33	0.8891	1	19	0	162.634	3.0606	1636.37	0	0	423000000	294.231	0	0	0	27.0904	1.00304
530	2012	C3	210200	0	1	9	33.33	0.9616	1	20	0	160.415	4.2913	1636.37	0	0	423000000	250.826	0	3	0	27.0904	1.38652
530	2013	C3	210200	0	1	9	33.33	0.7562	0	21	0	151.36	5.357	1636.37	0	0	423000000	244.285	0	0	0	27.0904	1.957
530	2014	C3	210200	2	1	9	33.33	0.7222	0	22	4	154.569	3.7499	1636.37	1	2	423000000	232.345	464.689	0	0	27.0904	3.06309
530	2015	C3	210200	1	1	9	33.33	0.6172	0	23	1	157.204	3.2141	1636.37	1	1	424000000	252.037	252.037	2	2	27.0904	3.10728
530	2016	C3	210200	1	0	9	33.33	0.7195	0	24	1	182.15	3.6506	1636.37	1	1	424000000	267.256	267.256	3	3	27.0904	3.6761
530	2017	C3	210200	4	0	9	33.33	0.9188	0	25	16	149.83	3.64	1636.37	1	4	424000000	297.207	1188.83	5	20	27.0904	4.54052
530	2018	C3	210200	4	0	9	33.33	1.2082	0	26	16	150.786	2.0117	1636.37	1	4	424000000	345.571	1382.28	3	12	27.0904	5.51745
530	2019	C3	210200	6	0	9	33.33	1.1238	0	27	36	148.226	1.5587	1636.37	1	6	424000000	329.65	1977.9	0	0	27.0904	5.625
530	2020	C3	210200	0	0	9	33.33	1.03	0	28	0	153.837	0.4022	1636.37	0	0	425000000	279.077	0	0	0	27.0904	5.47063
530	2021	C3	210200	0	0	10	40	0.8897	0	29	0	157.289	-4.7979	1636.37	0	0	425000000	263.986	0	0	0	27.0904	10.2834
531	2008	D	440100	0	1	11	36.36	1.0143	0	15	0	148.938	-1.2986	3350.7	0	0	884000000	385.437	0	0	0	26.0098	0
531	2009	D	440100	0	0	11	36.36	0.7145	0	16	0	160.099	7.2164	3350.7	0	0	884000000	440.514	0	0	0	26.0098	0.14
531	2010	D	440100	0	0	10	30	0.8788	0	17	0	162.449	4.2796	3350.7	0	0	885000000	467.876	0	0	0	26.0098	0.0925926
531	2011	D	440100	0	0	11	36.36	0.9965	0	18	0	157.801	1.6238	3350.7	0	0	885000000	526.85	0	0	0	26.0098	0.0892857
531	2015	D	440100	0	0	11	36.36	0.6498	0	22	0	165.688	5.8566	3350.7	0	0	887000000	336.077	0	0	0	26.0098	0.823529
531	2017	D	440100	0	0	10	40	0.882	0	24	0	157.235	2.2003	3350.7	0	0	888000000	405.015	0	0	0	26.0098	0.783133
531	2018	D	440100	0	0	11	36.36	1.0812	0	25	0	154.577	0.9943	3350.7	0	0	888000000	423.414	0	0	0	26.0098	0.977528
531	2019	D	440100	0	0	10	40	0.9925	0	26	0	128.464	3.7325	3350.7	0	0	889000000	452.798	0	0	0	26.0098	1.1087
531	2020	D	440100	0	0	10	40	0.9515	0	27	0	171.185	6.5574	3350.7	0	0	889000000	513.53	0	0	0	26.0098	1.60204
531	2021	D	440100	1	0	10	40	0.9668	0	28	1	132.073	1.1162	3350.7	1	1	889000000	569.895	569.895	0	0	26.0098	2.44037
533	2007	C3	440600	0	0	11	36.36	0.5304	1	14	0	152.692	4.9488	583.484	0	0	884000000	500.683	0	0	0	23.0245	0.0261628
533	2008	C3	440600	0	0	11	36.36	0.7986	1	15	0	136.905	2.3583	583.484	0	0	885000000	375.465	0	0	0	23.0245	0.0181347
533	2009	C3	440600	0	0	11	36.36	0.4006	1	16	0	177.011	7.516	583.484	0	0	885000000	485.783	0	0	0	30.7197	0.248157
533	2010	C3	440600	0	0	11	36.36	0.2872	1	17	0	137.413	5.9482	583.484	0	0	886000000	415.711	0	0	0	23.0245	0.53902
533	2011	C3	440600	1	0	11	36.36	0.499	1	18	1	163.388	3.1833	583.484	1	1	886000000	325.882	325.882	0	0	23.0245	1.00152
533	2012	C3	440600	1	0	11	36.36	0.5912	1	19	1	157.439	3.1285	583.484	1	1	886000000	297.23	297.23	0	0	23.0245	1.38514
533	2013	C3	440600	1	0	11	36.36	0.8045	1	20	1	121.93	4.7887	583.484	1	1	887000000	382.453	382.453	0	0	23.0245	1.95562
533	2015	C3	440600	5	0	11	36.36	0.4609	1	22	25	155.807	4.1274	583.484	1	5	888000000	540.723	2703.61	0	0	23.0245	3.10234
533	2017	C3	440600	2	0	8	37.5	0.4612	0	24	4	122.476	1.5261	583.484	1	2	889000000	1132.54	2265.09	0	0	23.0245	4.54236
533	2018	C3	440600	1	0	9	33.33	0.7566	1	25	1	155.408	-35.1779	583.484	1	1	889000000	1341.25	1341.25	0	0	23.0245	5.52007
533	2019	C3	440600	1	0	9	33.33	0.6999	1	26	1	144.741	-0.4327	583.484	1	1	890000000	195.258	195.258	0	0	23.0245	5.62903
533	2020	C3	440600	2	0	9	33.33	0.6821	1	27	4	151.395	3.4975	583.484	1	2	890000000	207.069	414.137	0	0	23.0245	5.4692
533	2021	C3	440600	2	0	9	33.33	0.4967	0	28	4	157.432	-0.8565	583.484	1	2	890000000	219.505	439.01	0	0	23.0245	10.2822
534	2007	D	440500	0	0	9	33.33	0.2906	0	14	0	139.825	14.2953	916.88	0	0	884000000	59.1207	0	0	0	22.8734	0.0652174
534	2008	D	440500	0	0	9	33.33	0.9271	0	15	0	193.323	2.001	916.88	0	0	885000000	59.4979	0	0	0	22.8734	0
534	2009	D	440500	0	0	9	33.33	0.5419	0	16	0	169.769	3.5788	916.88	0	0	885000000	97.313	0	0	0	22.8734	0.14
534	2012	K	440500	0	0	9	33.33	0.8231	0	19	0	148.959	4.4177	916.88	0	0	886000000	100.204	0	0	0	22.8734	0.0681818
534	2013	K	440500	0	0	9	33.33	0.9006	0	20	0	149.314	4.7364	916.88	0	0	887000000	179.451	0	0	0	22.8734	0.797619
534	2014	K	440500	2	0	9	33.33	0.8013	0	21	4	150.374	1.1831	916.88	1	2	887000000	79.3053	158.611	0	0	22.8734	1.59756
534	2016	K	440500	0	0	7	42.86	0.2619	1	23	0	174.903	3.0363	916.88	0	0	888000000	59.6845	0	0	0	21.4151	1.82927
534	2017	K	440500	0	0	7	42.86	0.3152	1	24	0	173.046	3.2032	916.88	0	0	888000000	63.9024	0	0	0	22.8734	2.60241
534	2018	K	440500	0	0	9	33.33	0.4199	0	25	0	427.39	1.6364	916.88	0	0	889000000	78.3575	0	0	0	22.8734	2.67742
534	2019	C2	440500	0	0	9	33.33	0.3633	0	26	0	153.868	2.5199	916.88	0	0	889000000	70.9455	0	0	0	22.8734	1.58699
534	2020	C2	440500	0	0	8	37.5	0.2705	0	27	0	150.796	3.2381	916.88	0	0	890000000	70.5583	0	0	0	22.8734	1.75852
534	2021	C2	440500	0	0	8	37.5	0.2151	0	28	0	156.902	4.1971	916.88	0	0	890000000	115.057	0	0	0	27.0183	2.6675
536	2010	C3	350100	0	0	8	57.14	0.7363	0	18	0	147.463	9.9171	1257.34	0	0	704000000	413.35	0	0	0	87.0569	0.53902
536	2011	C3	350100	0	0	9	55.56	0.8274	0	19	0	150.66	10.129	1257.34	0	0	704000000	318.291	0	0	0	87.0569	1.00304
536	2012	C3	350100	0	0	9	55.56	0.7312	0	20	0	129.71	6.2451	1257.34	0	0	704000000	231.842	0	0	0	87.0569	1.38652
536	2013	C3	350100	0	0	9	55.56	0.7216	0	21	0	119.93	5.4297	1257.34	0	0	705000000	852.669	0	0	0	87.0569	1.957
536	2014	C3	350100	0	0	7	42.86	0.7962	1	22	0	160.56	3.5842	1257.34	0	0	705000000	919.034	0	0	0	87.0569	3.06577
536	2015	C3	350100	2	0	9	55.56	0.7684	0	23	4	137.088	2.2357	1257.34	1	2	705000000	738.368	1476.74	0	0	87.0569	3.10604
536	2016	C3	350100	1	0	9	55.56	0.76	0	24	1	147.699	2.0098	1257.34	1	1	706000000	685.154	685.154	0	0	87.0569	3.6761
536	2017	C3	350100	1	0	10	57.14	0.9723	0	25	1	166.799	0.9443	1257.34	1	1	706000000	762.493	762.493	9	9	87.0569	4.54328
536	2018	C3	350100	0	0	8	57.14	1.0987	0	26	0	160.857	-26.1189	1257.34	0	0	707000000	644.564	0	2	0	87.0569	5.52094
536	2019	C3	350100	3	0	10	57.14	0.8529	0	27	9	175.805	-17.7294	1257.34	1	3	707000000	184.327	552.982	0	0	87.0569	5.62742
536	2020	C3	350100	2	0	11	57.14	0.8289	0	28	4	153.675	5.0547	1257.34	1	2	707000000	355.436	710.871	0	0	87.0569	5.4692
536	2021	C3	350100	21	0	10	57.14	0.8884	0	29	441	133.684	-1.7807	1257.34	1	21	708000000	458.366	9625.69	0	0	87.0569	10.2706
537	2007	S	120000	0	1	9	33.33	0.3977	0	15	0	129.156	2.3098	2050.92	0	0	241000000	134.022	0	0	0	17.3919	0.0344828
537	2008	S	120000	0	1	9	33.33	0.8039	0	16	0	153.552	1.0407	2050.92	0	0	241000000	320.249	0	0	0	17.3919	0.0357143
537	2009	S	120000	0	0	9	33.33	0.3062	0	17	0	145.764	4.4484	2050.92	0	0	241000000	134.61	0	0	0	17.3919	0.0384615
537	2012	K	120000	0	0	9	33.33	0.593	0	20	0	161.612	13.1917	2050.92	0	0	241000000	289.017	0	0	0	17.3919	0.0681818
537	2013	K	120000	0	0	9	33.33	0.8291	0	21	0	154.795	13.2955	2050.92	0	0	242000000	236.969	0	0	0	17.3919	0.797619
537	2014	K	120000	0	0	9	33.33	0.7132	0	22	0	130.802	8.9735	2050.92	0	0	242000000	210.304	0	0	0	17.3919	1.62195
537	2015	K	120000	0	0	9	33.33	0.7105	0	23	0	161.626	3.0397	2050.92	0	0	242000000	236.085	0	0	0	17.3919	2.24096
537	2016	K	120000	0	0	9	33.33	0.9302	0	24	0	137.593	2.9276	2050.92	0	0	242000000	531.704	0	0	0	17.3919	1.82927
537	2017	K	120000	0	1	9	33.33	0.9593	0	25	0	108.103	3.1544	2050.92	0	0	242000000	2367.78	0	0	0	17.3919	2.60241
537	2018	K	120000	0	1	9	33.33	0.9907	0	26	0	176.351	3.2946	2050.92	0	0	242000000	2699.31	0	0	0	17.3919	2.67742
537	2019	K	120000	0	1	9	33.33	0.9973	0	27	0	141.579	4.4942	3152.51	0	0	242000000	2654.41	0	0	0	17.3919	2.56989
537	2020	K	120000	0	1	9	33.33	1.0479	0	28	0	156.576	2.9553	2050.92	0	0	242000000	2622.09	0	0	0	17.3919	2.47253
537	2021	K	120000	3	1	9	33.33	0.7408	0	29	9	125.495	-1.67	2050.92	1	3	243000000	2893.14	8841.5	0	0	17.3919	3.05814
538	2007	C2	530100	0	1	11	36.36	0.2902	1	15	0	164.684	11.8115	718.787	0	0	1060000000	688.873	0	0	0	38.5864	0.0097561
538	2008	C2	530100	0	1	11	36.36	0.4149	1	16	0	152.618	9.3886	718.787	0	0	1060000000	812.752	0	0	0	34.7831	0.00465116
538	2009	C2	530100	2	0	11	36.36	0.188	0	17	4	137.353	10.1442	718.787	1	2	1060000000	1018.91	2037.83	3	6	34.7831	0.00851064
538	2010	C2	530100	0	0	11	36.36	0.1833	0	18	0	143.645	12.1359	718.787	0	0	1070000000	1503.08	0	0	0	34.7831	0.0517241
538	2011	C2	530100	2	0	11	36.36	0.243	0	19	4	135.94	13.32	538.733	1	2	1070000000	1688.93	3377.85	0	0	34.7831	0.140719
538	2012	C2	530100	0	0	11	36.36	0.2097	0	20	0	140.757	14.8398	718.787	0	0	1070000000	1913.56	0	0	0	26.07	0.156915
538	2013	C2	530100	3	0	11	36.36	0.1725	0	21	9	176.082	18.0224	718.787	1	3	1070000000	2401.5	7241.81	0	0	34.7831	0.46594
538	2014	C2	530100	6	0	11	36.36	0.2308	0	22	36	147.182	15.2823	718.787	1	6	1070000000	2405.99	17685	0	0	34.7831	1.33157
538	2015	C2	530100	2	0	10	33.33	0.237	0	23	4	153.674	14.2843	718.787	1	2	1070000000	2134.51	5939.72	0	0	34.7831	1.19458
538	2016	C2	530100	5	0	11	36.36	0.2793	0	24	25	152.185	11.9207	718.787	1	5	1070000000	2134.39	16621.3	1	5	29.1127	1.11752
538	2017	C2	530100	11	0	11	36.36	0.2397	0	25	121	151.227	11.3078	718.787	1	11	1070000000	2367.78	43549.6	0	0	34.7831	1.14621
538	2018	C2	530100	4	0	11	36.36	0.3473	0	26	16	180.697	10.8295	718.787	1	4	1070000000	2699.31	17270.1	0	0	34.7831	1.37351
538	2019	C2	530100	10	1	10	33.33	0.5805	1	27	100	136.949	8.4036	718.787	1	10	1070000000	2654.41	47317.4	0	0	34.7831	1.57073
538	2020	C2	530100	11	1	10	33.33	0.5232	1	28	121	147.909	9.9802	718.787	1	11	1070000000	2622.09	61230.8	0	0	34.7831	1.7429
538	2021	C2	530100	18	1	9	44.44	0.5362	0	29	324	149.293	5.3475	718.787	1	18	1070000000	2893.14	94620.1	0	0	34.7831	2.645
539	2007	D	440100	0	1	15	33.33	0.7357	0	15	0	134.492	3.442	3350.7	0	0	883000000	1698.34	0	0	0	26.0098	0.0652174
539	2008	D	440100	0	1	15	33.33	0.9923	0	16	0	161.106	-0.5313	3350.7	0	0	884000000	1579.93	0	0	0	26.0098	0
539	2009	D	440100	0	1	15	33.33	0.8288	0	17	0	164.79	4.5214	3350.7	0	0	884000000	1717.85	0	0	0	23.2168	0.14
539	2010	D	440100	0	1	15	33.33	0.9538	0	18	0	152.658	2.2788	3350.7	0	0	885000000	1872.75	0	0	0	26.0098	0.0925926
539	2011	D	440100	0	1	15	33.33	1.0112	0	19	0	315.695	0.6563	3350.7	0	0	885000000	2022.12	0	0	0	26.0098	0.0892857
539	2012	D	440100	0	1	15	33.33	0.9852	0	20	0	157.149	4.0993	3350.7	0	0	885000000	1913.56	0	0	0	26.0098	0.078125
539	2013	D	440100	0	1	15	33.33	1.0595	0	21	0	169.412	6.3948	3350.7	0	0	886000000	2401.5	0	0	0	26.0098	0.153846
539	2014	D	440100	0	1	15	33.33	0.9697	0	22	0	153.828	6.2658	3350.7	0	0	886000000	2405.99	0	0	0	26.0098	0.393939
539	2015	D	440100	0	1	15	37.5	0.9613	0	23	0	156.148	6.4379	3350.7	0	0	887000000	2134.51	0	0	0	26.0098	0.823529
539	2016	D	440100	0	1	15	35.29	1.0375	0	24	0	129.073	1.8196	3350.7	0	0	887000000	2134.39	0	0	0	26.0098	0.777778
539	2017	D	440100	0	1	14	33.33	1.0473	0	25	0	163.444	1.6023	3350.7	0	0	888000000	2367.78	0	0	0	26.0098	0.783133
539	2018	D	440100	1	1	14	33.33	1.0955	0	26	1	156.958	1.2411	3350.7	1	1	888000000	2699.31	3922.28	0	0	26.0098	0.966292
539	2019	D	440100	1	1	14	33.33	1.1465	0	27	1	123.913	2.3945	3350.7	1	1	889000000	2654.41	5105.46	0	0	26.0098	1.09783
539	2020	D	440100	0	1	14	33.33	1.1521	0	28	0	140.001	3.0653	3350.7	0	0	889000000	2622.09	0	0	0	26.0098	1.60204
539	2021	D	440100	0	1	10	40	1.0319	0	29	0	159.158	-3.9141	3350.7	0	0	889000000	2893.14	0	0	0	26.0098	2.44954
541	2007	C3	440600	0	0	9	33.33	0.3984	0	15	0	162.231	12.643	583.484	0	0	884000000	214.859	0	0	0	36.3995	0.0261628
541	2008	C3	440600	0	0	9	33.33	0.778	1	16	0	139.013	7.9655	583.484	0	0	885000000	252.292	0	0	0	23.0245	0.0181347
541	2009	C3	440600	0	0	9	33.33	0.3616	1	17	0	152.063	7.5536	583.484	0	0	885000000	194.171	0	0	0	23.0245	0.248157
541	2010	C3	440600	0	0	8	37.5	0.2461	1	18	0	179.138	8.6653	583.484	0	0	886000000	299.079	0	0	0	23.0245	0.53902
541	2011	C3	440600	0	0	9	33.33	0.4068	1	19	0	147.989	9.4207	583.484	0	0	886000000	276.669	0	4	0	23.0245	1.00304
541	2012	C3	440600	0	0	8	37.5	0.5826	0	20	0	164.982	11.6067	583.484	0	0	886000000	345.627	0	0	0	23.0245	1.38652
541	2013	C3	440600	0	0	9	33.33	0.553	0	21	0	137.351	7.4778	583.484	0	0	887000000	438.029	0	0	0	23.0245	1.957
541	2014	C3	440600	1	0	9	33.33	0.3935	0	22	1	116.05	7.1364	583.484	1	1	887000000	491.47	491.47	0	0	23.0245	3.06443
541	2015	C3	440600	0	0	9	33.33	0.3138	0	23	0	151.322	0.6231	583.484	0	0	888000000	368.745	0	0	0	23.0245	3.10851
541	2016	C3	440600	0	0	9	33.33	0.4956	0	24	0	155.275	17.5939	583.484	0	0	888000000	499.965	0	0	0	23.0245	3.67724
541	2017	C3	440600	4	0	9	33.33	0.4999	0	25	16	135.534	13.1403	583.484	1	4	889000000	499.226	1996.9	1	4	23.0245	4.54052
541	2018	C3	440600	4	0	9	33.33	0.7183	0	26	16	138.882	6.7849	583.484	1	4	889000000	557.062	2228.25	4	16	23.0245	5.51745
541	2019	C3	440600	9	0	9	33.33	0.8414	0	27	81	165.957	4.9141	583.484	1	9	890000000	447.813	4030.32	2	18	23.0245	5.62258
541	2020	C3	440600	3	0	9	33.33	0.8722	0	28	9	148.078	3.7816	583.484	1	3	890000000	546.355	1639.07	3	9	23.0245	5.46848
541	2021	C3	440600	6	0	9	33.33	0.9431	0	29	36	146.562	2.7558	583.484	1	6	890000000	751.708	4510.25	0	0	23.0245	10.2798
543	2007	D	340100	0	1	9	33.33	0.8492	0	15	0	154.355	1.0976	507.261	0	0	683000000	355.643	0	0	0	37.0785	0.0652174
543	2008	D	340100	0	1	9	33.33	1.0498	0	16	0	134.368	0.0933	507.261	0	0	683000000	510.83	0	0	0	37.0785	0
543	2009	D	340100	0	0	8	25	0.8743	0	17	0	138.557	0.987	507.261	0	0	683000000	477.694	0	0	0	37.0785	0.14
543	2010	D	340100	0	0	9	33.33	1.004	0	18	0	160.305	1.3382	507.261	0	0	684000000	517.633	0	0	0	37.0785	0.0925926
543	2011	D	340100	1	0	9	33.33	1.0731	0	19	1	128.713	-0.6149	507.261	1	1	684000000	770.876	770.876	0	0	37.0785	0.0714286
543	2012	D	340100	0	0	9	33.33	0.9869	0	20	0	226.456	2.1826	507.261	0	0	684000000	1619.42	0	0	0	37.0785	0.078125
543	2013	D	340100	0	1	9	33.33	1.09	0	21	0	147.036	8.6925	507.261	0	0	685000000	1918.78	0	0	0	37.0785	0.153846
543	2014	D	340100	0	1	8	37.5	0.959	0	22	0	166.03	7.1028	507.261	0	0	685000000	2130.22	0	0	0	37.0785	0.393939
543	2015	D	340100	0	1	9	33.33	0.919	0	23	0	167.612	8.6965	507.261	0	0	685000000	1607.57	0	0	0	37.0785	0.823529
543	2016	D	340100	0	0	9	33.33	1.0485	0	24	0	154.635	4.4978	507.261	0	0	686000000	1733.02	0	0	0	37.0785	0.777778
543	2017	D	340100	0	0	9	33.33	1.0473	0	25	0	153.118	0.2987	507.261	0	0	686000000	1794.16	0	0	0	37.0785	0.783133
543	2018	D	340100	0	0	9	33.33	1.2176	0	26	0	140.874	2.2134	507.261	0	0	686000000	2307.98	0	0	0	37.0785	0.977528
543	2019	D	340100	0	1	9	33.33	1.2087	0	27	0	152.028	3.2188	507.261	0	0	687000000	2475.15	0	0	0	37.0785	1.1087
543	2020	D	340100	0	1	9	33.33	1.2356	0	28	0	136.909	3.9438	507.261	0	0	687000000	2622.09	0	0	0	37.0785	1.60204
543	2021	D	340100	2	1	9	33.33	1.0861	0	29	4	160.879	-5.4087	507.261	1	2	687000000	2893.14	6611.78	0	0	37.0785	2.43119
544	2007	C3	410100	0	1	9	33.33	0.3548	0	15	0	169.235	8.9909	722.724	0	0	823000000	45.9821	0	0	0	30.0975	0.0261628
544	2008	C3	410100	0	1	9	33.33	0.6052	0	16	0	156.877	8.8119	722.724	0	0	823000000	49.3973	0	0	0	22.3515	0.0181347
544	2009	C3	410100	0	1	7	42.86	0.4372	1	17	0	146.398	7.8811	722.724	0	0	824000000	44.473	0	0	0	22.3515	0.248157
544	2010	C3	410100	0	1	9	33.33	0.4572	1	18	0	151.627	7.3959	722.724	0	0	824000000	46.6278	0	0	0	22.3515	0.53902
544	2011	N	410100	0	0	9	33.33	0.3787	1	19	0	156.261	5.9532	722.724	0	0	825000000	52.9766	0	0	0	22.3515	0.4
544	2012	D	410100	0	0	9	33.33	0.4574	1	20	0	150.394	7.0781	722.724	0	0	825000000	71.4205	0	0	0	22.3515	0.078125
544	2013	D	410100	0	0	8	37.5	0.4626	1	21	0	122.308	3.2334	722.724	0	0	826000000	75.009	0	0	0	22.3515	0.153846
544	2015	D	410100	0	0	7	42.86	0.366	1	23	0	151.132	4.2788	722.724	0	0	826000000	79.3537	0	0	0	22.3515	0.823529
544	2016	D	410100	0	1	7	42.86	0.7125	1	24	0	147.051	4.8098	722.724	0	0	827000000	123.984	0	0	0	22.3515	0.777778
544	2017	D	410100	2	1	7	42.86	0.7663	1	25	4	128.073	4.7834	722.724	1	2	827000000	147.941	295.882	7	14	22.3515	0.759036
544	2018	D	410100	4	1	9	44.44	1.0723	1	26	16	142.626	4.5721	722.724	1	4	828000000	171.638	686.552	18	72	22.3515	0.932584
544	2019	D	410100	0	0	9	44.44	1.0317	1	27	0	164.009	4.3923	722.724	0	0	828000000	230.652	0	12	0	22.3515	1.1087
544	2020	D	410100	0	0	9	44.44	1.0018	1	28	0	147.935	3.1968	722.724	0	0	828000000	368.75	0	15	0	22.3515	1.60204
545	2007	C2	220200	0	0	5	40	0.2246	1	15	0	138.313	5.4286	3781.18	0	0	442000000	45.9821	0	0	0	16.1572	0.0097561
545	2008	C2	220200	0	0	5	40	0.3366	1	16	0	152.048	0.9403	3781.18	0	0	442000000	49.3973	0	0	0	22.8733	0.00465116
545	2009	C2	220200	0	0	5	40	0.1692	1	17	0	151.699	-6.5571	3781.18	0	0	442000000	44.3365	0	0	0	22.8733	0.0170213
545	2010	C2	220200	0	1	5	40	0.1683	0	18	0	100.97	-10.6799	3781.18	0	0	443000000	46.6278	0	0	0	22.8733	0.0517241
545	2013	C2	220200	0	0	5	40	0.5944	0	21	0	149.583	8.0896	3781.18	0	0	443000000	114.326	0	0	0	22.8733	0.474114
545	2014	C2	220200	0	0	5	40	0.5901	0	22	0	146.422	1.972	2701.61	0	0	443000000	112.844	0	0	0	17.5772	1.34748
545	2015	C2	220200	0	0	5	40	0.3684	0	23	0	151.424	5.1957	3781.18	0	0	444000000	89.8891	0	0	0	22.8733	1.19951
545	2016	C2	220200	0	0	5	50	0.4199	0	24	0	170.396	4.4809	3781.18	0	0	444000000	175.968	0	0	0	22.8733	1.1286
545	2017	C2	220200	0	0	5	40	0.4856	0	25	0	141.701	6.0252	3781.18	0	0	444000000	277.115	0	0	0	22.8733	1.16606
545	2018	C2	220200	0	0	5	40	0.7564	0	26	0	137.384	3.2637	2857.37	0	0	444000000	234.735	0	0	0	22.8733	1.38031
545	2019	C2	220200	0	0	5	40	0.7749	0	27	0	164.513	0.8091	3781.18	0	0	445000000	345.413	0	0	0	22.8733	1.58699
545	2020	C2	220200	0	0	5	40	0.6461	0	28	0	158.865	-8.6651	3781.18	0	0	445000000	270.28	0	0	0	22.8733	1.75852
545	2021	C2	220200	2	0	5	40	0.6032	0	29	4	126.803	3.486	3781.18	1	2	445000000	412.545	825.09	0	0	22.8733	2.665
547	2007	C3	350100	0	0	9	33.33	0.7152	0	15	0	163.029	1.8969	1257.34	0	0	703000000	72.6472	0	0	0	77.7085	0.0261628
547	2008	C3	350100	0	0	9	33.33	0.9401	0	16	0	171.34	3.851	1257.34	0	0	703000000	62.2648	0	0	0	87.0569	0.0181347
547	2009	C3	350100	0	0	7	42.86	0.6466	0	17	0	143.714	5.4438	1257.34	0	0	703000000	60.7623	0	0	0	87.0569	0.248157
547	2010	C3	350100	0	0	7	42.86	0.5265	0	18	0	142.488	2.755	1257.34	0	0	704000000	70.6409	0	0	0	87.0569	0.53902
547	2011	C3	350100	1	0	7	42.86	0.7436	0	19	1	160.417	6.152	1257.34	1	1	704000000	70.8802	70.8802	0	0	87.0569	1.00152
547	2012	C3	350100	1	0	7	42.86	0.7476	0	20	1	127.891	5.6733	1257.34	1	1	704000000	71.5814	71.5814	0	0	87.0569	1.38514
547	2013	C3	350100	1	0	7	42.86	0.6976	1	21	1	148.083	5.5183	1257.34	1	1	705000000	60.002	60.002	0	0	87.0569	1.95562
547	2014	C3	350100	0	0	7	42.86	0.2777	1	22	0	96.8117	6.5813	1257.34	0	0	705000000	86.7401	0	0	0	87.0569	3.06577
547	2015	C3	350100	2	1	9	33.33	0.3484	0	23	4	147.02	3.1859	1257.34	1	2	705000000	161.487	322.974	0	0	87.0569	3.10604
547	2018	C3	350100	8	1	9	33.33	0.7656	0	26	64	171.188	5.4428	1257.34	1	8	707000000	497.065	3976.52	0	0	87.0569	5.51396
547	2019	C3	350100	21	1	9	33.33	0.6581	0	27	441	132.313	6.6527	898.358	1	21	707000000	548.516	11518.8	0	0	55.0679	5.6129
547	2020	C3	350100	21	1	9	33.33	0.3224	0	28	441	136.967	7.0214	1303.78	1	21	707000000	718.774	15094.2	0	0	87.0569	5.45559
547	2021	C3	350100	48	1	8	37.5	0.5198	0	29	2304	158.71	4.6806	1257.34	1	48	708000000	650.307	31214.7	0	0	87.0569	10.2541
548	2007	N	430100	0	1	9	33.33	0.3388	0	15	0	126.359	9.8706	1026.84	0	0	863000000	71.7596	0	0	0	40.0909	0
548	2008	N	430100	0	1	9	33.33	0.8817	0	16	0	168.964	2.2337	1026.84	0	0	864000000	49.3973	0	0	0	40.0909	0
548	2009	N	430100	0	1	9	33.33	0.4258	0	17	0	154.134	5.4687	1026.84	0	0	864000000	44.3365	0	0	0	40.0909	0
548	2010	G	430100	0	1	9	33.33	0.5696	0	18	0	150.147	4.4813	1026.84	0	0	865000000	52.1688	0	0	0	40.0909	0.186441
548	2011	G	430100	0	1	9	33.33	0.8617	0	19	0	167.687	3.2575	1026.84	0	0	865000000	50.4674	0	0	0	33.9406	0.265625
548	2012	G	430100	0	1	9	33.33	0.812	0	20	0	148.35	1.8772	1026.84	0	0	865000000	48.9824	0	0	0	40.0909	0.514286
548	2013	G	430100	0	1	8	37.5	0.6876	0	21	0	139.425	1.0108	1026.84	0	0	866000000	57.4436	0	0	0	40.0909	1.15714
548	2014	G	430100	0	0	8	37.5	0.4566	0	22	0	141.752	0.9988	1026.84	0	0	866000000	60.2008	0	0	0	40.0909	1.57971
548	2015	G	430100	0	0	8	37.5	0.3129	0	23	0	157.797	0.3625	1026.84	0	0	867000000	60.5264	0	0	0	41.5716	1.69118
548	2016	G	430100	0	0	8	37.5	0.4879	0	24	0	145.644	2.1058	1026.84	0	0	867000000	59.6845	0	0	0	21.4692	2
548	2017	G	430100	0	0	8	37.5	0.5518	0	25	0	132.303	5.8653	1026.84	0	0	868000000	114.748	0	0	0	40.0909	3.71951
548	2018	G	430100	6	0	7	42.86	0.7952	0	26	36	150.651	1.4458	1026.84	1	6	868000000	71.1292	258.634	0	0	27.2778	4.53933
548	2019	G	430100	0	0	9	33.33	0.8449	0	27	0	134.734	2.006	1026.84	0	0	868000000	70.9455	0	0	0	40.0909	4.64516
548	2020	G	430100	0	0	9	33.33	0.9085	0	28	0	154.444	3.694	1026.84	0	0	869000000	77.1968	0	0	0	40.0909	5.15789
548	2021	G	430100	0	0	9	33.33	0.9437	0	29	0	128.109	1.8648	1026.84	0	0	869000000	71.1686	0	0	0	40.0909	6.42424
550	2007	C3	360100	0	1	9	33.33	0.5286	0	15	0	140.787	12.6619	551.432	0	0	723000000	1173.67	0	0	0	37.5362	0.0261628
550	2008	C3	360100	0	1	9	33.33	0.9291	0	16	0	162.296	13.3703	551.432	0	0	723000000	1325.42	0	0	0	37.5362	0.0181347
550	2009	C3	360100	0	0	9	33.33	0.431	0	17	0	129.468	13.0228	551.432	0	0	723000000	1966.91	0	0	0	42.4828	0.248157
550	2010	C3	360100	0	0	9	33.33	0.4353	0	18	0	134.65	15.546	551.432	0	0	724000000	1872.75	0	0	0	37.5362	0.53902
550	2011	C3	360100	0	0	9	33.33	0.6265	0	19	0	151.437	16.0817	551.432	0	0	724000000	2022.12	0	4	0	37.5362	1.00304
550	2012	C3	360100	0	0	9	33.33	0.685	0	20	0	167.895	11.7441	551.432	0	0	725000000	1913.56	0	0	0	37.5362	1.38652
550	2013	C3	360100	0	0	9	33.33	0.5829	0	21	0	180.796	10.4193	551.432	0	0	725000000	2401.5	0	0	0	32.4732	1.957
550	2014	C3	360100	0	0	9	33.33	0.5922	0	22	0	121.677	10.8114	551.432	0	0	725000000	2405.99	0	1	0	37.5362	3.06577
550	2015	C3	360100	0	0	9	33.33	0.65	0	23	0	132.751	10.5557	551.432	0	0	726000000	2134.51	0	1	0	37.5362	3.10851
550	2016	C3	360100	0	0	9	33.33	0.7655	0	24	0	142.552	5.381	551.432	0	0	726000000	2134.39	0	4	0	37.5362	3.67724
550	2017	C3	360100	3	0	9	33.33	1.0205	0	25	9	139.899	2.6188	551.432	1	3	726000000	2367.78	12404.7	9	27	37.5362	4.54144
550	2018	C3	360100	4	0	10	33.33	1.0633	0	26	16	151.275	0.3925	551.432	1	4	727000000	2699.31	17235.8	18	72	37.5362	5.51745
550	2019	C3	360100	5	0	9	33.33	1.0649	0	27	25	125.714	0.6083	551.432	1	5	727000000	2654.41	24030.9	17	85	37.5362	5.62581
550	2020	C3	360100	8	0	9	33.33	0.9383	0	28	64	128.274	1.9539	551.432	1	8	727000000	2622.09	34457.9	21	168	30.9601	5.4649
550	2021	C3	360100	10	0	9	33.33	0.9276	0	29	100	154.554	2.1782	551.432	1	10	728000000	2893.14	52918.6	26	260	40.9697	10.2773
552	2007	B	620400	0	1	11	36.36	0.2677	0	14	0	144.507	10.1689		0	0	1250000000	45.9821	0	0	0		0
552	2008	B	620400	0	1	11	36.36	0.6777	0	15	0	136.349	17.721		0	0	1250000000	59.5313	0	0	0		0
552	2009	B	620400	0	1	11	36.36	0.2719	0	16	0	134.569	9.1004		0	0	1250000000	58.3818	0	0	0		0.030303
552	2010	B	620400	0	1	10	40	0.2462	0	17	0	140.859	9.0596		0	0	1250000000	109.065	0	0	0		0
552	2011	B	620400	0	0	11	36.36	0.3058	0	18	0	755.327	9.6541		0	0	1250000000	549.181	0	0	0		0.0851064
552	2012	B	620400	0	1	13	33.33	0.8168	0	19	0	136.924	8.8007		0	0	1250000000	534.668	0	0	0		0.0769231
552	2013	B	620400	0	1	14	35.71	0.7169	0	20	0	120.644	7.4708		0	0	1250000000	506.512	0	0	0		0
552	2014	B	620400	0	1	15	33.33	0.7376	0	21	0	144.947	5.2683		0	0	1250000000	510.526	0	0	0		0.423729
552	2015	B	620400	0	1	15	33.33	0.8469	0	22	0	162.01	1.9466		0	0	1250000000	351.135	0	0	0		0.508475
552	2016	B	620400	0	1	15	33.33	0.8477	0	23	0	123.572	2.4605		0	0	1250000000	439.135	0	0	0		0.435484
552	2017	B	620400	1	1	13	38.46	0.9243	0	24	1	145.448	5.6342		1	1	1250000000	540.962	540.962	0	0		1.12903
552	2018	B	620400	1	1	14	33.33	1.1077	0	25	1	147.903	5.6613		1	1	1250000000	714.064	714.064	0	0		0.96875
552	2019	B	620400	0	0	14	33.33	1.2087	0	26	0	167.418	4.8244		0	0	1250000000	640.491	0	0	0		1.28125
552	2020	B	620400	0	0	14	35.71	1.0964	0	27	0	156.732	3.2892		0	0	1250000000	564.099	0	0	0		0.878788
553	2007	C2	421000	0	1	10	30	0.361	0	15	0	144.89	1.863		0	0	845000000	262.007	0	0	0		0.0097561
553	2008	C2	421000	0	1	10	30	0.6961	0	16	0	151.808	8.2514		0	0	845000000	366.574	0	0	0		0.00465116
553	2009	C2	421000	0	0	10	30	0.427	0	17	0	162.207	0.9412		0	0	846000000	220.495	0	0	0		0.0170213
553	2012	C2	421000	0	0	7	42.86	0.6678	0	20	0	158.281	4.3412		0	0	847000000	334.21	0	0	0		0.156915
553	2013	C2	421000	0	0	8	37.5	0.4043	0	21	0	135.466	11.8149		0	0	847000000	512.396	0	0	0		0.474114
553	2014	C2	421000	0	0	8	37.5	0.3884	0	22	0	148.756	16.7428		0	0	848000000	424.54	0	1	0		1.34748
553	2016	C2	421000	0	0	7	42.86	0.3746	0	24	0	1798.01	-2.4956		0	0	849000000	2134.39	0	2	0		1.1286
553	2017	C2	421000	0	1	6	33.33	0.9574	0	25	0	173.605	3.9024		0	0	849000000	2367.78	0	0	0		1.16606
553	2018	C2	421000	0	1	5	40	1.014	0	26	0	144.411	5.6116		0	0	850000000	2699.31	0	0	0		1.38031
553	2019	C2	421000	0	1	5	40	1.0088	0	27	0	134.513	0.6117		0	0	850000000	2654.41	0	1	0		1.58699
553	2020	C2	421000	0	0	5	40	1.0897	0	28	0	152.796	0.7537		0	0	850000000	2622.09	0	0	0		1.75852
553	2021	C2	421000	0	0	5	40	1.0464	0	29	0	126.283	0.3251		0	0	851000000	2893.14	0	2	0		2.6675
557	2014	C1	640100	0	0	9	33.33	0.1457	1	21	0	24.2031	0.3836	172.666	0	0	1290000000	60.2008	0	0	0	45.032	2.43382
557	2015	C1	640100	0	0	8	37.5	0.8207	1	22	0	140.378	1.0876	158.717	0	0	1290000000	90.0541	0	0	0	30.6397	2.78832
557	2016	G	640100	0	1	9	33.33	0.7589	0	23	0	124.491	0.1636	172.666	0	0	1290000000	70.953	0	0	0	45.032	2
557	2019	G	640100	1	0	9	33.33	0.9894	0	26	1	154.483	0.848	189.631	1	1	1290000000	114.384	114.384	0	0	45.032	4.63441
557	2020	G	640100	1	0	9	33.33	0.9036	0	27	1	161.181	3.1373	142.129	1	1	1290000000	131.669	131.669	0	0	45.032	5.14737
557	2021	G	640100	1	0	9	33.33	0.8832	0	28	1	154.943	3.911	172.666	1	1	1290000000	184.537	184.537	0	0	45.032	6.41414
558	2012	K	330100	0	0	9	33.33	0.8075	0	19	0	134.37	0.8478	1804.54	0	0	664000000	144.29	0	0	0	61.4411	0.0681818
558	2013	K	330100	0	0	8	37.5	0.8404	0	20	0	150.4	0.9705	1804.54	0	0	664000000	296.612	0	0	0	67.0613	0.797619
558	2015	K	330100	8	0	7	42.86	0.1241	0	22	64	176.095	-12.4406	1804.54	1	8	665000000	335.528	2684.23	0	0	61.4411	2.14458
558	2017	K	330100	2	0	9	33.33	0.3382	0	24	4	157.654	1.7617	1804.54	1	2	666000000	189.357	378.715	0	0	61.4411	2.57831
558	2018	K	330100	0	0	9	33.33	0.5356	0	25	0	169.971	-1.9705	1804.54	0	0	666000000	124.18	0	0	0	61.4411	2.67742
558	2019	K	330100	7	0	9	33.33	0.4492	0	26	49	115.31	1.0105	1804.54	1	7	666000000	70.9455	166.374	0	0	61.4411	2.49462
558	2020	K	330100	4	0	9	33.33	0.4782	0	27	16	118.644	-3.38	1804.54	1	4	667000000	66.4575	84.7704	0	0	61.4411	2.42857
558	2021	K	330100	0	0	9	33.33	0.3325	0	28	0	140.965	-5.4356	1804.54	0	0	667000000	71.1686	0	0	0	61.4411	3.09302
559	2007	C3	330100	0	0	9	33.33	0.4822	0	14	0	138.528	7.0154	1804.54	0	0	663000000	664.486	0	0	0	61.4411	0.0261628
559	2008	C3	330100	0	0	9	33.33	0.8937	0	15	0	156.771	5.6332	1804.54	0	0	663000000	752.933	0	0	0	61.4411	0.0181347
559	2009	C3	330100	0	0	9	33.33	0.6583	0	16	0	159.369	5.1788	1804.54	0	0	663000000	737.608	0	0	0	61.4411	0.248157
559	2010	C3	330100	0	0	9	33.33	0.3849	0	17	0	134.298	5.8474	1804.54	0	0	664000000	1012.7	0	0	0	61.4411	0.53902
559	2011	C3	330100	0	0	9	33.33	0.6431	0	18	0	155.035	5.7858	1804.54	0	0	664000000	1120.51	0	0	0	61.4411	1.00304
559	2012	C3	330100	0	0	9	33.33	0.7298	0	19	0	145.232	4.4579	1804.54	0	0	664000000	1023.92	0	2	0	61.4411	1.38652
559	2013	C3	330100	0	0	9	33.33	0.6789	0	20	0	131.381	6.1956	1804.54	0	0	664000000	1393.16	0	2	0	61.4411	1.957
559	2014	C3	330100	0	0	9	33.33	0.3941	0	21	0	117.147	6.5718	1804.54	0	0	665000000	1305.57	0	1	0	61.4411	3.06577
559	2015	C3	330100	0	0	9	33.33	0.2125	0	22	0	161.779	6.5783	1804.54	0	0	665000000	1526.27	0	0	0	61.4411	3.10851
559	2016	C3	330100	0	0	9	33.33	0.3099	0	23	0	131.814	7.7317	1804.54	0	0	665000000	1614.3	0	4	0	61.4411	3.67724
559	2017	C3	330100	2	0	8	37.5	0.3383	0	24	4	141.828	8.0103	1804.54	1	2	666000000	1580.83	3161.66	0	0	61.4411	4.54236
559	2018	C3	330100	1	0	9	33.33	0.5826	0	25	1	135.002	6.2125	1804.54	1	1	666000000	1600.12	1600.12	2	2	61.4411	5.52007
559	2019	C3	330100	2	0	9	33.33	0.563	0	26	4	141.281	4.5383	1804.54	1	2	666000000	1524.56	3049.12	0	0	61.4411	5.62823
559	2020	C3	330100	3	0	9	33.33	0.6779	0	27	9	133.179	2.8637	1804.54	1	3	667000000	1500.03	4500.07	0	0	61.4411	5.46848
559	2021	C3	330100	2	0	9	33.33	0.6221	0	28	4	135.871	4.1688	1804.54	1	2	667000000	2247.54	4495.07	1	2	61.4411	10.2822
560	2007	F	530100	0	0	9	33.33	0.5302	0	14	0	153.779	5.1083	718.787	0	0	1060000000	194.227	0	0	0	34.7831	0
560	2008	F	530100	0	0	6	50	0.9857	0	15	0	141.517	1.0038	718.787	0	0	1060000000	156.385	0	0	0	34.7831	0
560	2009	F	530100	0	0	7	42.86	0.7355	0	16	0	142.27	1.0634	718.787	0	0	1060000000	201.041	0	0	0	34.7831	0
560	2010	F	530100	0	0	7	42.86	0.8	0	17	0	129.345	0.8171	760.228	0	0	1070000000	215.261	0	0	0	34.7831	1.16667
560	2011	F	530100	0	0	7	42.86	0.9418	0	18	0	140.338	2.2533	718.787	0	0	1070000000	262.189	0	0	0	34.7831	0.444444
560	2012	F	530100	1	0	6	50	0.9813	0	19	1	132.925	4.0167	718.787	1	1	1070000000	435.357	435.357	0	0	34.7831	0.0769231
560	2013	F	530100	13	0	7	42.86	0.9833	0	20	169	172.339	1.9494	718.787	1	13	1070000000	300.25	3903.25	0	0	34.7831	1.23077
560	2014	F	530100	24	0	7	42.86	0.7407	0	21	576	130.345	1.9953	718.787	1	24	1070000000	219.393	5265.42	0	0	34.7831	2.2
560	2015	F	530100	32	0	7	42.86	0.6717	1	22	1024	136.894	0.3317	684.491	1	32	1070000000	177.927	5693.67	0	0	34.7831	1.71429
560	2017	F	530100	9	0	7	42.86	0.9163	1	24	81	125.134	0.4422	851.684	1	9	1070000000	192.461	1732.15	0	0	34.7831	3
560	2018	K	530100	6	0	7	42.86	0.9621	1	25	36	148.059	3.7884	718.787	1	6	1070000000	1825.06	10950.4	0	0	34.7831	2.6129
560	2019	K	530100	16	0	7	42.86	1.0078	1	26	256	147.01	4.3877	718.787	1	16	1070000000	1879.32	30069.2	0	0	34.7831	2.39785
560	2020	K	530100	3	0	9	33.33	1.0385	1	27	9	130.953	1.6144	718.787	1	3	1070000000	1532.18	4596.54	0	0	34.7831	2.43956
560	2021	K	530100	7	0	9	33.33	1.1063	1	28	49	134.584	0.3967	1043.17	1	7	1070000000	2078.73	14551.1	0	0	34.7831	3.01163
561	2009	C3	610300	0	1	11	36.36	0.1302	1	16	0	1757.24	-14.0432	294.952	0	0	1230000000	80.2134	0	0	0	30.7582	0.248157
561	2010	C3	610300	0	1	9	33.33	0.4187	0	17	0	155.84	8.0104	383.824	0	0	1230000000	124.656	0	0	0	37.6737	0.53902
561	2011	C3	610300	0	1	9	33.33	0.5283	0	18	0	169.914	8.543	383.824	0	0	1230000000	142.01	0	0	0	30.7582	1.00304
561	2012	C3	610300	4	1	8	37.5	0.6247	0	19	16	136.128	1.9826	308.476	1	4	1230000000	119.76	479.041	0	0	30.7582	1.38102
561	2013	C3	610300	1	0	9	33.33	0.4013	0	20	1	163.291	1.8063	383.824	1	1	1230000000	104.216	104.216	0	0	36.3319	1.95562
561	2014	C3	610300	0	0	9	33.33	0.3147	0	21	0	134.362	2.2533	323.932	0	0	1230000000	142.619	0	0	0	23.6364	3.06577
561	2015	C3	610300	0	0	9	33.33	0.2369	0	22	0	173.937	4.1193	383.824	0	0	1230000000	168.872	0	2	0	30.7582	3.10851
561	2016	C3	610300	0	0	9	33.33	0.2781	0	23	0	147.46	4.5914	383.824	0	0	1230000000	160.108	0	1	0	30.7582	3.67724
561	2017	C3	610300	1	0	8	37.5	0.429	0	24	1	117.681	3.2028	383.824	1	1	1230000000	200.98	200.98	2	2	30.7582	4.54328
561	2018	C3	610300	0	0	9	33.33	0.6103	0	25	0	160.439	3.4104	383.824	0	0	1230000000	190.006	0	1	0	24.7201	5.52094
561	2019	C3	610300	0	0	9	33.33	0.5397	0	26	0	177.975	3.0114	383.824	0	0	1230000000	195.729	0	4	0	30.7582	5.62984
561	2020	C3	610300	0	0	9	33.33	0.5784	0	27	0	165.48	3.0871	383.824	0	0	1230000000	204.649	0	1	0	30.7582	5.47063
561	2021	C3	610300	2	0	9	33.33	0.5471	0	28	4	161.464	2.9378	383.824	1	2	1230000000	226.753	453.505	0	0	30.7582	10.2822
565	2007	C2	500000	0	1	9	33.33	0.2465	1	14	0	152.633	2.7891	1563.9	0	0	1000000000	55.7882	0	0	0	32.5719	0.0097561
565	2008	C2	500000	0	1	9	33.33	0.733	1	15	0	119.284	1.8944	1563.9	0	0	1000000000	50.9911	0	0	0	32.5719	0.00465116
565	2009	C2	500000	0	1	9	33.33	0.5182	1	16	0	138.372	13.2645	1563.9	0	0	1000000000	53.0116	0	0	0	32.5719	0.0170213
565	2010	C2	500000	0	1	9	33.33	0.6056	1	17	0	146.706	-0.902	1563.9	0	0	1010000000	69.6889	0	0	0	32.5719	0.0517241
565	2011	C2	500000	0	0	9	33.33	0.6075	1	18	0	176.533	-16.5543	1563.9	0	0	1010000000	83.491	0	0	0	32.5719	0.146707
565	2012	C2	500000	0	0	9	33.33	0.5621	1	19	0	139.548	5.5027	1563.9	0	0	1010000000	80.5972	0	0	0	32.5719	0.156915
565	2013	C2	500000	0	0	9	33.33	0.5678	1	20	0	129.337	3.7821	1563.9	0	0	1010000000	81.2465	0	0	0	32.5719	0.474114
565	2014	C2	500000	0	0	9	33.33	0.3654	1	21	0	130.705	4.6775	1563.9	0	0	1010000000	83.0348	0	0	0	32.5719	1.34748
565	2015	C2	500000	1	0	8	37.5	0.1567	0	22	1	130.496	13.6285	1563.9	1	1	1010000000	103.89	103.89	0	0	32.5719	1.19704
565	2016	C2	500000	1	0	9	33.33	0.2294	0	23	1	137.262	16.7695	1563.9	1	1	1010000000	365.502	365.502	0	0	32.5719	1.12639
565	2017	C2	500000	1	0	9	33.33	0.4333	0	24	1	164.56	5.1638	1563.9	1	1	1010000000	638.886	638.886	0	0	32.5719	1.16426
565	2018	C2	500000	1	0	9	33.33	0.6566	0	25	1	156.754	3.079	1563.9	1	1	1010000000	84.8373	84.8373	0	0	32.5719	1.37861
565	2019	C2	500000	0	0	9	33.33	0.5612	0	26	0	164.497	4.218	1563.9	0	0	1010000000	70.9455	0	0	0	32.5719	1.58699
565	2020	C2	500000	0	0	9	33.33	0.6489	0	27	0	169.914	3.467	1563.9	0	0	1010000000	66.4575	0	0	0	32.5719	1.75852
565	2021	C2	500000	0	0	8	37.5	0.4967	0	28	0	116.694	4.435	1563.9	0	0	1010000000	71.1686	0	0	0	32.5719	2.6675
566	2007	C2	460100	1	0	9	33.33	0.3944	0	14	1	146.397	-4.7423	142.444	1	1	923000000	45.9821	36.2553	0	0	26.2024	0.00487805
566	2008	C2	460100	0	0	9	33.33	0.4165	0	15	0	130.451	6.4321	142.444	0	0	924000000	59.3051	0	0	0	26.2024	0.00465116
566	2009	C2	460100	0	0	9	33.33	0.2321	0	16	0	143.852	8.482	142.444	0	0	924000000	91.5108	0	0	0	23.1515	0.0170213
566	2010	C2	460100	0	0	9	33.33	0.1581	0	17	0	165.086	3.485	142.444	0	0	925000000	85.3227	0	0	0	26.2024	0.0517241
566	2011	C2	460100	0	0	9	33.33	0.3907	0	18	0	139.622	5.4033	142.444	0	0	925000000	104.32	0	0	0	26.2024	0.146707
566	2012	C2	460100	0	0	9	33.33	0.4564	0	19	0	163.765	2.8655	142.444	0	0	926000000	143.35	0	0	0	26.2024	0.156915
566	2013	C2	460100	0	0	9	33.33	0.4792	0	20	0	165.027	2.9313	142.444	0	0	926000000	138.098	0	0	0	26.2024	0.474114
566	2014	C2	460100	1	0	9	33.33	0.3879	0	21	1	161.699	4.6446	142.444	1	1	927000000	188.301	188.301	0	0	26.2024	1.34483
566	2015	C2	460100	2	0	9	33.33	0.224	0	22	4	127.713	4.0493	142.444	1	2	927000000	247.26	494.519	0	0	26.2024	1.19458
566	2016	C2	460100	0	0	9	33.33	0.5335	0	23	0	150.333	1.6585	142.444	0	0	928000000	222.025	0	0	0	26.2024	1.1286
566	2018	C2	460100	3	0	9	33.33	0.8614	0	25	9	153.973	0.9898	142.444	1	3	928000000	453.705	1361.12	0	0	26.2024	1.37521
566	2019	C2	460100	2	0	9	33.33	0.7808	0	26	4	162.529	-1.8062	142.444	1	2	929000000	348.354	696.708	0	0	26.2024	1.58374
566	2020	C2	460100	5	0	8	37.5	0.5772	0	27	25	146.332	-6.3678	142.444	1	5	929000000	348.551	1742.75	0	0	26.2024	1.75142
566	2021	C2	460100	1	0	9	33.33	0.6778	0	28	1	150.559	-19.1041	100.619	1	1	930000000	275.789	275.789	0	0	26.2024	2.66625
568	2007	C1	510500	0	1	9	33.33	0.1314	0	14	0	153.039	17.1831	182.535	0	0	1020000000	395.655	0	0	0	18.0751	0.0405405
568	2008	C1	510500	0	1	11	36.36	0.3121	0	15	0	153.419	24.8777	199.232	0	0	1030000000	493.929	0	0	0	18.0751	0.0379747
568	2009	C1	510500	0	1	11	45.45	0.1886	0	16	0	145.628	22.6409	142.349	0	0	1030000000	788.111	0	0	0	22.9654	0.0470588
568	2010	C1	510500	0	1	11	45.45	0.2331	0	17	0	150.267	19.9287	157.914	0	0	1030000000	796.67	0	0	0	18.0751	0.0891089
568	2011	C1	510500	0	1	11	45.45	0.3519	0	18	0	136.386	19.7567	129.614	0	0	1030000000	1198.37	0	0	0	18.0751	0.33913
568	2012	C1	510500	2	0	11	36.36	0.2818	0	19	4	150.603	21.3221	135.557	1	2	1030000000	1791.15	3582.29	0	0	18.0751	0.929688
568	2013	C1	510500	0	0	11	36.36	0.4386	0	20	0	142.529	18.8586	199.232	0	0	1030000000	1535.23	0	0	0	30.9242	1.872
568	2014	C1	510500	9	0	10	40	0.4121	0	21	81	146.679	7.4108	199.232	1	9	1030000000	800.497	7204.48	0	0	21.9586	2.36765
568	2015	C1	510500	3	0	10	40	0.3228	0	22	9	135.056	11.7642	199.232	1	3	1030000000	1070.58	3211.73	0	0	28.5749	2.76642
568	2016	C1	510500	3	0	11	36.36	0.2801	0	23	9	144.323	14.2584	119.143	1	3	1030000000	1074.96	3224.88	0	0	20.1846	2.18667
568	2017	C1	510500	3	0	11	36.36	0.2024	0	24	9	138.264	13.171	199.232	1	3	1030000000	1676.97	5030.91	0	0	25.5065	2.32022
568	2018	C1	510500	0	0	11	36.36	0.3483	0	25	0	125.765	15.5296	168.668	0	0	1030000000	1765.58	0	0	0	18.0751	2.81564
568	2019	C1	510500	2	0	11	36.36	0.2127	0	26	4	168.292	16.052	199.232	1	2	1030000000	2273.7	4547.4	1	2	34.9995	3.06349
568	2020	C1	510500	4	0	11	36.36	0.1021	0	27	16	186.488	17.0199	199.232	1	4	1030000000	2622.09	10802.2	7	28	18.0751	2.35266
568	2021	C1	510500	3	0	11	36.36	0.1117	0	28	9	172.151	18.3683	199.232	1	3	1030000000	2893.14	9687.19	3	9	18.0751	3.59483
570	2007	C3	320400	0	1	9	33.33	0.5242	0	14	0	187.34	7.3419	590.922	0	0	643000000	308.264	0	0	0	50.0092	0.0261628
570	2008	C3	320400	0	1	9	33.33	1.0598	0	15	0	136.289	-4.4995	590.922	0	0	643000000	280.925	0	0	0	50.0092	0.0181347
570	2009	C3	320400	0	0	9	33.33	0.3766	0	16	0	129.492	7.9119	590.922	0	0	644000000	311.142	0	0	0	50.0092	0.248157
570	2010	C3	320400	0	0	9	33.33	0.5506	0	17	0	151.979	3.5624	590.922	0	0	644000000	485.34	0	0	0	50.0092	0.53902
570	2011	C3	320400	0	0	9	33.33	0.8116	0	18	0	150.302	1.891	590.922	0	0	644000000	452.382	0	0	0	50.0092	1.00304
570	2012	C3	320400	0	0	9	33.33	0.7839	0	19	0	150.111	1.7814	590.922	0	0	645000000	432.845	0	1	0	50.0092	1.38652
570	2013	C3	320400	0	0	9	33.33	0.6892	0	20	0	144.791	2.4915	590.922	0	0	645000000	535.646	0	0	0	39.6379	1.957
570	2014	C3	320400	0	0	9	33.33	0.5898	0	21	0	181.37	2.0737	590.922	0	0	645000000	340.245	0	0	0	50.0092	3.06577
570	2015	C3	320400	0	0	9	33.33	0.5039	0	22	0	152.75	2.2424	590.922	0	0	646000000	429.908	0	0	0	26.7805	3.10851
570	2016	C3	320400	0	0	9	33.33	0.6189	0	23	0	140.986	1.7106	590.922	0	0	646000000	349.638	0	0	0	50.0092	3.67724
570	2017	C3	320400	0	0	9	33.33	0.8808	0	24	0	124.02	1.2626	590.922	0	0	646000000	352.026	0	0	0	50.0092	4.5442
570	2018	C3	320400	0	0	9	33.33	1.0657	0	25	0	172.769	1.7641	590.922	0	0	647000000	245.039	0	1	0	29.9061	5.52094
570	2019	C3	320400	0	0	8	37.5	0.9827	0	26	0	143.455	0.7161	590.922	0	0	647000000	288.829	0	0	0	50.0092	5.62984
570	2020	C3	320400	1	0	9	33.33	0.9304	0	27	1	142.895	1.3229	590.922	1	1	647000000	286.264	286.264	0	0	45.8181	5.46991
570	2021	C3	320400	5	1	9	33.33	0.9469	0	28	25	173.943	2.1178	590.922	1	5	648000000	372.09	1860.45	0	0	50.0092	10.2804
572	2007	S	460100	0	0	8	37.5	0.7642	0	14	0	162.516	10.5181	142.444	0	0	923000000	1361.12	0	0	0	26.2024	0.0344828
572	2008	S	460100	0	0	8	37.5	1.0986	0	15	0	158.907	0.0405	142.444	0	0	924000000	767.883	0	0	0	26.2024	0.0357143
572	2009	S	460100	0	0	8	37.5	0.75	0	16	0	144.041	-6.4286	142.444	0	0	924000000	982.629	0	0	0	26.2024	0.0384615
572	2010	C3	460100	0	0	8	37.5	0.9192	0	17	0	137.072	4.0001	142.444	0	0	925000000	1531.17	0	0	0	26.2024	0.53902
572	2011	C3	460100	0	0	8	37.5	1.0955	0	18	0	145.724	4.2023	142.444	0	0	925000000	1869.39	0	0	0	19.0955	1.00304
572	2012	C3	460100	0	0	8	37.5	1.1059	0	19	0	172.646	3.2325	142.444	0	0	926000000	1413.12	0	0	0	26.2024	1.38652
572	2013	C3	460100	0	0	8	37.5	1.1372	1	20	0	151.822	4.061	168.256	0	0	926000000	1583.67	0	0	0	25.2692	1.957
572	2014	C3	460100	1	0	8	37.5	1.0293	1	21	1	155.367	1.6679	142.444	1	1	927000000	1666.64	1666.64	0	0	13.532	3.06443
572	2015	C3	460100	7	0	8	37.5	0.9553	1	22	49	147.067	0.5863	142.444	1	7	927000000	1618.23	11327.6	0	0	26.2024	3.09988
572	2016	C3	460100	3	0	9	33.33	1.0474	1	23	9	151.515	0.0713	142.444	1	3	928000000	1893.02	5679.06	0	0	26.2024	3.67384
572	2017	C3	460100	7	0	9	33.33	1.0473	1	24	49	169.278	-8.9613	142.444	1	7	928000000	1339.85	9378.95	0	0	26.2024	4.53775
572	2018	C3	460100	7	0	9	33.33	1.2176	1	25	49	140.038	-19.8401	142.444	1	7	928000000	808.307	5658.15	0	0	26.2024	5.51483
572	2019	C3	460100	7	0	9	33.33	1.2087	0	26	49	151.586	0.9098	109.462	1	7	929000000	632.459	4427.21	0	0	26.2024	5.62419
572	2020	C3	460100	4	0	9	33.33	0.9425	0	27	16	122.546	-13.9252	142.444	1	4	929000000	207.071	828.283	0	0	26.2024	5.46776
572	2021	C3	460100	6	0	9	33.33	0.6186	0	28	36	142.465	1.6442	120.217	1	6	930000000	266.832	1600.99	0	0	26.2024	10.2798
573	2012	K	441900	0	0	5	40	0.6838	0	19	0	157.136	2.4134		0	0	889000000	110.915	0	0	0		0.0681818
573	2013	K	441900	0	0	5	40	0.6432	0	20	0	125.695	3.7072		0	0	890000000	133.827	0	0	0		0.797619
573	2014	K	441900	0	0	5	40	0.6955	0	21	0	141.018	0.1806		0	0	890000000	134.136	0	0	0		1.62195
573	2015	K	441900	2	0	5	40	0.4622	0	22	4	145.122	-3.1018		1	2	890000000	60.5264	94.5606	0	0		2.21687
573	2016	K	441900	0	0	5	40	0.3576	0	23	0	129.276	6.9721		0	0	891000000	179.86	0	0	0		1.82927
573	2017	K	441900	0	0	5	40	0.7065	0	24	0	152.691	1.076		0	0	891000000	88.8222	0	0	0		2.60241
573	2018	K	441900	0	0	5	40	0.9299	0	25	0	162.304	1.1452		0	0	892000000	142.998	0	0	0		2.67742
573	2019	K	441900	1	0	5	40	0.9169	0	26	1	169.262	1.8919		1	1	892000000	154.641	154.641	0	0		2.55914
573	2020	K	441900	0	0	5	40	0.9314	1	27	0	159.606	-3.8713		0	0	893000000	130.887	0	0	0		2.47253
573	2021	K	441900	0	0	5	40	0.8768	1	28	0	148.19	5.4309		0	0	893000000	211.63	0	0	0		3.09302
576	2007	C1	440700	0	1	8	37.5	0.3859	0	14	0	178.941	-4.8889	701.184	0	0	884000000	110.433	0	0	0	23.9794	0.0405405
576	2008	C1	440700	0	1	6	33.33	0.7059	1	15	0	168.812	-5.9392	456.168	0	0	885000000	103.663	0	0	0	22.8352	0.0379747
576	2009	C1	440700	0	1	6	33.33	0.3539	1	16	0	138.021	1.6452	477.084	0	0	885000000	78.7542	0	0	0	22.8352	0.0470588
576	2010	S	440700	0	1	6	33.33	0.3038	1	17	0	138.282	-10.6799	477.084	0	0	886000000	54.0749	0	0	0	22.8352	0.181818
576	2011	S	440700	0	0	7	42.86	0.3621	0	18	0	158.892	-16.5543	477.084	0	0	886000000	51.7644	0	0	0	22.8352	0.0952381
576	2012	C2	440700	0	0	7	42.86	0.3828	1	19	0	143.404	5.1221	477.084	0	0	887000000	77.6123	0	0	0	22.8352	0.156915
576	2013	C2	440700	0	0	7	42.86	0.4435	0	20	0	168.118	2.4348	477.084	0	0	887000000	66.7505	0	0	0	30.7489	0.474114
576	2014	C2	440700	0	0	7	42.86	0.3679	0	21	0	142.357	0.6871	477.084	0	0	888000000	71.8778	0	0	0	22.8352	1.34748
576	2015	C2	440700	0	0	7	42.86	0.3171	0	22	0	141.866	9.055	477.084	0	0	888000000	62.09	0	0	0	22.8352	1.19951
576	2016	C2	440700	0	0	7	42.86	0.2232	0	23	0	134.691	6.495	477.084	0	0	888000000	65.7967	0	0	0	22.8352	1.1286
576	2017	C2	440700	0	0	7	42.86	0.1594	0	24	0	163.651	-13.884	477.084	0	0	889000000	78.4462	0	0	0	22.8352	1.16606
576	2018	C2	440700	0	0	7	42.86	0.5294	0	25	0	142.34	6.4595	477.084	0	0	889000000	71.1292	0	0	0	22.8352	1.38031
576	2019	C2	440700	0	0	7	42.86	0.4245	0	26	0	143.861	6.8172	477.084	0	0	890000000	83.2501	0	0	0	22.8352	1.58699
576	2020	C3	440700	0	0	6	50	0.4047	0	27	0	128.683	21.2917	477.084	0	0	890000000	78.8597	0	0	0	22.8352	5.47063
576	2021	C3	440700	0	0	7	42.86	0.3336	0	28	0	128.671	2.1219	529.872	0	0	891000000	82.2753	0	0	0	22.8352	10.2834
581	2007	C3	320200	0	1	11	36.36	0.4836	0	13	0	140.971	5.192	774.543	0	0	643000000	506.714	0	0	0	29.2223	0.0261628
581	2008	C3	320200	0	1	9	33.33	1.0396	0	14	0	135.448	4.4979	774.543	0	0	643000000	403.835	0	0	0	29.2223	0.0181347
581	2010	C3	320200	0	1	9	33.33	0.3554	0	16	0	156.511	19.9287	774.543	0	0	644000000	941.543	0	0	0	29.2223	0.53902
581	2011	C3	320200	0	1	9	33.33	0.4224	0	17	0	118.154	15.834	774.543	0	0	644000000	738.278	0	0	0	29.2223	1.00304
581	2012	C3	320200	0	1	11	36.36	0.5659	0	18	0	139.531	8.4501	774.543	0	0	644000000	755.829	0	0	0	29.2223	1.38652
581	2013	C3	320200	0	1	11	36.36	0.4677	0	19	0	156.7	8.8288	774.543	0	0	645000000	797.09	0	0	0	29.2223	1.957
581	2014	C3	320200	0	1	11	36.36	0.5384	0	20	0	181.811	10.9678	774.543	0	0	645000000	1028.49	0	0	0	29.2223	3.06577
581	2015	C3	320200	1	0	11	36.36	0.5798	0	21	1	163.334	9.8876	774.543	1	1	645000000	866.371	866.371	0	0	29.2223	3.10728
581	2016	C3	320200	0	0	11	36.36	0.6775	0	22	0	148.217	9.9978	774.543	0	0	646000000	1111.98	0	13	0	29.2223	3.67724
581	2017	C3	320200	4	0	11	36.36	0.7393	0	23	16	164.328	13.0849	774.543	1	4	646000000	1525.35	6101.4	6	24	29.2223	4.54052
581	2018	C3	320200	7	0	11	36.36	0.9826	0	24	49	160.543	11.8049	774.543	1	7	646000000	1445.4	10117.8	1	7	29.2223	5.51483
581	2019	C3	320200	12	0	11	36.36	0.9788	0	25	144	149.7	9.6114	774.543	1	12	646000000	1580.82	18969.8	7	84	29.2223	5.62016
581	2020	C3	320200	9	0	11	36.36	0.911	0	26	81	136.617	10.3205	1180.41	1	9	647000000	2157.52	19417.7	23	207	29.2223	5.46418
581	2021	C3	320200	8	0	11	36.36	0.9947	0	27	64	161.479	9.4719	774.543	1	8	647000000	1770.19	14161.5	17	136	29.2223	10.2786
582	2007	G	450500	0	1	9	33.33	0.3666	0	13	0	142.02	0.245	34.684	0	0	904000000	45.9821	0	0	0	9.81352	0.106383
582	2008	G	450500	0	1	8	37.5	0.6189	0	14	0	132.492	2.8784	34.684	0	0	905000000	49.3973	0	0	0	10.676	0.104167
582	2009	G	450500	0	1	8	37.5	0.3808	0	15	0	144.98	6.5226	34.684	0	0	905000000	44.3365	0	0	0	16.4103	0.037037
582	2010	G	450500	0	1	8	37.5	0.4827	0	16	0	127.557	4.8749	34.684	0	0	906000000	64.2812	0	0	0	10.676	0.186441
582	2011	G	450500	0	1	9	33.33	0.6939	0	17	0	163.43	4.201	34.684	0	0	906000000	139.619	0	0	0	10.676	0.265625
582	2012	G	450500	0	0	8	37.5	0.6224	0	18	0	253.533	2.7739	34.684	0	0	906000000	699.787	0	0	0	10.676	0.514286
582	2013	G	450500	1	0	8	37.5	0.9013	0	19	1	133.922	6.8799	42.136	1	1	907000000	515.33	515.33	0	0	15.035	1.14286
582	2014	G	450500	0	0	9	33.33	0.808	0	20	0	141.382	7.076	34.684	0	0	907000000	755.544	0	0	0	10.676	1.57971
582	2015	G	450500	0	0	9	33.33	0.8511	0	21	0	152.023	3.3033	44.068	0	0	908000000	399.952	0	0	0	10.676	1.69118
582	2016	G	450500	0	1	9	33.33	0.8814	0	22	0	170.101	3.9156	64.768	0	0	908000000	429.981	0	0	0	10.676	2
582	2017	G	450500	0	1	9	33.33	0.9397	0	23	0	147.82	4.5881	34.684	0	0	909000000	490.809	0	0	0	10.676	3.71951
582	2018	G	450500	1	1	9	33.33	0.9901	0	24	1	164.33	4.1542	34.684	1	1	909000000	629.123	629.123	0	0	11.1655	4.59551
582	2019	G	450500	0	1	9	33.33	0.9271	0	25	0	152.643	5.8953	34.684	0	0	910000000	694.079	0	0	0	11.7249	4.64516
582	2020	G	450500	0	1	9	33.33	0.83	0	26	0	138.753	6.0711	34.684	0	0	910000000	760.518	0	0	0	8.78788	5.15789
582	2021	G	450500	3	1	9	33.33	1.002	0	27	9	153.83	4.2858	38.732	1	3	910000000	795.526	2386.58	0	0	10.676	6.39394
586	2007	F	510100	0	0	9	44.44	0.277	0	13	0	153.102	-7.6272	1852.22	0	0	1020000000	89.9761	0	0	0	34.8763	0
586	2008	F	510100	0	0	9	44.44	0.5218	0	14	0	130.665	-23.7963	1852.22	0	0	1020000000	61.9664	0	0	0	34.8763	0
586	2009	F	510100	0	0	5	40	0.3723	0	15	0	120.74	1.2506	1852.22	0	0	1020000000	60.4659	0	0	0	34.8763	0
586	2010	I	510100	2	0	5	40	0.3868	0	16	4	151.591	11.3438	1852.22	1	2	1030000000	61.8375	123.675	0	0	18.0114	2.41667
586	2011	I	510100	1	0	5	40	0.3636	0	17	1	142.123	4.3544	1107.65	1	1	1030000000	71.8365	71.8365	0	0	34.8763	4.08333
586	2012	C3	510100	1	0	5	40	0.4262	1	18	1	127.125	1.6658	1852.22	1	1	1030000000	68.671	68.671	0	0	34.8763	1.38514
586	2013	C3	510100	0	0	5	40	0.3429	1	19	0	125.104	3.4589	1852.22	0	0	1030000000	70.6337	0	0	0	25.4167	1.957
586	2016	C3	510100	0	0	5	40	0.125	0	22	0	149.561	0.6879	1852.22	0	0	1030000000	68.5987	0	0	0	34.8763	3.67724
586	2017	C3	510100	1	0	5	40	0.1489	0	23	1	163.168	0.1688	1852.22	1	1	1030000000	63.9024	56.7498	0	0	24.0312	4.54328
586	2018	C3	510100	4	0	5	40	0.2327	1	24	16	166.712	-0.3116	1852.22	1	4	1030000000	71.1292	235.916	0	0	34.8763	5.51745
586	2019	C3	510100	11	0	5	40	0.2695	1	25	121	147.005	0.9379	1852.22	1	11	1030000000	70.9455	751.871	0	0	34.8763	5.62097
586	2020	C3	510100	1	0	5	40	0.3026	1	26	1	169.512	4.6408	1852.22	1	1	1030000000	73.6641	73.6641	0	0	34.8763	5.46991
586	2021	C3	510100	0	0	5	40	0.2656	0	27	0	160.578	5.4488	1852.22	0	0	1030000000	71.1686	0	0	0	34.8763	10.2834
589	2007	C2	520100	0	1	8	37.5	0.8101	0	12	0	142.345	2.4653	633.64	0	0	1040000000	495.882	0	0	0	25.3937	0.0097561
589	2008	C2	520100	0	1	8	37.5	1.0137	0	13	0	158.215	1.2152	633.64	0	0	1040000000	662.891	0	0	0	27.8887	0.00465116
589	2009	C2	520100	0	1	10	40	0.6849	0	14	0	151.859	8.3912	633.64	0	0	1040000000	707.487	0	0	0	39.0331	0.0170213
589	2010	C2	520100	0	0	10	40	0.8022	0	15	0	163.626	2.2806	633.64	0	0	1050000000	870.346	0	0	0	39.0331	0.0517241
589	2011	C2	520100	0	0	10	40	0.9701	0	16	0	130.774	1.3589	633.64	0	0	1050000000	1088.76	0	0	0	39.0331	0.146707
589	2012	C2	520100	0	0	10	40	0.9866	0	17	0	174.471	1.9072	633.64	0	0	1050000000	917.677	0	0	0	39.0331	0.156915
589	2013	C2	520100	0	0	10	40	0.9814	0	18	0	159.812	2.3027	633.64	0	0	1050000000	1034.47	0	0	0	39.0331	0.474114
589	2015	C2	520100	0	1	10	40	0.8452	0	20	0	114.483	-2.3131	633.64	0	0	1050000000	693.01	0	0	0	39.0331	1.19951
589	2016	C2	520100	0	1	10	40	0.9117	0	21	0	132.154	0.1416	633.64	0	0	1050000000	993.744	0	0	0	35.7618	1.1286
589	2017	C2	520100	0	0	10	40	0.9718	0	22	0	168.4	-2.2818	633.64	0	0	1050000000	932.256	0	0	0	39.0331	1.16606
589	2018	C2	520100	0	0	10	40	1.0846	0	23	0	126.913	0.8412	633.64	0	0	1050000000	1181.42	0	0	0	39.0331	1.38031
589	2019	C2	520100	0	0	8	50	1.0106	0	24	0	142.44	1.2874	633.64	0	0	1050000000	1035.58	0	0	0	39.0331	1.58699
589	2020	C2	520100	0	0	9	44.44	0.97	0	25	0	134.299	9.8858	633.64	0	0	1050000000	914.391	0	2	0	39.0331	1.75852
589	2021	C2	520100	0	1	10	40	1.0042	0	26	0	135.115	2.8721	517.328	0	0	1050000000	1209.33	0	0	0	26.558	2.6675
590	2007	C2	430400	0	1	6	33.33	0.3071	0	12	0	120.661	3.7401	604.736	0	0	864000000	45.9821	0	0	0	18.4776	0.0097561
590	2008	C2	430400	0	1	7	42.86	0.5116	0	13	0	137.636	3.475	432.077	0	0	864000000	49.3973	0	0	0	18.4776	0.00465116
590	2009	C2	430400	0	0	7	42.86	0.2786	1	14	0	137.477	-17.0756	604.736	0	0	865000000	45.7163	0	0	0	18.4776	0.0170213
590	2010	C2	430400	0	0	7	42.86	0.1679	0	15	0	151.798	8.2909	604.736	0	0	865000000	46.6278	0	0	0	31.6129	0.0517241
590	2011	C2	430400	0	0	7	42.86	0.2838	0	16	0	145.114	11.9734	411.461	0	0	866000000	54.5766	0	0	0	18.4776	0.146707
590	2012	C2	430400	0	0	7	42.86	0.2798	0	17	0	146.712	19.5459	604.736	0	0	866000000	56.246	0	0	0	26.0745	0.156915
590	2013	C2	430400	0	0	7	42.86	0.1714	0	18	0	131.238	-12.9336	604.736	0	0	866000000	57.4436	0	0	0	24.6532	0.474114
590	2016	C2	430400	0	0	7	42.86	0.1327	0	21	0	133.849	7.9451	627.07	0	0	868000000	59.6845	0	0	0	18.4776	1.1286
590	2017	C2	430400	0	0	7	42.86	0.2288	0	22	0	128.911	1.1337	604.736	0	0	868000000	63.9024	0	0	0	20.6342	1.16606
590	2018	C2	430400	0	0	7	42.86	0.4139	0	23	0	160.206	-4.6755	511.964	0	0	869000000	71.1292	0	0	0	35.7789	1.38031
590	2019	C2	430400	0	1	7	42.86	0.2883	0	24	0	151.58	5.0124	604.736	0	0	869000000	70.9455	0	0	0	18.4776	1.58699
590	2020	C2	430400	2	0	7	42.86	0.3917	0	25	4	141.692	2.5469	604.736	1	2	869000000	66.4575	74.351	0	0	18.4776	1.75568
590	2021	C2	430400	2	0	7	42.86	0.3651	0	26	4	152.028	3.6616	604.736	1	2	870000000	71.1686	102.83	0	0	18.4776	2.665
591	2007	C2	500000	0	1	15	29.41	0.7514	0	12	0	145.641	1.2938	1563.9	0	0	1000000000	539.933	0	0	0	32.5719	0.0097561
591	2008	C2	500000	0	1	15	29.41	0.8815	0	13	0	163.278	1.0773	1563.9	0	0	1000000000	540	0	0	0	32.5719	0.00465116
591	2009	C2	500000	0	1	15	29.41	0.7091	0	14	0	150.147	1.0015	1563.9	0	0	1000000000	535.218	0	0	0	32.5719	0.0170213
591	2010	C2	500000	1	0	15	25	0.5469	0	15	1	139.927	0.8116	1563.9	1	1	1010000000	662.548	662.548	0	0	32.5719	0.0482759
591	2011	F	500000	2	0	15	33.33	0.7279	0	16	4	135.466	0.1177	1563.9	1	2	1010000000	742.64	1485.28	0	0	32.5719	0.222222
591	2012	F	500000	0	0	15	33.33	0.7099	0	17	0	166.063	0.6509	1563.9	0	0	1010000000	703.842	0	0	0	32.5719	0.153846
591	2013	F	500000	3	0	15	33.33	0.6518	0	18	9	144.931	0.6382	1563.9	1	3	1010000000	637.831	1913.49	0	0	32.5719	2
591	2014	F	500000	5	0	14	30.77	0.4908	0	19	25	132.657	-0.1281	1563.9	1	5	1010000000	636.21	3181.05	0	0	32.5719	4.1
591	2016	D	500000	0	1	9	33.33	0.9601	0	21	0	161.316	2.2796	1563.9	0	0	1010000000	593.115	0	0	0	32.5719	0.777778
591	2017	D	500000	0	1	9	33.33	0.9096	0	22	0	136.214	2.5695	1563.9	0	0	1010000000	789.415	0	0	0	32.5719	0.783133
591	2018	D	500000	1	1	9	33.33	1.0854	0	23	1	153.104	2.4997	1563.9	1	1	1010000000	772.124	772.124	0	0	32.5719	0.966292
591	2019	D	500000	3	1	9	33.33	1.0466	0	24	9	174.892	2.4174	1563.9	1	3	1010000000	686.79	2060.37	10	30	32.5719	1.07609
591	2020	D	500000	2	1	8	37.5	0.8825	0	25	4	152.518	2.6035	1563.9	1	2	1010000000	696.144	1392.29	0	0	47.2714	1.58163
591	2021	D	500000	12	1	9	33.33	0.7577	0	26	144	145.01	2.9307	1563.9	1	12	1010000000	924.219	11090.6	1	12	32.5719	2.33945
593	2007	F	510100	0	0	9	33.33	0.3702	0	12	0	155.635	0.8182	1852.22	0	0	1020000000	49.2541	0	0	0	34.8763	0
593	2008	F	510100	0	0	9	33.33	0.5755	0	13	0	171.813	0.5169	1852.22	0	0	1020000000	50.1333	0	0	0	34.8763	0
593	2009	F	510100	0	0	9	33.33	0.227	0	14	0	136.34	12.3873	1852.22	0	0	1020000000	44.3365	0	0	0	34.8763	0
593	2010	F	510100	0	0	9	33.33	0.2797	0	15	0	120.472	0.892	1920.63	0	0	1030000000	46.6278	0	0	0	34.8763	1.16667
593	2011	F	510100	0	0	9	33.33	0.3816	0	16	0	163.842	7.8525	1852.22	0	0	1030000000	92.3069	0	0	0	34.8763	0.444444
593	2012	F	510100	0	0	9	33.33	0.379	0	17	0	149.643	2.5901	1852.22	0	0	1030000000	65.343	0	0	0	34.8763	0.153846
593	2013	F	510100	1	0	9	33.33	0.5251	0	18	1	135.716	4.3158	1852.22	1	1	1030000000	65.9776	65.9776	0	0	34.8763	2.15385
593	2014	F	510100	4	0	9	33.33	0.4029	0	19	16	149.039	2.2336	1852.22	1	4	1030000000	66.8445	267.378	0	0	34.8763	4.2
593	2015	F	510100	2	0	9	33.33	0.2277	0	20	4	161.777	1.7836	1852.22	1	2	1030000000	60.5264	116.227	0	0	34.8763	6
593	2016	F	510100	0	0	8	37.5	0.4635	0	21	0	142.479	-3.269	1852.22	0	0	1030000000	61.5409	0	0	0	34.8763	2.71429
593	2017	D	510100	0	0	7	42.86	0.5111	0	22	0	167.199	1.554	1852.22	0	0	1030000000	63.9024	0	0	0	34.8763	0.783133
593	2018	D	510100	0	0	9	33.33	0.6016	0	23	0	170.984	-11.4084	1852.22	0	0	1030000000	85.0165	0	0	0	34.8763	0.977528
593	2019	D	510100	0	0	9	33.33	0.6275	0	24	0	168.727	2.1896	1852.22	0	0	1030000000	178.775	0	0	0	34.8763	1.1087
593	2020	D	510100	0	0	10	40	0.6335	0	25	0	179.77	2.0071	1852.22	0	0	1030000000	186.302	0	0	0	34.8763	1.60204
593	2021	D	510100	0	0	8	37.5	0.644	0	26	0	161.345	2.5928	1852.22	0	0	1030000000	225.746	0	0	0	34.8763	2.44954
595	2007	C3	640100	0	1	9	33.33	0.5062	0	12	0	148.273	4.4139	172.666	0	0	1280000000	66.2105	0	0	0	45.032	0.0261628
595	2008	C3	640100	0	1	9	44.44	0.6189	0	13	0	164.378	2.4533	172.666	0	0	1290000000	69.1877	0	0	0	45.032	0.0181347
595	2009	C3	640100	0	1	7	42.86	0.4215	0	14	0	169.414	-13.9116	172.666	0	0	1290000000	44.3365	0	0	0	45.032	0.248157
595	2010	C3	640100	0	0	9	33.33	0.3075	0	15	0	164.384	-10.6799	172.666	0	0	1290000000	56.8587	0	0	0	29.2964	0.53902
595	2011	C3	640100	0	0	9	44.44	0.4146	0	16	0	175.557	0.8151	172.666	0	0	1290000000	65.2361	0	0	0	45.032	1.00304
595	2012	C3	640100	0	0	10	40	0.4335	0	17	0	155.455	0.9629	172.666	0	0	1290000000	50.6574	0	0	0	34.0299	1.38652
595	2013	C3	640100	0	0	11	36.36	0.5383	0	18	0	133.787	-11.331	172.666	0	0	1290000000	57.4436	0	0	0	45.032	1.957
595	2014	C3	640100	0	0	11	36.36	0.4101	0	19	0	151.882	1.9681	172.666	0	0	1290000000	69.6661	0	0	0	45.032	3.06577
595	2015	C3	640100	0	0	11	36.36	0.3438	0	20	0	132.816	-11.3502	172.666	0	0	1290000000	60.5264	0	0	0	38.1237	3.10851
595	2016	C3	640100	0	0	11	36.36	0.2006	0	21	0	119.39	-7.0327	172.666	0	0	1290000000	62.5082	0	0	0	45.032	3.67724
595	2017	C3	640100	0	0	11	36.36	0.4746	0	22	0	172.227	1.4812	172.666	0	0	1290000000	74.149	0	0	0	45.032	4.5442
595	2019	C3	640100	0	0	9	33.33	0.4296	0	24	0	124.466	-21.254	172.666	0	0	1290000000	70.9455	0	0	0	45.032	5.62984
595	2020	C3	640100	0	0	9	33.33	0.5562	0	25	0	157.426	0.8495	172.666	0	0	1290000000	66.4575	0	0	0	45.032	5.47063
595	2021	C3	640100	0	0	6	50	0.326	0	26	0	167.188	-12.9654	224.692	0	0	1290000000	71.1686	0	0	0	45.032	10.2834
596	2007	C1	341600	0	1	8	37.5	0.5361	0	12	0	171.645	2.4431		0	0	686000000	207.693	0	0	0		0.0405405
596	2008	C1	341600	0	1	9	33.33	0.8894	0	13	0	137.516	2.2688		0	0	686000000	220.333	0	0	0		0.0379747
596	2009	C1	341600	0	0	9	33.33	0.179	0	14	0	151.281	10.4344		0	0	686000000	190.171	0	0	0		0.0470588
596	2011	C1	341600	0	0	9	33.33	0.2189	0	16	0	143.005	13.3525		0	0	687000000	535.349	0	0	0		0.33913
596	2012	C1	341600	0	0	9	33.33	0.3021	0	17	0	158.424	13.6694		0	0	687000000	627.416	0	3	0		0.945312
596	2013	C1	341600	1	0	8	37.5	0.4721	0	18	1	144.866	10.693		1	1	688000000	728.829	728.829	1	1		1.864
596	2014	C1	341600	0	0	9	33.33	0.3437	0	19	0	156.371	9.3091		0	0	688000000	707.097	0	0	0		2.43382
596	2015	C1	341600	3	0	9	33.33	0.3758	0	20	9	155.072	9.9619		1	3	688000000	692.842	2078.53	1	3		2.76642
596	2016	C1	341600	0	0	9	33.33	0.3722	0	21	0	157.874	9.7333		0	0	689000000	992.953	0	6	0		2.20667
596	2017	C1	341600	0	0	9	33.33	0.3083	0	22	0	141.766	11.6739		0	0	689000000	963.066	0	6	0		2.33708
596	2018	C1	341600	3	0	9	33.33	0.4274	0	23	9	141.886	13.9163		1	3	689000000	1148.8	3446.39	6	18		2.79888
596	2019	C1	341600	0	0	9	33.33	0.2161	0	24	0	164.893	15.5559		0	0	690000000	1242.45	0	1	0		3.07407
596	2020	C1	341600	0	0	9	33.33	0.1266	0	25	0	139.706	12.1679		0	0	690000000	1511.3	0	2	0		2.37198
596	2021	C1	341600	5	0	9	33.33	0.224	0	26	25	149.917	9.3411		1	5	690000000	1692.6	8463	2	10		3.58621
597	2007	C2	210100	0	1	8	37.5	0.5554	0	12	0	154.535	1.5401	1572.56	0	0	422000000	466.677	0	0	0	33.4366	0.0097561
597	2008	C2	210100	0	1	9	33.33	0.7637	0	13	0	153.228	8.7217	1956.67	0	0	422000000	592.721	0	0	0	33.4366	0.00465116
597	2009	C2	210100	0	1	9	33.33	0.5003	1	14	0	126.146	7.8317	1956.67	0	0	422000000	834.197	0	0	0	33.4366	0.0170213
597	2010	C2	210100	0	1	9	33.33	0.6303	1	15	0	142.442	1.0217	1956.67	0	0	422000000	856.37	0	0	0	33.4366	0.0517241
597	2011	C2	210100	0	0	9	33.33	0.8946	1	16	0	145.572	-6.526	1956.67	0	0	423000000	657.059	0	0	0	33.4366	0.146707
597	2012	C2	210100	0	0	8	37.5	0.9477	1	17	0	148.472	0.0906	1956.67	0	0	423000000	526.959	0	0	0	33.4366	0.156915
597	2013	C2	210100	0	1	9	33.33	0.9139	1	18	0	132.723	-2.1868	1956.67	0	0	423000000	609.504	0	0	0	33.4366	0.474114
597	2014	C2	210100	7	1	9	33.33	0.8444	1	19	49	167.527	0.9777	1956.67	1	7	423000000	640.061	4480.43	0	0	33.4366	1.32891
597	2015	C2	210100	0	1	9	44.44	0.7887	0	20	0	144.217	-4.5113	1956.67	0	0	423000000	461.418	0	0	0	33.4366	1.19951
597	2016	C2	210100	2	1	9	44.44	0.8209	0	21	4	154.814	0.2691	1956.67	1	2	424000000	658.893	1317.79	1	2	19.2833	1.12417
597	2017	C2	210100	2	0	9	44.44	0.7778	0	22	4	148.361	0.869	1956.67	1	2	424000000	936.332	1872.66	0	0	33.4366	1.16245
597	2018	C2	210100	0	0	9	44.44	0.8653	0	23	0	153.995	1.7184	2396.59	0	0	424000000	1066.14	0	1	0	33.4366	1.38031
597	2019	C2	210100	4	0	9	44.44	0.8306	0	24	16	155.143	1.3592	1956.67	1	4	424000000	1458.37	5833.48	0	0	33.4366	1.58049
597	2020	C2	210100	5	0	11	36.36	0.8283	0	25	25	122.025	0.089	1956.67	1	5	424000000	931.398	4656.99	0	0	33.4366	1.75142
597	2021	C2	210100	1	0	11	36.36	0.7662	0	26	1	145.656	0.7242	1956.67	1	1	425000000	1243.13	1243.13	0	0	33.4366	2.66625
598	2007	C2	620100	0	1	9	33.33	0.3892	0	12	0	138.571	5.342	688.323	0	0	1240000000	286.94	0	0	0	28.8905	0.0097561
598	2008	C2	620100	0	1	9	33.33	0.8415	0	13	0	142.821	-0.6373	688.323	0	0	1250000000	368.019	0	0	0	28.8905	0.00465116
598	2009	C2	620100	0	1	9	33.33	0.4912	0	14	0	179.681	-5.7858	688.323	0	0	1250000000	302.901	0	0	0	28.8905	0.0170213
598	2010	N	510100	0	1	9	33.33	0.4073	1	15	0	162.143	9.1175	1852.22	0	0	1030000000	93.5966	0	0	0	34.8763	1
598	2011	N	510100	0	1	9	33.33	0.7613	1	16	0	185.711	8.2902	1852.22	0	0	1030000000	339.775	0	0	0	34.8763	0.4
598	2012	D	510100	0	1	9	33.33	0.775	1	17	0	123.574	8.7021	1852.22	0	0	1030000000	311.427	0	0	0	34.8763	0.078125
598	2013	D	510100	0	1	8	37.5	0.6332	1	18	0	161.317	7.2126	1852.22	0	0	1030000000	364.848	0	0	0	34.8763	0.153846
598	2014	D	510100	0	1	9	33.33	0.5778	1	19	0	150.991	6.2666	1852.22	0	0	1030000000	392.411	0	1	0	34.8763	0.393939
598	2017	D	510100	1	0	9	33.33	0.7567	0	22	1	160.517	4.8849	1852.22	1	1	1030000000	510.916	510.916	0	0	34.8763	0.771084
598	2018	D	510100	0	0	5	57.14	0.9596	0	23	0	170.906	4.8214	1852.22	0	0	1030000000	735.57	0	8	0	34.8763	0.977528
598	2019	D	510100	0	0	6	50	0.9326	0	24	0	169.309	4.3435	1852.22	0	0	1030000000	764.733	0	4	0	34.8763	1.1087
598	2020	D	510100	0	0	9	33.33	0.9629	0	25	0	144.501	4.2848	1852.22	0	0	1030000000	866.315	0	0	0	34.8763	1.60204
599	2007	C2	370200	0	1	9	44.44	0.6775	0	12	0	153.22	2.4506	822.634	0	0	743000000	541.667	0	0	0	15.8154	0.0097561
599	2008	C2	370200	0	1	9	44.44	0.9534	0	13	0	165.143	-8.2663	822.634	0	0	743000000	648.633	0	0	0	15.8154	0.00465116
599	2009	C2	370200	0	0	9	44.44	0.5651	0	14	0	158.27	6.1929	822.634	0	0	744000000	744.157	0	0	0	15.8154	0.0170213
599	2010	C2	370200	0	0	9	44.44	0.7679	0	15	0	126.257	0.7739	822.634	0	0	744000000	801.458	0	0	0	15.8154	0.0517241
599	2011	C2	370200	0	0	9	44.44	0.9006	0	16	0	143.034	0.7339	822.634	0	0	744000000	930.511	0	0	0	15.8154	0.146707
599	2012	C2	370200	0	0	9	44.44	0.9402	0	17	0	137.144	0.4362	822.634	0	0	745000000	985.869	0	0	0	15.8154	0.156915
599	2013	C2	370200	0	0	9	33.33	0.8992	0	18	0	135.719	0.5689	822.634	0	0	745000000	817.328	0	0	0	15.8154	0.474114
599	2014	C2	370200	3	1	9	33.33	0.8188	0	19	9	148.007	1.1515	822.634	1	3	746000000	666.984	2000.95	0	0	15.8154	1.33952
599	2015	C2	370200	5	1	8	37.5	0.606	0	20	25	166.908	1.0026	822.634	1	5	746000000	336.867	1684.33	0	0	15.8154	1.18719
599	2016	C2	370200	6	1	9	33.33	0.7456	0	21	36	129.256	1.075	822.634	1	6	746000000	764.191	4585.15	0	0	15.8154	1.1153
599	2017	C2	370200	4	1	9	33.33	0.8613	0	22	16	174.348	1.2167	822.634	1	4	747000000	579.803	2319.21	0	0	15.8154	1.15884
599	2018	C2	370200	3	1	8	37.5	1.0735	0	23	9	143.863	0.3221	822.634	1	3	747000000	682.763	2048.29	0	0	15.8154	1.37521
599	2019	C2	370200	1	1	9	33.33	0.9739	0	24	1	128.489	-3.1526	822.634	1	1	747000000	628.967	628.967	0	0	15.8154	1.58537
599	2020	C2	370200	5	1	9	33.33	1.0024	0	25	25	161.293	-0.7182	822.634	1	5	748000000	644.712	3223.56	0	0	15.8154	1.75142
599	2021	C2	370200	6	1	9	33.33	0.9688	0	26	36	151.396	-3.6412	822.634	1	6	748000000	671.016	4026.09	0	0	18.4238	2.66
600	2007	D	130100	0	1	9	33.33	0.8931	0	12	0	170.367	6.1823	709.218	0	0	261000000	690	0	0	0	20.8963	0.0652174
600	2009	D	130100	0	1	9	33.33	0.8814	0	14	0	138.538	1.0581	709.218	0	0	261000000	730.953	0	0	0	20.8963	0.14
600	2010	D	130100	0	0	9	33.33	0.9327	0	15	0	158.165	0.3078	894.784	0	0	262000000	842.069	0	0	0	20.8963	0.0925926
600	2011	D	130100	0	0	9	33.33	1.0031	0	16	0	174.27	0.1043	819.795	0	0	262000000	797.872	0	0	0	20.8963	0.0892857
600	2012	D	130100	1	0	9	33.33	1.0213	0	17	1	155.107	1.0017	709.218	1	1	262000000	1083.54	1083.54	0	0	20.8963	0.0625
600	2013	D	130100	0	0	9	33.33	1.0649	0	18	0	189.9	5.9632	709.218	0	0	262000000	1526.17	0	0	0	11.1902	0.153846
600	2014	D	130100	1	1	9	33.33	0.8728	0	19	1	154.135	10.5283	709.218	1	1	262000000	1743.74	1743.74	0	0	20.8963	0.378788
600	2015	D	130100	0	1	9	33.33	0.8668	0	20	0	138.754	10.1538	709.218	0	0	262000000	1402.56	0	0	0	20.8963	0.823529
600	2016	D	130100	0	1	8	33.33	0.948	1	21	0	163.401	6.6521	535.091	0	0	262000000	1238.52	0	0	0	20.8963	0.777778
600	2017	D	130100	0	1	9	33.33	0.9843	0	22	0	166.678	1.0021	582.118	0	0	262000000	1921.33	0	0	0	20.8963	0.783133
600	2018	D	130100	1	1	9	33.33	1.0932	0	23	1	153.627	2.0772	709.218	1	1	263000000	2064.83	2064.83	1	1	17.6906	0.966292
600	2019	D	130100	1	1	9	33.33	1.1066	0	24	1	159.895	2.766	709.218	1	1	263000000	1823.97	1823.97	4	4	13.5945	1.09783
600	2020	D	130100	0	1	9	33.33	1.0915	0	25	0	132.363	3.5619	709.218	0	0	263000000	2316.7	0	5	0	20.8963	1.60204
600	2021	D	130100	1	1	9	33.33	1.0501	0	26	1	164.764	-7.1298	709.218	1	1	263000000	2227.99	2227.99	0	0	20.8963	2.44037
601	2007	D	440200	0	1	11	36.36	0.7801	0	12	0	180.233	1.3011	577.524	0	0	883000000	331.176	0	0	0	47.2527	0.0652174
601	2008	D	440200	0	1	9	33.33	1.0637	0	13	0	153.42	-1.5192	577.524	0	0	884000000	298.096	0	0	0	33.7615	0
601	2009	D	440200	0	1	9	33.33	0.7739	0	14	0	144.864	0.5037	515.508	0	0	884000000	237.522	0	0	0	33.7615	0.14
601	2010	D	440200	0	1	9	33.33	0.8517	0	15	0	130.35	0.8102	577.524	0	0	885000000	352.01	0	0	0	35.708	0.0925926
601	2011	D	440200	0	1	9	33.33	1.0256	0	16	0	164.481	1.0665	577.524	0	0	885000000	273.976	0	0	0	33.7615	0.0892857
601	2012	D	440200	0	1	9	33.33	1.007	0	17	0	162.342	1.7404	707.37	0	0	886000000	331.212	0	0	0	32.1507	0.078125
601	2013	D	440200	0	1	8	37.5	0.9104	0	18	0	144.08	2.6972	577.524	0	0	886000000	394.076	0	0	0	33.7615	0.153846
601	2014	D	440200	0	1	9	33.33	0.7982	0	19	0	179.744	3.146	443.802	0	0	887000000	499.654	0	0	0	33.7615	0.393939
601	2015	D	440200	0	1	11	36.36	0.5457	0	20	0	143.743	3.5444	407.949	0	0	887000000	495.269	0	0	0	33.7615	0.823529
601	2016	D	440200	0	0	11	36.36	0.6489	0	21	0	122.809	5.2441	682.176	0	0	887000000	470.839	0	0	0	33.7615	0.777778
602	2007	I	445100	0	1	9	33.33	0.4318	0	12	0	182.702	3.6441	69.368	0	0	893000000	168.68	0	0	0	17.135	0.111111
602	2008	I	445100	0	1	9	33.33	0.9735	0	13	0	153.431	1.2232	134.32	0	0	894000000	230.111	0	0	0	14.1046	0.0909091
602	2009	I	445100	0	0	9	33.33	0.4925	0	14	0	168.152	-3.3525	102.672	0	0	894000000	58.1991	0	0	0	22.298	1.36364
602	2010	D	445100	0	0	9	33.33	0.3153	0	15	0	118.019	-5.6879	134.32	0	0	895000000	231.879	0	0	0	17.135	0.0925926
602	2011	D	445100	0	1	9	33.33	0.9031	0	16	0	115.369	5.0776	134.32	0	0	895000000	620.368	0	0	0	17.135	0.0892857
602	2012	D	445100	0	1	9	33.33	0.9142	0	17	0	123.998	7.2126	92.552	0	0	896000000	766.941	0	0	0	26.3385	0.078125
603	2010	C3	500000	0	0	7	42.86	0.1075	0	15	0	2655.2	2.1013	1563.9	0	0	1010000000	96.7557	0	0	0	32.5719	0.53902
603	2011	B	500000	0	0	7	42.86	0.5661	0	16	0	175.504	19.7567	1563.9	0	0	1010000000	125.233	0	0	0	32.5719	0.0851064
603	2012	B	110000	0	0	11	36.36	0.3989	0	17	0	151.13	21.3221	10691.6	0	0	221000000	122.495	0	0	0	22.8714	0.0769231
603	2013	B	110000	0	0	11	36.36	0.4245	0	18	0	128.183	18.8586	10691.6	0	0	221000000	131.592	0	0	0	27.8652	0
603	2014	B	110000	0	0	11	36.36	0.1965	0	19	0	148.511	18.6065	10691.6	0	0	222000000	110.257	0	0	0	27.8652	0.423729
603	2015	B	110000	2	0	9	33.33	0.1856	0	20	4	150.08	18.8078	10691.6	1	2	222000000	123.573	247.146	0	0	27.8652	0.474576
603	2016	B	110000	0	0	9	33.33	0.3541	0	21	0	153.396	11.6654	10691.6	0	0	222000000	115.126	0	0	0	27.8652	0.435484
603	2017	B	110000	0	0	9	33.33	0.5633	0	22	0	166.975	9.5454	10691.6	0	0	222000000	170.938	0	0	0	27.8652	1.14516
603	2018	B	110000	0	0	9	33.33	0.5376	0	23	0	127.621	15.0308	10691.6	0	0	222000000	380.597	0	0	0	27.8652	0.984375
603	2019	B	110000	0	0	9	33.33	0.4029	0	24	0	151.93	12.8803	10691.6	0	0	222000000	469.217	0	0	0	27.8652	1.28125
603	2020	B	110000	0	0	9	33.33	0.3983	0	25	0	169.513	8.9025	10691.6	0	0	222000000	224.162	0	0	0	27.8652	0.878788
603	2021	B	110000	0	0	9	33.33	0.5298	0	26	0	138.851	11.1789	10691.6	0	0	222000000	277.629	0	0	0	27.8652	1.10667
605	2007	C2	110000	0	1	5	53.33	0.3351	0	12	0	122.104	0.9182	10691.6	0	0	221000000	45.9821	0	0	0	27.8652	0.0097561
605	2008	C2	110000	0	1	9	33.33	0.304	0	13	0	144.718	-19.5952	10691.6	0	0	221000000	49.3973	0	0	0	27.8652	0.00465116
605	2009	C2	110000	0	1	9	33.33	0.2082	0	14	0	98.6856	0.2239	10691.6	0	0	221000000	44.3365	0	0	0	27.8652	0.0170213
605	2011	C2	110000	0	1	9	33.33	0.3036	0	16	0	53.3788	-1.3859	10691.6	0	0	221000000	50.4674	0	0	0	27.8652	0.146707
605	2012	C2	110000	0	0	9	33.33	0.1724	0	17	0	95.5032	3.8617	10691.6	0	0	221000000	48.9824	0	0	0	27.8652	0.156915
605	2013	C2	110000	1	0	9	33.33	0.3074	0	18	1	116.825	-2.5798	10691.6	1	1	221000000	57.4436	9.6473	0	0	27.8652	0.47139
605	2014	D	110000	1	1	9	33.33	0.7017	0	19	1	160.267	1.6419	10691.6	1	1	222000000	118.323	118.323	0	0	27.8652	0.378788
605	2015	D	110000	0	1	9	33.33	0.4317	0	20	0	133.686	1.9191	10691.6	0	0	222000000	103.03	0	0	0	27.8652	0.823529
605	2016	D	110000	0	1	9	33.33	0.6617	0	21	0	124.071	1.2898	10691.6	0	0	222000000	104.11	0	0	0	27.8652	0.777778
605	2017	D	110000	1	0	9	33.33	0.7839	0	22	1	146.317	3.0983	10691.6	1	1	222000000	229.391	229.391	0	0	27.8652	0.771084
605	2018	D	110000	0	0	9	33.33	0.9185	0	23	0	141.274	1.4498	10691.6	0	0	222000000	250.335	0	1	0	27.8652	0.977528
605	2019	D	110000	0	0	9	33.33	1.0355	0	24	0	154.594	0.5959	10691.6	0	0	222000000	305.947	0	1	0	27.8652	1.1087
605	2020	D	110000	0	0	9	33.33	1.0909	0	25	0	156.525	0.2158	10691.6	0	0	222000000	271.108	0	0	0	27.8652	1.60204
605	2021	D	110000	0	0	9	33.33	1.0836	0	26	0	168.533	0.46	10691.6	0	0	222000000	234.674	0	0	0	27.8652	2.44954
608	2012	K	450100	0	0	7	42.86	0.8713	0	17	0	173.053	3.9543	702.99	0	0	906000000	78.927	0	0	0	25.5713	0.0681818
608	2013	K	450100	7	0	7	42.86	0.9558	0	18	49	137.937	2.1953	702.99	1	7	906000000	107.521	752.648	0	0	21.0914	0.714286
608	2014	K	450100	3	0	7	42.86	1.0293	0	19	9	165.505	-4.6452	702.99	1	3	907000000	197.738	593.214	0	0	21.0914	1.58537
608	2015	K	450100	2	0	7	42.86	0.9519	0	20	4	167.969	0.6665	702.99	1	2	907000000	116.199	232.398	0	0	28.9412	2.21687
608	2016	K	450100	2	0	7	42.86	0.7636	0	21	4	142.612	-4.4781	537.354	1	2	907000000	95.9685	191.937	0	0	21.0914	1.80488
608	2017	K	450100	1	0	7	42.86	0.8751	0	22	1	155.634	2.6359	702.99	1	1	908000000	86.0814	86.0814	0	0	21.0914	2.59036
608	2018	K	450100	0	0	7	42.86	1.0088	0	23	0	159.782	1.2871	702.99	0	0	908000000	71.1292	0	0	0	21.0914	2.67742
608	2019	K	450100	0	0	7	42.86	0.9694	0	24	0	176.082	-1.1319	702.99	0	0	909000000	70.9455	0	0	0	19.9416	2.56989
608	2020	K	450100	2	0	7	42.86	1.2356	0	25	4	143.92	1.9482	702.99	1	2	909000000	95.7115	191.423	0	0	14.9463	2.45055
608	2021	K	450100	0	0	7	42.86	1.1986	0	26	0	154.625	1.4731	702.99	0	0	910000000	97.9517	0	0	0	21.0914	3.09302
612	2007	C3	410800	0	1	9	33.33	0.2257	1	12	0	161.756	19.932	177.012	0	0	824000000	787.001	0	0	0	12.0208	0.0261628
612	2008	C3	410800	0	1	9	33.33	0.7956	0	13	0	164.517	8.241	191.565	0	0	825000000	953.078	0	0	0	12.0208	0.0181347
612	2009	C3	410800	0	0	8	37.5	0.2545	1	14	0	151.481	4.9332	177.012	0	0	825000000	754.418	0	1	0	12.0208	0.248157
612	2010	C3	410800	0	0	9	33.33	0.3195	0	15	0	142.012	2.926	142.263	0	0	826000000	741.498	0	0	0	12.0208	0.53902
612	2011	C3	410800	0	0	8	30	0.64	0	16	0	138.416	7.7464	165.726	0	0	826000000	783.909	0	1	0	12.0208	1.00304
612	2012	C3	410800	0	0	9	33.33	0.6909	0	17	0	178.467	-0.2497	177.012	0	0	827000000	1098.27	0	0	0	13.0773	1.38652
612	2013	C3	410800	0	0	11	45.45	0.7962	0	18	0	152.555	3.6151	125.037	0	0	827000000	757.628	0	1	0	15.9326	1.957
612	2018	C3	410800	0	0	9	33.33	0.9377	0	23	0	168.822	-5.939	177.012	0	0	829000000	807.991	0	0	0	12.0208	5.52094
612	2019	C3	410800	0	0	9	33.33	0.8935	0	24	0	169.277	1.5206	177.012	0	0	829000000	715.97	0	0	0	12.0208	5.62984
612	2020	C3	410800	0	0	9	33.33	0.6685	0	25	0	142.129	7.9572	158.004	0	0	830000000	689.201	0	0	0	18.4167	5.47063
612	2021	C3	410800	1	0	9	33.33	0.6579	1	26	1	143.903	5.0386	177.012	1	1	830000000	735.64	735.64	0	0	20.8437	10.2828
619	2007	C2	340200	0	1	9	33.33	0.6616	0	12	0	159.603	4.5348	182.091	0	0	683000000	781.135	0	0	0	29.9097	0.0097561
619	2009	C2	340200	0	0	8	37.5	0.4991	0	14	0	169.071	8.9907	182.091	0	0	683000000	595.734	0	0	0	29.9097	0.0170213
619	2010	C2	340200	0	0	6	50	0.7054	0	15	0	158.066	5.4983	203.343	0	0	684000000	568.431	0	0	0	29.9097	0.0517241
619	2011	C2	340200	0	0	9	33.33	1.0603	0	16	0	172.164	2.8482	182.091	0	0	684000000	598.492	0	1	0	29.9097	0.146707
619	2012	C2	340200	0	0	8	33.33	0.8195	0	17	0	146.292	5.1514	182.091	0	0	684000000	614.342	0	0	0	29.9097	0.156915
619	2013	C2	340200	0	0	9	33.33	0.9832	0	18	0	146.915	3.7005	182.091	0	0	685000000	612.576	0	0	0	29.9097	0.474114
619	2014	C2	340200	0	0	8	37.5	0.8078	0	19	0	150.571	3.0062	182.091	0	0	685000000	611.123	0	0	0	29.9097	1.34748
619	2015	C2	340200	0	0	9	33.33	0.5873	0	20	0	132.205	3.0135	182.091	0	0	686000000	473.527	0	0	0	29.9097	1.19951
619	2016	C2	340200	0	0	9	33.33	0.6972	0	21	0	132.808	2.2483	182.091	0	0	686000000	471.766	0	4	0	29.9097	1.1286
619	2017	C2	340200	0	0	9	33.33	0.9071	0	22	0	163.518	0.4201	182.091	0	0	686000000	525.673	0	0	0	29.9097	1.16606
619	2018	C2	340200	0	0	9	33.33	1.2176	0	23	0	154.729	0.0827	256.956	0	0	687000000	436.982	0	0	0	29.9097	1.38031
619	2019	C2	340200	0	0	9	33.33	1.1731	0	24	0	137.855	0.2745	182.091	0	0	687000000	476.329	0	0	0	29.9097	1.58699
619	2020	C2	340200	0	0	9	33.33	1.177	0	25	0	154.245	0.8348	182.091	0	0	687000000	699.087	0	0	0	29.9097	1.75852
619	2021	C2	340200	5	0	9	33.33	1.1572	0	26	25	143.335	-2.7974	182.091	1	5	688000000	731.969	3659.84	0	0	29.9097	2.66125
622	2013	C3	430600	0	0	9	33.33	0.3996	1	18	0	177.217	2.561	122.36	0	0	867000000	57.4436	0	0	0	21.9888	1.957
622	2014	C3	430600	0	0	9	33.33	0.2088	0	19	0	134.432	-10.7113	122.36	0	0	867000000	60.2008	0	0	0	21.9888	3.06577
622	2015	C3	430600	0	0	8	37.5	0.0953	0	20	0	68.5795	-17.1034	122.36	0	0	868000000	60.5264	0	0	0	21.9888	3.10851
622	2016	C3	430600	0	0	8	37.5	0.1163	0	21	0	49.7898	9.3413	122.36	0	0	868000000	59.6845	0	0	0	18.5576	3.67724
622	2017	C3	430600	0	0	9	33.33	0.1805	0	22	0	61.9024	-9.2783	137.08	0	0	869000000	63.9024	0	0	0	21.9888	4.5442
622	2018	C3	430600	0	0	9	33.33	0.1946	0	23	0	137.805	2.6658	122.36	0	0	869000000	71.1292	0	0	0	21.9888	5.52094
622	2019	C3	430600	0	0	9	33.33	0.1486	0	24	0	173.34	3.3797	122.36	0	0	869000000	70.9455	0	0	0	21.9888	5.62984
623	2007	C2	222403	0	0	7	42.86	0.1663	0	12	0	153.45	25.4412		0	0	446000000	138.073	0	0	0		0.0097561
623	2008	C2	222403	0	0	7	42.86	0.5458	0	13	0	158.877	15.3388		0	0	447000000	128.477	0	0	0		0.00465116
623	2009	C2	222403	0	0	7	42.86	0.2725	0	14	0	133.717	19.3436		0	0	447000000	171.249	0	0	0		0.0170213
623	2010	C2	222403	0	0	7	42.86	0.416	0	15	0	130.499	15.8931		0	0	447000000	152.811	0	0	0		0.0517241
623	2011	C2	222403	0	0	7	42.86	0.6887	0	16	0	156.058	19.6707		0	0	447000000	178.647	0	0	0		0.146707
623	2012	C2	222403	0	0	7	42.86	0.7044	0	17	0	139.761	5.9287		0	0	447000000	194.537	0	0	0		0.156915
623	2013	C2	222403	0	0	7	42.86	0.7283	0	18	0	151.521	8.7739		0	0	448000000	338.895	0	0	0		0.474114
623	2014	C2	222403	0	0	7	42.86	0.4579	0	19	0	152.729	10.2966		0	0	448000000	352.769	0	0	0		1.34748
623	2015	C2	222403	0	0	7	42.86	0.6852	0	20	0	135.322	13.118		0	0	448000000	358.855	0	0	0		1.19951
623	2016	C2	222403	0	0	7	42.86	0.7138	0	21	0	168.142	8.1406		0	0	448000000	388.231	0	0	0		1.1286
623	2017	C2	222403	0	0	7	42.86	0.8048	0	22	0	165.679	8.4428		0	0	449000000	495.007	0	0	0		1.16606
623	2018	C2	222403	3	0	7	42.86	1.211	0	23	9	134.529	3.7498		1	3	449000000	446.435	1339.31	0	0		1.37521
623	2019	C2	222403	1	0	6	50	1.1397	0	24	1	165.585	5.4006		1	1	449000000	459.956	459.956	0	0		1.58537
623	2020	C2	222403	1	0	9	33.33	1.1898	0	25	1	143.726	6.1835		1	1	449000000	335.601	335.601	0	0		1.7571
623	2021	C2	222403	2	0	9	33.33	1.139	0	26	4	161.831	6.0923		1	2	449000000	361.457	722.915	0	0		2.665
625	2007	C3	500000	0	1	15	33.33	0.5859	0	12	0	110.387	4.417	1563.9	0	0	1000000000	1698.34	0	0	0	24.4128	0.0261628
625	2009	C3	500000	0	1	13	38.46	0.6882	0	14	0	144.595	4.4368	1563.9	0	0	1000000000	1966.91	0	20	0	32.5719	0.248157
625	2010	C3	500000	0	1	15	33.33	0.7884	0	15	0	178.179	6.5856	1563.9	0	0	1010000000	1872.75	0	32	0	32.5719	0.53902
625	2011	C3	500000	0	1	15	33.33	0.9554	0	16	0	155.059	2.5338	1563.9	0	0	1010000000	2022.12	0	32	0	32.5719	1.00304
625	2012	C3	500000	0	1	15	33.33	0.7997	0	17	0	139.21	3.0683	1563.9	0	0	1010000000	1913.56	0	29	0	32.5719	1.38652
625	2013	C3	500000	1	1	15	33.33	0.6215	0	18	1	163.072	6.4996	1563.9	1	1	1010000000	2401.5	5665.16	34	34	32.5719	1.95562
625	2014	C3	500000	2	1	13	38.46	0.609	0	19	4	155.349	10.7882	1563.9	1	2	1010000000	2405.99	17469.7	31	62	32.5719	3.06309
625	2015	C3	500000	4	1	13	38.46	0.6965	0	20	16	145.504	11.0973	1563.9	1	4	1010000000	2134.51	41110.2	24	96	32.5719	3.10358
625	2016	C3	500000	2	1	13	46.15	0.8221	0	21	4	147.353	9.6484	1563.9	1	2	1010000000	2134.39	23546.1	35	70	32.5719	3.67497
625	2017	C3	500000	8	1	13	53.85	0.9316	0	22	64	138.274	6.7924	1563.9	1	8	1010000000	2367.78	89935.1	63	504	32.5719	4.53683
625	2018	C3	500000	8	1	14	57.14	1.2176	0	23	64	147.771	0.7737	1563.9	1	8	1010000000	2699.31	69163.2	58	464	32.5719	5.51396
625	2019	C3	500000	4	0	14	57.14	1.0105	0	24	16	166.083	-2.7138	1563.9	1	4	1010000000	2654.41	42494.7	23	92	32.5719	5.62661
625	2020	C3	500000	13	1	13	57.14	0.7354	0	25	169	125.888	2.7196	1563.9	1	13	1010000000	2622.09	153156	35	455	32.5719	5.46132
625	2021	C3	500000	10	1	13	53.33	0.7663	0	26	100	137.421	2.6618	1563.9	1	10	1010000000	2893.14	147529	26	260	32.5719	10.2773
628	2012	K	510100	0	1	9	33.33	0.7154	0	17	0	143.135	0.0158	1468.1	0	0	1030000000	215.638	0	0	0	34.8763	0.0681818
628	2013	E	510100	0	1	9	33.33	0.7593	0	18	0	159.582	0.55	1852.22	0	0	1030000000	286.932	0	0	0	26.6589	0.44898
628	2014	E	510100	1	1	9	33.33	0.7103	0	19	1	181.562	-1.0816	1852.22	1	1	1030000000	250.524	250.524	0	0	34.8763	1.84314
628	2015	E	510100	0	1	9	33.33	0.5819	0	20	0	142.961	1.2388	1852.22	0	0	1030000000	275.016	0	0	0	34.8763	1.41818
628	2016	E	510100	1	1	8	37.5	0.6083	1	21	1	170.768	0.9673	1852.22	1	1	1030000000	149.021	149.021	0	0	34.8763	0.914286
628	2017	E	510100	0	1	8	37.5	0.7306	1	22	0	140.751	0.9751	1852.22	0	0	1030000000	77.7609	0	0	0	34.8763	1.06494
628	2018	E	510100	0	1	8	37.5	0.7261	1	23	0	182.383	2.2827	1852.22	0	0	1030000000	168.871	0	0	0	34.8763	1.24051
628	2019	E	510100	0	1	9	33.33	0.8319	0	24	0	156.061	1.8103	1852.22	0	0	1030000000	438.69	0	0	0	34.8763	1.76316
628	2020	E	510100	24	1	9	33.33	0.9239	0	25	576	121.033	3.2068	1852.22	1	24	1030000000	860.868	20660.8	0	0	34.8763	2.07865
628	2021	E	510100	52	1	9	33.33	0.8981	0	26	2704	159.152	1.5988	1852.22	1	52	1030000000	822.279	42758.5	0	0	34.8763	4.68478
629	2007	C3	510400	0	1	9	44.44	0.5415	0	12	0	150.501	4.3603		0	0	1020000000	1698.34	0	0	0		0.0261628
629	2008	C3	510400	0	1	9	44.44	0.6174	0	13	0	158.015	-1.5548		0	0	1020000000	1923.16	0	0	0		0.0181347
629	2009	C3	510400	0	1	9	44.44	0.7812	0	14	0	144.105	-2.919		0	0	1030000000	1966.91	0	20	0		0.248157
629	2010	C3	510400	0	1	11	45.45	0.684	0	15	0	142.622	1.7782		0	0	1030000000	1872.75	0	32	0		0.53902
629	2011	C3	510400	0	1	11	45.45	0.7279	0	16	0	152.642	0.0403		0	0	1030000000	2022.12	0	1	0		1.00304
629	2012	B	510400	0	1	10	50	0.7367	1	17	0	159.629	1.9269		0	0	1030000000	1913.56	0	0	0		0.0769231
629	2013	B	510400	0	1	11	36.36	0.9516	0	18	0	158.114	1.5723		0	0	1030000000	2401.5	0	0	0		0
629	2014	B	510400	0	1	11	36.36	0.8348	0	19	0	151.27	-11.4082		0	0	1030000000	2405.99	0	0	0		0.423729
629	2015	B	510400	0	1	11	36.36	0.8226	0	20	0	134.965	-4.3249		0	0	1030000000	1710.67	0	0	0		0.508475
629	2016	B	510400	0	1	9	33.33	0.506	0	21	0	153.239	-13.3138		0	0	1030000000	1492.38	0	0	0		0.435484
629	2018	C3	510400	0	1	9	33.33	0.5419	0	23	0	128.766	20.8487		0	0	1030000000	2083.78	0	3	0		5.52094
629	2019	C3	510400	0	1	9	33.33	0.602	0	24	0	183.726	11.2329		0	0	1030000000	1959.66	0	8	0		5.62984
629	2020	C3	510400	0	1	8	37.5	0.6025	0	25	0	138.155	2.0834		0	0	1030000000	1765.16	0	5	0		5.47063
629	2021	C3	510400	0	0	10	40	0.2862	0	26	0	154.7	14.2554		0	0	1030000000	2145.28	0	2	0		10.2834
630	2007	C3	340700	0	1	11	36.36	0.6306	0	12	0	144.211	6.3159	83.524	0	0	684000000	1698.34	0	0	0	35.2651	0.0261628
630	2008	C3	340700	0	1	11	36.36	0.9623	0	13	0	139.123	3.3166	59.189	0	0	684000000	1923.16	0	0	0	24.9905	0.0181347
630	2009	C3	340700	0	1	10	40	0.7177	0	14	0	135.83	3.0024	83.524	0	0	684000000	1966.91	0	0	0	35.2651	0.248157
630	2010	C3	340700	0	0	12	33.33	0.4644	0	15	0	141.213	3.1304	87.606	0	0	685000000	1872.75	0	0	0	35.2651	0.53902
630	2011	C3	340700	0	0	12	33.33	0.7215	0	16	0	137.625	4.7552	83.524	0	0	685000000	2022.12	0	4	0	35.2651	1.00304
630	2012	C3	340700	0	0	14	35.71	0.7295	0	17	0	164.012	1.9563	83.524	0	0	685000000	1913.56	0	0	0	35.2651	1.38652
630	2013	C3	340700	0	0	13	38.46	0.9456	0	18	0	133.925	1.384	83.524	0	0	686000000	2401.5	0	0	0	35.2651	1.957
630	2014	C3	340700	6	0	10	40	0.8192	0	19	36	141.156	0.7188	83.524	1	6	686000000	2405.99	79418.6	0	0	35.2651	3.05772
630	2015	C3	340700	0	0	12	33.33	0.6926	0	20	0	141.308	-1.6524	83.524	0	0	687000000	2134.51	0	4	0	35.2651	3.10851
630	2016	C3	340700	0	0	12	33.33	0.7891	0	21	0	164.745	0.7275	83.524	0	0	687000000	2134.39	0	2	0	35.2651	3.67724
630	2017	C3	340700	0	1	12	33.33	0.8123	0	22	0	168.813	1.5508	83.524	0	0	687000000	2367.78	0	3	0	35.2651	4.5442
630	2018	C3	340700	0	1	12	33.33	0.9763	0	23	0	133.193	2.0858	75.203	0	0	688000000	2699.31	0	2	0	27.9072	5.52094
630	2019	C3	340700	4	1	12	33.33	0.9211	0	24	16	121.762	2.1228	83.524	1	4	688000000	2654.41	55357.7	15	60	35.2651	5.62661
630	2020	C3	340700	3	0	12	33.33	0.8909	0	25	9	145.601	1.8417	83.524	1	3	688000000	2622.09	48101.5	22	66	35.2651	5.46848
630	2021	C3	340700	4	0	11	36.36	0.7935	0	26	16	139.976	6.8261	83.524	1	4	689000000	2893.14	66824.5	16	64	30.3599	10.281
631	2012	K	220100	0	0	9	33.33	0.6996	0	17	0	151.927	5.2735	798.863	0	0	443000000	448.295	0	0	0	15.2084	0.0681818
631	2013	K	220100	0	0	9	33.33	0.8893	0	18	0	164.946	4.7337	892.099	0	0	443000000	392.191	0	0	0	15.2084	0.797619
631	2014	K	220100	1	0	9	33.33	0.7969	0	19	1	127.614	4.8891	892.099	1	1	443000000	685.063	685.063	0	0	15.2084	1.60976
631	2015	K	220100	0	0	9	33.33	0.525	0	20	0	135.545	2.7488	892.099	0	0	444000000	478.909	0	0	0	15.2084	2.24096
631	2016	K	220100	0	0	9	33.33	0.7476	0	21	0	170.041	2.1704	892.099	0	0	444000000	568.962	0	0	0	15.2084	1.82927
631	2017	K	220100	0	0	9	33.33	0.758	0	22	0	167.726	5.5338	892.099	0	0	444000000	1019.06	0	0	0	15.2084	2.60241
631	2018	K	220100	0	0	9	33.33	0.9442	0	23	0	165.213	8.7472	892.099	0	0	444000000	406.001	0	0	0	15.2084	2.67742
631	2019	K	220100	5	0	9	33.33	0.9031	0	24	25	142.876	7.7314	892.099	1	5	444000000	285.398	1426.99	0	0	15.2084	2.51613
631	2020	K	220100	1	0	9	33.33	0.8765	0	25	1	133.953	3.3942	892.099	1	1	445000000	90.3865	90.3865	0	0	15.2084	2.46154
631	2021	K	220100	0	0	9	33.33	0.7924	0	26	0	149.342	1.1175	892.099	0	0	445000000	71.1686	0	0	0	15.2084	3.09302
633	2007	S	210100	0	0	9	33.33	0.1914	0	12	0	143.212	25.4412	1956.67	0	0	422000000	45.9821	0	0	0	33.4366	0.0344828
633	2010	S	210100	0	0	9	33.33	0.1802	0	15	0	169.829	0.1984	1956.67	0	0	422000000	46.6278	0	0	0	33.4366	0.181818
633	2011	S	210100	0	0	9	33.33	0.2459	0	16	0	139.136	1.9932	1956.67	0	0	423000000	50.4674	0	0	0	33.4366	0.0952381
633	2012	C3	210100	0	0	9	33.33	0.1724	0	17	0	154.716	0.7458	1956.67	0	0	423000000	48.9824	0	0	0	23.0392	1.38652
633	2013	C3	210100	0	0	9	33.33	0.1714	0	18	0	165.436	1.8734	1956.67	0	0	423000000	57.4436	0	0	0	33.4366	1.957
633	2015	C3	210100	0	0	9	33.33	0.0953	0	20	0	59.9039	-17.1034	1956.67	0	0	423000000	60.5264	0	0	0	33.4366	3.10851
633	2016	C3	210100	0	0	9	33.33	0.1765	0	21	0	52.3629	2.6085	1956.67	0	0	424000000	59.6845	0	0	0	17.2679	3.67724
633	2017	C3	653201	1	0	9	33.33	0.211	1	22	1	68.732	-2.5262		1	1	1320000000	63.9024	9.0286	0	0		4.54328
633	2018	C3	653201	0	0	9	33.33	0.3945	1	23	0	110.915	0.1245		0	0	1320000000	71.1292	0	0	0		5.52094
633	2019	C3	653201	0	0	9	33.33	0.4407	1	24	0	82.9638	-1.0268		0	0	1320000000	70.9455	0	0	0		5.62984
633	2020	C3	653201	0	0	9	33.33	0.1147	1	25	0	141.568	3.0434		0	0	1320000000	66.4575	0	0	0		5.47063
633	2021	C3	653201	0	0	8	37.5	0.1037	1	26	0	147.78	1.4018		0	0	1320000000	71.1686	0	0	0		10.2834
635	2007	C2	640200	0	1	9	33.33	0.5965	0	12	0	158.668	5.4759		0	0	1280000000	212.362	0	0	0		0.0097561
635	2008	C2	640200	0	0	9	33.33	0.9109	0	13	0	144.888	1.992		0	0	1290000000	320.252	0	0	0		0.00465116
635	2009	C2	640200	0	0	9	33.33	0.6094	0	14	0	177.183	2.0646		0	0	1290000000	250.806	0	0	0		0.0170213
635	2010	C2	640200	0	0	9	33.33	0.6757	0	15	0	160.271	3.5551		0	0	1290000000	356.653	0	0	0		0.0517241
635	2011	C2	640200	0	0	9	33.33	0.7523	0	16	0	127.441	2.7845		0	0	1290000000	457.815	0	0	0		0.146707
635	2012	C2	640200	0	1	9	33.33	1.0125	0	17	0	150.819	0.8374		0	0	1290000000	419.016	0	0	0		0.156915
635	2013	C2	640200	0	1	9	33.33	0.9711	0	18	0	145.742	2.1683		0	0	1290000000	434.096	0	0	0		0.474114
635	2014	C2	640200	0	1	9	33.33	0.8378	0	19	0	160.081	1.6885		0	0	1290000000	324.244	0	0	0		1.34748
635	2015	C2	640200	0	0	9	33.33	0.6484	0	20	0	138.653	0.945		0	0	1290000000	291.008	0	0	0		1.19951
635	2016	C2	640200	0	0	8	37.5	0.3417	0	21	0	154.588	3.297		0	0	1290000000	203.321	0	0	0		1.1286
635	2017	C2	640200	0	0	8	37.5	0.7083	0	22	0	153.924	2.7093		0	0	1290000000	315.897	0	0	0		1.16606
635	2018	C2	640200	0	0	7	42.86	1.0224	0	23	0	142.565	0.8561		0	0	1290000000	270.137	0	0	0		1.38031
635	2019	C2	640200	0	0	9	33.33	1.1031	0	24	0	144.911	1.6488		0	0	1290000000	350.809	0	1	0		1.58699
635	2020	C2	640200	0	0	9	33.33	1.1227	0	25	0	143.712	2.2203		0	0	1290000000	318.477	0	5	0		1.75852
635	2021	C2	640200	0	0	9	33.33	0.7683	0	26	0	170.307	0.1405		0	0	1290000000	338.339	0	0	0		2.6675
636	2007	C3	441200	0	1	9	33.33	0.4338	0	12	0	143.301	4.8142	87.478	0	0	885000000	263.042	0	0	0	22.8873	0.0261628
636	2008	C3	441200	0	1	13	38.46	0.9888	0	13	0	146.045	-14.9415	91.489	0	0	886000000	328.312	0	0	0	36.4797	0.0181347
636	2009	C3	441200	0	1	13	38.46	0.437	0	14	0	136.946	2.0715	87.478	0	0	886000000	246.821	0	1	0	36.4797	0.248157
636	2010	C3	441200	0	0	13	38.46	0.3568	0	15	0	151.977	6.7426	87.478	0	0	887000000	270.735	0	2	0	36.4797	0.53902
636	2011	C3	441200	1	0	13	38.46	0.6247	0	16	1	148.611	4.9875	87.478	1	1	887000000	327.056	327.056	4	4	36.4797	1.00152
636	2012	C3	441200	8	0	13	38.46	0.6273	0	17	64	145.551	2.1434	87.478	1	8	888000000	298.591	2388.73	1	8	36.4797	1.37552
636	2013	C3	441200	3	0	9	44.44	0.73	0	18	9	169.09	2.2962	87.478	1	3	888000000	326.542	979.627	2	6	23.9367	1.95284
636	2014	C3	441200	2	1	9	44.44	0.6437	0	19	4	133.969	1.8711	87.478	1	2	889000000	322.874	645.748	2	4	21.0383	3.06309
636	2015	C3	441200	6	1	9	44.44	0.5914	0	20	36	135.321	0.9833	87.478	1	6	889000000	295.536	1773.21	1	6	36.4797	3.10111
636	2016	C3	441200	0	1	9	44.44	0.6344	0	21	0	126.671	1.4063	80.411	0	0	889000000	395.744	0	2	0	36.4797	3.67724
636	2017	C3	441200	1	0	9	44.44	0.5352	0	22	1	149.494	4.1404	87.478	1	1	890000000	459.894	459.894	2	2	36.4797	4.54328
636	2018	C3	441200	2	0	9	44.44	0.638	0	23	4	148.427	14.607	87.478	1	2	890000000	630.777	1261.55	3	6	36.4797	5.5192
636	2019	C3	441200	3	0	8	50	0.4765	0	24	9	126.691	4.9736	87.478	1	3	891000000	435.095	1305.28	1	3	36.4797	5.62742
636	2020	C3	441200	2	0	8	37.5	0.267	0	25	4	143.911	4.243	96.073	1	2	891000000	693.594	1387.19	0	0	36.4797	5.4692
636	2021	C3	441200	4	0	9	33.33	0.3559	0	26	16	154.029	8.7822	87.478	1	4	892000000	801.306	3205.22	0	0	35.1805	10.281
639	2007	C3	430200	0	0	13	30.77	0.2958	0	12	0	153.405	1.5372	424.13	0	0	863000000	45.9821	0	0	0	31.7981	0.0261628
639	2008	C3	430200	0	0	9	33.33	0.4615	0	13	0	154.674	0.5309	324.198	0	0	864000000	49.3973	0	0	0	31.7981	0.0181347
639	2009	C3	430200	0	0	9	33.33	0.1895	0	14	0	154.516	-1.6832	309.092	0	0	864000000	44.3365	0	0	0	31.7981	0.248157
639	2010	C3	371600	0	0	8	37.5	0.3678	0	15	0	129.641	9.3073	58.166	0	0	747000000	124.385	0	0	0	19.3927	0.53902
639	2011	C1	371600	0	0	9	33.33	0.5325	0	16	0	176.356	8.0941	47.879	0	0	747000000	279.317	0	0	0	22.5911	0.33913
639	2012	C1	371600	0	0	9	33.33	0.6375	0	17	0	142.955	9.9987	47.879	0	0	748000000	431.966	0	0	0	19.3927	0.945312
639	2013	C1	371600	0	0	9	33.33	0.5837	0	18	0	153.874	12.5978	47.879	0	0	748000000	325.81	0	0	0	19.3927	1.872
639	2014	C1	371600	0	0	9	33.33	0.5038	0	19	0	165.492	6.3182	47.879	0	0	748000000	303.628	0	0	0	21.5385	2.43382
639	2015	C1	371600	0	0	9	33.33	0.2579	0	20	0	124.563	8.3949	47.879	0	0	749000000	360.929	0	0	0	19.3927	2.78832
639	2016	C1	371600	4	0	9	33.33	0.5422	0	21	16	134.875	1.5438	47.879	1	4	749000000	496.897	1987.59	0	0	19.3927	2.18
639	2017	C1	371600	0	0	9	33.33	0.6132	0	22	0	148.715	5.1379	47.879	0	0	750000000	840.76	0	0	0	19.3927	2.33708
639	2018	C1	371600	0	0	9	33.33	1.0056	0	23	0	159.379	5.1762	47.879	0	0	750000000	908.239	0	0	0	19.3927	2.81564
639	2019	C1	371600	0	0	9	33.33	0.9119	1	24	0	154.092	-11.8306	63.881	0	0	750000000	984.134	0	0	0	19.3927	3.07407
639	2020	C1	371600	0	0	9	33.33	0.7058	0	25	0	155.746	4.3984	89.408	0	0	751000000	891.869	0	0	0	19.3927	2.37198
639	2021	C1	371600	2	0	8	37.5	0.8826	0	26	4	138.719	2.9098	70.866	1	2	751000000	892.392	1784.78	0	0	19.3927	3.59914
650	2007	C2	360400	0	0	8	37.5	0.1744	0	12	0	135.929	12.6977	408.576	0	0	723000000	120.515	0	0	0	38.5912	0.0097561
650	2008	C2	360400	0	0	9	33.33	0.4232	0	13	0	139.573	16.0257	457.728	0	0	724000000	137.306	0	0	0	35.6595	0.00465116
650	2009	C2	360400	0	0	9	33.33	0.4096	0	14	0	160.542	15.6026	495.36	0	0	724000000	148.161	0	0	0	22.5564	0.0170213
650	2010	C2	360982	0	0	9	33.33	0.1825	0	15	0	177.254	15.2685	102.2	0	0	726000000	234.822	0	0	0	26.3538	0.0517241
650	2011	C2	360982	1	0	9	33.33	0.247	0	16	1	166.263	19.08	102.2	1	1	726000000	340.057	340.057	0	0	23.2852	0.143713
650	2012	C2	360100	0	0	8	37.5	0.3653	0	17	0	180.077	13.1817	551.432	0	0	725000000	352.063	0	0	0	37.5362	0.156915
650	2013	C2	360100	0	0	8	37.5	0.4051	0	18	0	180.902	9.2756	551.432	0	0	725000000	263.955	0	0	0	37.5362	0.474114
650	2014	C2	360100	1	0	9	33.33	0.3214	0	19	1	145.887	12.4698	551.432	1	1	725000000	299.683	299.683	0	0	37.5362	1.34483
650	2015	C2	360100	4	0	9	33.33	0.2314	0	20	16	131.571	13.8007	551.432	1	4	726000000	378.917	1515.67	0	0	37.5362	1.18966
650	2016	C2	360100	0	0	9	33.33	0.4116	0	21	0	152.316	11.1463	551.432	0	0	726000000	521.439	0	0	0	37.5362	1.1286
650	2017	C2	360100	3	0	9	33.33	0.5832	0	22	9	160.266	10.5858	551.432	1	3	726000000	545.017	1635.05	0	0	37.5362	1.16065
650	2018	C2	360100	0	0	9	33.33	0.6278	0	23	0	147.368	12.6517	551.432	0	0	727000000	698.545	0	0	0	37.5362	1.38031
650	2019	C2	360100	1	0	9	33.33	0.6008	0	24	1	155.03	12.4247	551.432	1	1	727000000	648.981	648.981	0	0	37.5362	1.58537
650	2020	C2	360100	0	0	9	33.33	0.7185	0	25	0	166.322	10.4306	551.432	0	0	727000000	647.798	0	0	0	37.5362	1.75852
650	2021	C2	360100	17	0	8	37.5	0.503	0	26	289	136.887	11.5791	671.832	1	17	728000000	733.631	12471.7	0	0	37.5362	2.64625
651	2007	C3	440400	0	1	9	33.33	0.5381	0	12	0	184.819	5.0385	246.74	0	0	884000000	1698.34	0	0	0	108.664	0.0261628
651	2008	C3	440400	0	1	9	33.33	0.7183	0	13	0	137.695	6.5168	246.74	0	0	884000000	1923.16	0	0	0	108.664	0.0181347
651	2009	C3	440400	0	0	9	33.33	0.5447	0	14	0	136.513	5.6892	246.74	0	0	885000000	1966.91	0	30	0	108.664	0.248157
651	2010	C3	440400	0	0	8	37.5	0.642	0	15	0	136.822	6.5593	246.74	0	0	885000000	1872.75	0	19	0	77.6392	0.53902
651	2011	C3	440400	0	0	8	37.5	0.74	0	16	0	167.227	6.2167	246.74	0	0	886000000	2022.12	0	35	0	108.664	1.00304
651	2012	C3	440400	0	0	8	37.5	0.6881	1	17	0	166.016	6.9221	246.74	0	0	886000000	1913.56	0	32	0	108.664	1.38652
651	2013	C3	440400	3	0	8	37.5	0.6821	1	18	9	142.417	8.1792	246.74	1	3	887000000	2401.5	54236.2	37	111	108.664	1.95284
651	2014	C3	440400	31	0	9	33.33	0.7029	1	19	961	180.579	9.123	246.74	1	31	887000000	2405.99	699346	56	1736	108.664	3.02416
651	2015	C3	440400	11	0	9	33.33	0.6548	1	20	121	157.015	7.807	246.74	1	11	887000000	2134.51	140106	56	616	108.664	3.09494
651	2016	C3	440400	15	0	8	37.5	0.6635	1	21	225	153.204	8.5127	246.74	1	15	888000000	2134.39	247095	57	855	108.664	3.66025
651	2017	C3	440400	8	0	7	42.86	0.5249	1	22	64	185.979	10.4707	246.74	1	8	888000000	2367.78	166904	63	504	108.664	4.53683
651	2018	C3	440400	22	0	6	33.33	0.6748	1	23	484	151.562	10.4998	246.74	1	22	889000000	2699.31	707060	64	1408	108.664	5.50175
651	2019	C3	440400	31	0	9	33.33	0.5024	1	24	961	196.982	8.7737	246.74	1	31	889000000	2654.41	1075606	54	1674	108.664	5.60484
655	2007	C3	370300	0	1	9	33.33	0.1802	0	12	0	160.079	19.3581	378.41	0	0	743000000	94.5451	0	0	0	22.7123	0.0261628
655	2008	C3	370300	0	1	9	33.33	0.6086	0	13	0	159.94	24.8777	378.41	0	0	744000000	163.464	0	0	0	22.7123	0.0181347
655	2009	C3	370300	0	1	9	33.33	0.2235	0	14	0	132.299	11.3132	378.41	0	0	744000000	142.112	0	0	0	22.7123	0.248157
655	2010	B	370300	0	1	8	37.5	0.2292	0	15	0	150.935	19.9287	378.41	0	0	744000000	205.776	0	1	0	22.7123	0
655	2011	B	370300	0	1	9	33.33	0.404	1	16	0	159.772	16.9579	378.41	0	0	745000000	288.73	0	1	0	22.7123	0.0851064
655	2012	B	370300	0	1	9	33.33	0.5117	1	17	0	139.954	6.3293	378.41	0	0	745000000	197.066	0	4	0	22.7123	0.0769231
655	2013	B	370300	0	1	8	37.5	0.7794	1	18	0	157.931	7.3408	378.41	0	0	745000000	248.196	0	0	0	22.7123	0
655	2014	B	370300	0	0	9	33.33	0.632	0	19	0	128.692	5.8642	378.41	0	0	746000000	269.602	0	0	0	22.7123	0.423729
655	2015	B	370300	0	0	7	42.86	0.5685	0	20	0	174.345	0.153	378.41	0	0	746000000	103.912	0	0	0	22.7123	0.508475
655	2016	B	370300	0	0	9	33.33	0.4992	0	21	0	150.109	-13.3138	378.41	0	0	747000000	86.8507	0	3	0	14.2496	0.435484
655	2017	B	370300	0	0	9	33.33	0.5296	0	22	0	128.995	-12.0466	378.41	0	0	747000000	176.908	0	1	0	22.7123	1.14516
655	2018	B	370300	0	0	9	33.33	1.1732	0	23	0	177.34	3.6811	378.41	0	0	747000000	146.536	0	1	0	22.7123	0.984375
655	2019	B	370300	0	0	9	33.33	0.8046	0	24	0	149.689	6.2601	378.41	0	0	748000000	206.229	0	0	0	22.7123	1.28125
655	2020	B	370300	0	0	9	33.33	0.6367	0	25	0	160.832	7.4807	378.41	0	0	748000000	205.952	0	2	0	22.7123	0.878788
655	2021	B	370300	4	0	9	33.33	0.6271	0	26	16	129.34	4.1847	378.41	1	4	748000000	302.502	1210.01	0	0	22.7123	1.05333
656	2008	C3	500000	0	0	9	33.33	0.5286	0	13	0	15.9915	1.8667	1563.9	0	0	1000000000	49.3973	0	0	0	32.5719	0.0181347
656	2009	C3	500000	0	0	9	33.33	0.1323	0	14	0	1.90663	3.7335	1563.9	0	0	1000000000	44.3365	0	0	0	32.5719	0.248157
656	2010	C3	500000	0	0	9	33.33	0.2271	0	15	0	17557.9	5.0683	1563.9	0	0	1010000000	835.588	0	0	0	32.5719	0.53902
656	2012	K	500000	0	0	9	33.33	0.9492	1	17	0	108.378	2.3993	1563.9	0	0	1010000000	1743.94	0	0	0	32.5719	0.0681818
656	2013	K	500000	0	0	9	33.33	1.0033	0	18	0	149.144	1.5166	1563.9	0	0	1010000000	2401.5	0	0	0	32.5719	0.797619
656	2014	K	500000	6	0	8	37.5	0.9376	0	19	36	184.359	1.0516	1563.9	1	6	1010000000	2405.99	19090.7	0	0	32.5719	1.54878
656	2015	K	500000	8	0	8	37.5	0.9379	0	20	64	124.33	1.2911	1563.9	1	8	1010000000	2134.51	22525.6	0	0	32.5719	2.14458
656	2016	K	500000	4	0	9	33.33	0.9667	1	21	16	155.634	1.6388	1563.9	1	4	1010000000	2134.39	24249.5	0	0	32.5719	1.78049
656	2017	K	500000	2	0	9	33.33	0.9754	1	22	4	157.546	1.4523	1563.9	1	2	1010000000	2367.78	10428.6	4	8	32.5719	2.57831
656	2018	K	500000	0	0	9	33.33	1.0205	1	23	0	143.146	1.7428	1563.9	0	0	1010000000	2699.31	0	3	0	32.5719	2.67742
656	2019	K	500000	0	0	9	33.33	1.0353	0	24	0	166.504	1.9766	1563.9	0	0	1010000000	2654.41	0	0	0	32.5719	2.56989
656	2020	K	500000	0	0	8	37.5	1.1018	0	25	0	155.854	2.546	1563.9	0	0	1010000000	2622.09	0	0	0	32.5719	2.47253
656	2021	K	500000	0	0	9	33.33	1.1684	0	26	0	149.302	1.801	1563.9	0	0	1010000000	2893.14	0	2	0	32.5719	3.09302
657	2007	C3	460100	0	1	8	37.5	0.2392	0	12	0	146.389	-23.9292	142.444	0	0	923000000	218.948	0	0	0	15.1113	0.0261628
657	2008	C3	460100	0	1	9	33.33	0.5747	0	13	0	143.614	-3.1372	142.444	0	0	924000000	226.463	0	0	0	26.2024	0.0181347
657	2009	C3	460100	0	1	9	33.33	0.2836	0	14	0	141.332	-2.3036	142.444	0	0	924000000	124.361	0	0	0	26.2024	0.248157
657	2013	C3	460100	0	1	9	33.33	0.9349	0	18	0	119.408	2.113	142.444	0	0	926000000	1509.78	0	0	0	26.2024	1.957
657	2014	C3	460100	0	1	9	33.33	0.8375	0	19	0	154.948	0.5979	142.444	0	0	927000000	1184.06	0	0	0	26.2024	3.06577
657	2016	C3	460100	1	1	9	33.33	0.7606	0	21	1	143.176	0.7778	142.444	1	1	928000000	883.243	883.243	0	0	26.2024	3.6761
657	2017	C3	460100	5	1	9	33.33	0.8239	0	22	25	148.207	2.4439	142.444	1	5	928000000	999.207	4996.03	0	0	26.2024	4.53959
657	2018	C3	460100	0	1	7	42.86	0.9408	0	23	0	168.703	2.733	142.444	0	0	928000000	1330.95	0	0	0	26.2024	5.52094
657	2019	C3	460100	0	1	7	42.86	0.794	0	24	0	152.905	2.7237	114.481	0	0	929000000	1261.28	0	0	0	26.2024	5.62984
657	2020	C3	460100	0	1	7	42.86	0.8228	0	25	0	157.614	3.2216	142.444	0	0	929000000	1432.45	0	0	0	26.2024	5.47063
657	2021	C3	460100	0	1	7	42.86	0.4888	0	26	0	129.668	6.5041	142.444	0	0	930000000	1444.72	0	0	0	26.2024	10.2834
659	2008	C2	440400	0	0	8	37.5	0.9467	0	13	0	145.194	1.9104	246.74	0	0	884000000	526.409	0	0	0	108.664	0.00465116
659	2009	C2	440400	0	0	9	33.33	0.7249	0	14	0	159.383	3.6999	246.74	0	0	885000000	489.867	0	0	0	108.664	0.0170213
659	2010	C2	440400	0	0	8	37.5	0.7537	0	15	0	164.162	3.4643	246.74	0	0	885000000	534.914	0	0	0	108.664	0.0517241
659	2011	C2	440400	0	0	9	33.33	0.8006	0	16	0	138.213	1.2263	246.74	0	0	886000000	505.802	0	0	0	108.664	0.146707
659	2012	C2	440400	0	0	9	33.33	0.8704	0	17	0	119.226	-3.4256	246.74	0	0	886000000	529.041	0	0	0	108.664	0.156915
659	2013	C2	440400	0	0	9	33.33	0.65	0	18	0	134.363	-12.9336	246.74	0	0	887000000	407.57	0	0	0	108.664	0.474114
659	2014	C2	440400	0	0	9	33.33	0.5313	0	19	0	141.028	1.0085	246.74	0	0	887000000	363.526	0	0	0	108.664	1.34748
659	2015	C2	440400	0	0	9	33.33	0.3346	1	20	0	156.268	-2.257	170.014	0	0	887000000	295.098	0	0	0	108.664	1.19951
659	2016	C2	440400	0	0	9	33.33	0.2359	1	21	0	180.677	-13.3138	246.74	0	0	888000000	241.673	0	0	0	108.664	1.1286
659	2017	C2	440400	0	0	9	33.33	0.3277	0	22	0	150.364	3.4348	246.74	0	0	888000000	220.881	0	0	0	108.664	1.16606
659	2018	C2	440400	0	0	9	33.33	0.3474	0	23	0	154.42	0.8143	246.74	0	0	889000000	218.515	0	0	0	108.664	1.38031
659	2019	C2	440400	0	0	8	37.5	0.4556	0	24	0	158.823	0.6758	246.74	0	0	889000000	247.744	0	0	0	108.664	1.58699
659	2020	C2	440400	0	0	9	33.33	0.3635	0	25	0	165.686	-8.2082	246.74	0	0	890000000	208.37	0	0	0	108.664	1.75852
659	2021	C2	440400	0	0	8	37.5	0.3252	0	26	0	177.91	1.0535	246.74	0	0	890000000	237.048	0	0	0	108.664	2.6675
661	2007	C2	220100	0	1	8	37.5	0.5959	1	12	0	155.906	1.0541	892.099	0	0	442000000	105.481	0	0	0	15.2084	0.0097561
661	2008	C2	220100	0	1	8	37.5	0.7607	1	13	0	168.218	3.303	892.099	0	0	442000000	127.921	0	0	0	15.2084	0.00465116
661	2009	C2	220100	0	1	9	33.33	0.3975	1	14	0	130.291	8.4538	892.099	0	0	442000000	151.169	0	0	0	15.2084	0.0170213
661	2010	C2	220100	0	0	9	33.33	0.197	1	15	0	147.314	7.1861	892.099	0	0	442000000	190.993	0	0	0	15.2084	0.0517241
661	2011	C2	220100	0	0	9	33.33	0.3606	1	16	0	138.274	8.0082	1182.4	0	0	443000000	235.517	0	0	0	15.2084	0.146707
661	2012	C2	220100	0	0	9	33.33	0.2562	1	17	0	141.971	17.3536	892.099	0	0	443000000	267.586	0	0	0	24.2404	0.156915
661	2013	C2	220100	0	0	9	33.33	0.1824	1	18	0	149.189	15.011	892.099	0	0	443000000	263.124	0	0	0	15.2084	0.474114
661	2014	C2	220100	0	0	9	33.33	0.2521	0	19	0	151.827	14.1091	1262.92	0	0	443000000	350.046	0	0	0	15.2084	1.34748
661	2015	C2	220100	0	0	9	33.33	0.2219	0	20	0	155.491	14.1134	892.099	0	0	444000000	367.135	0	0	0	15.2084	1.19951
661	2016	C2	220100	0	0	9	33.33	0.2986	0	21	0	155.416	10.9119	892.099	0	0	444000000	370.909	0	0	0	15.2084	1.1286
661	2017	C2	220100	0	0	9	33.33	0.221	0	22	0	157.977	12.6181	892.099	0	0	444000000	692.892	0	0	0	15.2084	1.16606
661	2018	C2	220100	0	0	8	37.5	0.2866	0	23	0	161.517	15.5403	892.099	0	0	444000000	923.812	0	0	0	15.2084	1.38031
661	2019	C2	220100	0	0	8	37.5	0.1565	0	24	0	163.884	18.4665	892.099	0	0	444000000	1136.14	0	0	0	18.529	1.58699
661	2020	C2	220100	0	0	9	33.33	0.1018	0	25	0	169.624	19.6363	892.099	0	0	445000000	1152.6	0	0	0	15.2084	1.75852
661	2021	C2	220100	0	0	9	33.33	0.2054	0	26	0	134.835	17.3099	892.099	0	0	445000000	1465.03	0	0	0	15.2084	2.6675
663	2007	A	350400	0	1	9	33.33	0.4607	0	12	0	170.928	2.2177	401.108	0	0	703000000	60.8229	0	0	0	44.1631	0
663	2008	A	350400	0	1	9	33.33	0.7211	0	13	0	124.014	0.5397	491.29	0	0	704000000	63.5465	0	0	0	39.7634	0
663	2009	A	350400	0	1	7	42.86	0.5318	0	14	0	157.463	-0.3425	358.036	0	0	704000000	52.8954	0	0	0	44.1631	0
663	2010	A	350400	0	1	9	33.33	0.5356	0	15	0	163.968	0.7524	283.333	0	0	704000000	46.6278	0	0	0	44.1631	0
663	2011	A	350400	0	1	9	33.33	0.7228	0	16	0	160.611	-2.9195	358.036	0	0	705000000	55.477	0	0	0	58.4414	0.166667
663	2012	A	350400	0	1	9	33.33	0.5675	0	17	0	142.244	0.9429	358.036	0	0	705000000	63.9849	0	0	0	44.1631	0
663	2013	A	350400	0	1	7	42.86	0.4547	0	18	0	163.164	1.0168	358.036	0	0	705000000	65.5167	0	2	0	44.1631	0
663	2014	A	350400	0	1	7	42.86	0.4083	0	19	0	145.376	-1.3155	358.036	0	0	706000000	69.3383	0	4	0	44.1631	5.5
663	2015	A	350400	0	1	7	42.86	0.6836	0	20	0	139.063	1.1922	308.234	0	0	706000000	145.298	0	0	0	38.0201	0.666667
663	2016	C2	350400	0	1	7	42.86	0.6849	0	21	0	161.64	2.9861	322.367	0	0	706000000	213.229	0	0	0	44.1631	1.1286
663	2017	C2	350400	0	1	7	42.86	0.648	0	22	0	130.804	1.7121	338.519	0	0	707000000	177.321	0	0	0	44.1631	1.16606
663	2020	C2	350400	0	0	7	42.86	0.7217	0	25	0	165.838	2.4177	358.036	0	0	708000000	79.3978	0	0	0	60.5998	1.75852
668	2007	F	420100	0	1	12	33.33	0.4064	0	12	0	152.367	10.7387	1159.65	0	0	843000000	467.159	0	0	0	32.9701	0
668	2012	K	310000	0	0	11	36.36	0.7125	0	17	0	78.9812	0.4151	9090.05	0	0	624000000	48.9824	0	0	0	14.9576	0.0681818
668	2014	K	310000	0	0	7	42.86	0.6326	0	19	0	30.9997	-2.7734	9090.05	0	0	624000000	60.2008	0	0	0	14.9576	1.62195
668	2015	K	310000	0	0	6	50	0.2871	0	20	0	175.726	2.0214	9090.05	0	0	625000000	60.5264	0	0	0	19.0045	2.24096
668	2016	K	310000	0	0	7	42.86	0.4045	0	21	0	11.3786	-2.0873	9090.05	0	0	625000000	59.6845	0	0	0	14.9576	1.82927
668	2017	K	310000	0	0	7	42.86	0.6014	0	22	0	128.666	0.6145	9090.05	0	0	625000000	63.9024	0	0	0	14.9576	2.60241
668	2018	K	310000	0	0	7	42.86	0.8508	0	23	0	151.26	0.3906	9090.05	0	0	626000000	71.1292	0	0	0	14.9576	2.67742
668	2019	K	310000	0	0	7	42.86	0.7579	0	24	0	171.807	1.5547	9090.05	0	0	626000000	70.9455	0	0	0	14.9576	2.56989
668	2020	K	310000	0	0	7	42.86	0.7357	0	25	0	128.835	-0.889	9090.05	0	0	626000000	66.4575	0	0	0	14.9576	2.47253
672	2013	C3	620400	0	0	9	33.33	0.8432	1	18	0	134.268	7.8727		0	0	1250000000	401.252	0	0	0		1.957
672	2014	C3	620400	0	0	9	33.33	0.7272	1	19	0	138.617	9.5949		0	0	1250000000	383.334	0	0	0		3.06577
672	2015	C3	620400	2	0	9	33.33	0.7776	1	20	4	175.216	1.2842		1	2	1250000000	236.857	473.714	0	0		3.10604
672	2016	C3	620400	5	0	9	33.33	0.4079	1	21	25	142.707	2.392		1	5	1250000000	486.938	2434.69	0	0		3.67157
672	2017	C3	620400	5	0	9	33.33	0.5186	1	22	25	161.572	12.8234		1	5	1250000000	748.45	3742.25	0	0		4.53959
672	2018	C3	620400	0	0	9	33.33	0.6797	1	23	0	180.136	20.8487		0	0	1250000000	724.872	0	0	0		5.52094
672	2019	C3	620400	0	0	9	33.33	0.521	1	24	0	124.424	19.7881		0	0	1250000000	862.78	0	0	0		5.62984
672	2020	C3	620400	0	0	9	33.33	0.5648	1	25	0	145.086	18.1066		0	0	1250000000	1001.35	0	0	0		5.47063
672	2021	C3	620400	0	0	9	33.33	0.6746	1	26	0	148.637	14.9005		0	0	1250000000	1137.34	0	0	0		10.2834
677	2007	C2	370700	0	1	11	36.36	0.4674	1	12	0	135.216	6.6659	367.952	0	0	744000000	534.506	0	0	0	18.6989	0.0097561
677	2008	C2	370700	0	1	11	36.36	0.8554	0	13	0	137.603	-14.243	367.952	0	0	744000000	345.847	0	0	0	18.6989	0.00465116
677	2009	C2	370700	0	0	10	30	0.5104	0	14	0	135.793	1.5896	519.232	0	0	745000000	537.967	0	0	0	18.6989	0.0170213
677	2010	C2	370700	0	0	10	40	0.6615	0	15	0	141.243	-5.885	367.952	0	0	745000000	671.067	0	1	0	18.6989	0.0517241
677	2012	C2	370700	0	0	7	33.33	0.6384	0	17	0	25.0307	21.3221	367.952	0	0	746000000	48.9824	0	0	0	18.6989	0.156915
677	2013	C2	370700	0	0	9	33.33	0.6155	1	18	0	163.882	-9.0605	367.952	0	0	746000000	368.161	0	0	0	18.6989	0.474114
677	2014	C2	370700	0	0	9	33.33	0.3726	0	19	0	140.924	-12.4602	490.928	0	0	747000000	244.106	0	0	0	18.6989	1.34748
677	2016	C2	370700	0	0	9	33.33	0.1301	0	21	0	153.253	1.9264	367.952	0	0	747000000	62.8538	0	0	0	18.6989	1.1286
677	2017	C2	370700	0	0	9	33.33	0.2326	0	22	0	151.885	0.9154	367.952	0	0	748000000	82.9303	0	0	0	18.6989	1.16606
677	2018	C2	370700	0	0	9	33.33	0.3545	0	23	0	130.06	0.7338	629.52	0	0	748000000	98.3039	0	0	0	18.6989	1.38031
677	2019	C2	370700	0	0	6	50	0.2558	0	24	0	151.91	2.0816	367.952	0	0	748000000	123.209	0	0	0	18.6989	1.58699
677	2020	C2	370700	0	0	9	33.33	0.3388	0	25	0	155.385	1.9278	467.504	0	0	749000000	100.897	0	0	0	18.6989	1.75852
677	2021	C2	370700	0	0	9	33.33	0.3485	0	26	0	133.949	14.5655	367.952	0	0	749000000	157.53	0	0	0	18.6989	2.6675
678	2007	C3	420600	0	1	5	40	0.3804	0	11	0	142.919	3.7815	389.825	0	0	844000000	56.8304	0	0	0	30.6972	0.0261628
678	2009	C3	420600	0	0	8	25	0.3421	1	13	0	151.021	1.8991	389.825	0	0	845000000	71.8391	0	0	0	30.6972	0.248157
678	2010	C3	420600	0	0	9	33.33	0.3307	1	14	0	176.861	2.7659	389.825	0	0	845000000	111.517	0	0	0	30.6972	0.53902
678	2011	C3	420600	0	0	9	33.33	0.6195	1	15	0	156.03	2.4702	389.825	0	0	846000000	126.494	0	1	0	30.6972	1.00304
678	2012	C3	420600	0	0	9	33.33	0.6631	1	16	0	124.634	0.4225	389.825	0	0	846000000	115.552	0	0	0	29.6039	1.38652
678	2013	C3	420600	1	1	9	33.33	0.8134	1	17	1	140.425	0.1924	499.875	1	1	847000000	116.061	116.061	0	0	30.6972	1.95562
678	2014	C3	420600	0	1	9	33.33	0.6501	1	18	0	140.119	0.3434	389.825	0	0	847000000	199.262	0	0	0	30.6972	3.06577
678	2015	C3	420600	0	1	9	33.33	0.4391	1	19	0	161.574	-3.1519	389.825	0	0	848000000	166.77	0	0	0	30.6972	3.10851
678	2016	C3	420600	0	0	9	33.33	0.3672	1	20	0	161.303	0.6442	389.825	0	0	848000000	222.943	0	0	0	20.1424	3.67724
678	2018	C3	420600	0	0	9	33.33	0.7394	0	22	0	152.392	-2.0328	389.825	0	0	849000000	214.613	0	0	0	30.6972	5.52094
678	2019	C3	420600	0	0	9	33.33	0.5836	0	23	0	125.822	0.4918	389.825	0	0	849000000	191.137	0	0	0	30.6972	5.62984
678	2020	C3	420600	1	0	9	33.33	0.7112	0	24	1	140.237	-3.6018	389.825	1	1	850000000	173.191	173.191	0	0	30.6972	5.46991
678	2021	C3	420600	0	0	9	33.33	0.7007	0	25	0	150.703	-1.9901	389.825	0	0	850000000	196.441	0	0	0	30.6972	10.2834
680	2007	C3	370800	0	1	9	33.33	0.3007	0	11	0	130.112	12.2594	600.79	0	0	744000000	586.259	0	0	0	18.702	0.0261628
680	2008	C3	370800	0	1	9	33.33	0.7025	0	12	0	159.575	10.7562	530.835	0	0	745000000	1026.37	0	0	0	18.702	0.0181347
680	2011	C3	370800	0	1	9	33.33	0.8938	0	15	0	145.757	3.9973	530.835	0	0	746000000	2022.12	0	3	0	18.702	1.00304
680	2012	C3	370800	0	1	9	33.33	0.9616	0	16	0	153.828	0.1732	346.483	0	0	746000000	1585.07	0	3	0	18.702	1.38652
680	2013	C3	370800	0	1	9	33.33	1.0526	0	17	0	178.128	-3.0975	530.835	0	0	746000000	1408.27	0	6	0	18.702	1.957
680	2014	C3	370800	0	1	9	33.33	0.7499	0	18	0	155.807	-0.2488	530.835	0	0	747000000	1164.09	0	4	0	18.702	3.06577
680	2015	C3	370800	1	1	9	33.33	0.6706	0	19	1	152.296	-10.3007	530.835	1	1	747000000	631.943	631.943	4	4	18.702	3.10728
680	2016	C3	370800	0	1	9	33.33	0.7645	0	20	0	142.849	0.1905	579.392	0	0	748000000	539.98	0	2	0	14.5847	3.67724
680	2017	C3	370800	2	1	9	33.33	0.8061	0	21	4	163.647	0.6497	530.835	1	2	748000000	815.359	1630.72	1	2	13.8888	4.54236
680	2018	C3	370800	2	1	9	33.33	0.9662	0	22	4	125.467	0.9073	530.835	1	2	748000000	1168.95	2337.9	7	14	18.702	5.5192
680	2019	C3	370800	0	1	9	33.33	0.928	0	23	0	139.602	0.6933	530.835	0	0	749000000	1052.3	0	3	0	18.702	5.62984
680	2020	C3	370800	4	1	9	33.33	0.9311	0	24	16	150.844	1.0847	530.835	1	4	749000000	1072.46	4289.84	4	16	18.702	5.46776
680	2021	C3	370800	4	1	9	33.33	0.8983	0	25	16	160.743	1.9629	530.835	1	4	749000000	1274.88	5099.51	2	8	18.702	10.281
683	2007	C2	150600	0	0	9	33.33	0.4783	0	11	0	149.134	3.7571		0	0	302000000	230.407	0	0	0		0.0097561
683	2008	C2	150600	0	0	9	33.33	0.8956	0	12	0	165.837	2.8136		0	0	302000000	346.72	0	0	0		0.00465116
683	2009	C2	150600	0	0	9	33.33	0.5829	0	13	0	138.394	13.5963		0	0	303000000	255.648	0	0	0		0.0170213
683	2010	C2	150600	0	0	9	33.33	0.5891	0	14	0	142.513	3.2124		0	0	303000000	336.173	0	0	0		0.0517241
683	2011	C2	150600	0	0	9	44.44	0.8401	0	15	0	132.523	6.3682		0	0	303000000	368.545	0	0	0		0.146707
683	2012	C2	150600	0	0	9	44.44	1.0518	0	16	0	161.201	2.9794		0	0	303000000	555.657	0	0	0		0.156915
683	2013	C2	150600	0	0	9	33.33	1.1057	0	17	0	159.722	0.3456		0	0	303000000	462.977	0	0	0		0.474114
683	2014	C2	150600	0	0	9	33.33	1.0293	0	18	0	147.862	1.4168		0	0	303000000	1128.48	0	0	0		1.34748
683	2015	C2	150600	0	0	9	33.33	0.9794	0	19	0	124.193	0.5403		0	0	303000000	1137.18	0	0	0		1.19951
683	2016	C2	150600	1	0	9	33.33	0.9449	0	20	1	150.417	-2.8498		1	1	304000000	1436.77	1436.77	0	0		1.12639
683	2017	C2	150600	0	0	9	33.33	0.9682	0	21	0	161.342	4.2626		0	0	304000000	1594.67	0	0	0		1.16606
683	2018	C2	150600	0	0	12	33.33	1.0761	0	22	0	138.083	6.9386		0	0	304000000	1320.09	0	0	0		1.38031
683	2019	C2	150600	1	0	12	33.33	1.1434	0	23	1	148.408	3.7116		1	1	304000000	1170.97	1170.97	0	0		1.58537
683	2020	C2	150600	0	0	12	33.33	1.1865	0	24	0	159.144	0.5436		0	0	304000000	1281.11	0	0	0		1.75852
683	2021	C2	150600	1	0	12	33.33	0.7488	0	25	1	133.225	21.6708		1	1	304000000	1874.26	1874.26	0	0		2.66625
685	2007	N	442000	0	1	9	44.44	0.1314	0	11	0	176.154	7.4865	232.889	0	0	887000000	45.9821	0	0	0	15.1203	0
685	2008	N	442000	0	1	9	44.44	0.8126	0	12	0	146.458	12.2071	232.889	0	0	888000000	98.9869	0	0	0	15.1203	0
685	2009	N	442000	0	1	9	44.44	0.6109	0	13	0	112.872	14.1768	298.635	0	0	888000000	102.999	0	0	0	15.1203	0
685	2012	D	442000	0	1	9	33.33	0.7853	0	16	0	169.337	4.8154	232.889	0	0	889000000	145.45	0	0	0	15.1203	0.078125
685	2013	D	442000	0	1	8	37.5	0.812	0	17	0	147.254	7.4327	232.889	0	0	890000000	134.124	0	0	0	16.885	0.153846
685	2014	D	442000	0	1	9	33.33	0.5913	0	18	0	156.483	7.7972	232.889	0	0	890000000	134.708	0	0	0	22.3797	0.393939
685	2015	D	442000	0	1	9	33.33	0.674	0	19	0	142.41	11.0591	232.889	0	0	891000000	194.482	0	0	0	15.1203	0.823529
685	2016	D	442000	0	1	8	37.5	0.8085	0	20	0	168.231	6.6386	232.889	0	0	891000000	233.823	0	0	0	15.1203	0.777778
685	2017	D	442000	2	1	9	33.33	0.8661	0	21	4	132.684	6.9474	232.889	1	2	892000000	288.216	576.431	0	0	15.1203	0.759036
685	2018	D	442000	1	1	9	33.33	1.1265	0	22	1	155.777	4.2222	232.889	1	1	892000000	295.823	295.823	0	0	15.1203	0.966292
685	2019	D	442000	3	1	8	37.5	1.0623	0	23	9	132.671	5.5975	232.889	1	3	892000000	312.298	936.893	0	0	15.1203	1.07609
685	2020	D	442000	0	1	8	37.5	1.0957	0	24	0	175.69	6.4594	325.952	0	0	893000000	305.751	0	0	0	15.1203	1.60204
685	2021	D	442000	1	1	8	50	1.0993	1	25	1	142.232	6.4725	232.889	1	1	893000000	320.399	320.399	0	0	15.1203	2.44037
688	2013	B	500000	0	0	9	33.33	0.4789	0	17	0	174.481	18.8586	1563.9	0	0	1010000000	110.596	0	0	0	32.5719	0
688	2014	B	500000	0	0	9	33.33	0.4735	0	18	0	122.564	18.6065	1563.9	0	0	1010000000	137.59	0	0	0	32.5719	0.423729
688	2015	B	500000	0	0	9	33.33	0.4197	0	19	0	147.565	14.9832	1563.9	0	0	1010000000	135.938	0	0	0	34.4498	0.508475
688	2016	B	500000	0	0	9	33.33	0.1876	0	20	0	142.927	11.892	1847.3	0	0	1010000000	184.649	0	0	0	32.5719	0.435484
688	2018	B	500000	0	0	7	42.86	0.1957	0	22	0	156.492	15.3672	1563.9	0	0	1010000000	183.887	0	0	0	32.5719	0.984375
688	2019	B	500000	0	0	7	42.86	0.1653	0	23	0	159.708	6.4103	1563.9	0	0	1010000000	155.915	0	0	0	32.5719	1.28125
688	2020	B	500000	0	0	9	33.33	0.2868	0	24	0	129.611	4.1242	1563.9	0	0	1010000000	134.684	0	0	0	32.5719	0.878788
688	2021	B	500000	0	0	9	33.33	0.2977	0	25	0	151.033	3.4352	1563.9	0	0	1010000000	220.898	0	0	0	32.5719	1.10667
690	2007	D	441400	0	0	13	38.46	0.4145	0	11	0	151.447	7.0139		0	0	886000000	192.664	0	0	0		0.0652174
690	2008	D	441400	0	0	13	38.46	0.516	0	12	0	160.003	7.3278		0	0	886000000	209.322	0	0	0		0
690	2009	D	441400	0	0	13	38.46	0.4458	0	13	0	157.237	8.6545		0	0	887000000	421.177	0	0	0		0.14
690	2010	D	441400	0	0	13	38.46	0.5409	0	14	0	170.796	4.4846		0	0	887000000	447.639	0	0	0		0.0925926
690	2011	D	441400	0	0	11	45.45	0.8076	0	15	0	148.7	2.0941		0	0	888000000	462.049	0	0	0		0.0892857
690	2012	D	441400	0	0	9	33.33	0.7111	0	16	0	158.625	4.7343		0	0	888000000	631.728	0	0	0		0.078125
690	2013	D	441400	0	0	9	33.33	0.6845	0	17	0	124.031	11.2719		0	0	889000000	822.855	0	0	0		0.153846
690	2014	D	441400	0	0	9	33.33	0.6202	0	18	0	122.749	10.6898		0	0	889000000	704.659	0	0	0		0.393939
690	2015	D	441400	5	0	9	33.33	0.4518	0	19	25	146.81	6.6414		1	5	889000000	448.275	2241.38	0	0		0.75
690	2016	D	441400	6	0	9	33.33	0.6256	0	20	36	151.472	4.2841		1	6	890000000	498.941	2993.65	0	0		0.694444
690	2017	D	441400	5	0	9	33.33	0.6753	0	21	25	152.093	0.593		1	5	890000000	312.293	1561.46	0	0		0.722892
690	2018	D	441400	2	0	9	33.33	0.7993	0	22	4	149.028	2.1409		1	2	891000000	506.965	1013.93	0	0		0.955056
690	2019	D	441400	5	0	9	33.33	0.8765	0	23	25	134.473	4.6516		1	5	891000000	827.868	4139.34	0	0		1.05435
690	2020	D	441400	4	0	9	33.33	0.8017	0	24	16	133.1	9.4182		1	4	892000000	1215.05	4860.21	0	0		1.56122
690	2021	D	441400	3	0	9	33.33	0.9202	0	25	9	138.782	4.1893		1	3	892000000	1510	4530	0	0		2.42202
691	2008	S	460100	0	0	6	55.56	0.5427	0	12	0	134.985	-28.5039	133.362	0	0	924000000	49.3973	0	0	0	26.2024	0.0357143
691	2013	K	460100	0	0	7	42.86	0.1742	0	17	0	38.3009	-1.7719	142.444	0	0	926000000	57.4436	0	0	0	26.2024	0.797619
691	2014	K	460100	0	0	8	37.5	0.181	1	18	0	43.0925	-12.4353	142.444	0	0	927000000	60.2008	0	0	0	26.2024	1.62195
691	2015	K	460100	0	0	11	45.45	0.0953	0	19	0	126.805	4.9527	142.444	0	0	927000000	60.5264	0	0	0	26.2024	2.24096
691	2016	K	620100	0	0	8	37.5	0.1163	0	20	0	62.5397	0.7013	688.323	0	0	1250000000	59.6845	0	0	0	30.858	1.82927
691	2018	K	620100	0	0	9	33.33	0.1946	1	22	0	29.8301	5.4213	688.323	0	0	1250000000	71.1292	0	0	0	28.8905	2.67742
691	2019	K	620100	0	0	9	33.33	0.1813	1	23	0	11.5977	-4.4571	688.323	0	0	1250000000	70.9455	0	0	0	28.8905	2.56989
691	2020	C2	620100	0	0	9	33.33	0.3933	0	24	0	140.083	4.307	688.323	0	0	1250000000	66.4575	0	0	0	28.8905	1.75852
691	2021	C2	620100	0	0	9	33.33	0.3729	0	25	0	171.317	5.8753	1011.65	0	0	1250000000	89.0062	0	0	0	28.8905	2.6675
695	2007	C2	120000	0	1	9	33.33	0.4617	0	11	0	138.886	0.5728	2050.92	0	0	241000000	53.8114	0	0	0	17.3919	0.0097561
695	2008	C2	120000	0	1	9	33.33	0.7201	0	12	0	123.565	0.306	2050.92	0	0	241000000	74.2469	0	0	0	17.3919	0.00465116
695	2009	C2	120000	0	1	9	33.33	0.4864	0	13	0	153.874	-4.7831	1688.21	0	0	241000000	81.3314	0	0	0	17.3919	0.0170213
695	2011	D	120000	0	0	9	33.33	0.5625	0	15	0	130.919	0.5171	2050.92	0	0	241000000	119.576	0	0	0	17.3919	0.0892857
695	2012	D	120000	0	0	9	33.33	0.5038	0	16	0	150.362	0.441	2050.92	0	0	241000000	129.661	0	0	0	17.3919	0.078125
695	2013	D	120000	0	0	9	33.33	0.4626	1	17	0	177.324	0.3128	2050.92	0	0	242000000	93.148	0	0	0	17.3919	0.153846
695	2014	D	120000	0	0	9	33.33	0.3073	1	18	0	152.768	0.3024	2050.92	0	0	242000000	99.8439	0	0	0	17.3919	0.393939
695	2018	D	120000	0	0	8	37.5	0.3693	0	22	0	139.343	6.5675	2050.92	0	0	242000000	151.481	0	0	0	17.3919	0.977528
695	2019	C2	120000	0	0	7	42.86	0.4762	0	23	0	165.739	3.7014	2382.3	0	0	242000000	89.3308	0	0	0	17.3919	1.58699
695	2020	C2	120000	0	0	9	33.33	0.521	0	24	0	179.345	-2.3963	2050.92	0	0	242000000	69.7382	0	0	0	17.3919	1.75852
695	2021	C2	120000	1	0	7	42.86	0.3469	0	25	1	134.68	-9.5927	2050.92	1	1	243000000	74.2962	74.2962	0	0	17.3919	2.66625
698	2007	C2	210100	0	1	9	33.33	0.6174	0	11	0	161.776	3.3389	1956.67	0	0	422000000	703.527	0	0	0	33.4366	0.0097561
698	2009	C2	210100	0	1	10	40	0.7382	0	13	0	154.953	0.8868	1956.67	0	0	422000000	721.611	0	0	0	33.4366	0.0170213
698	2010	C2	210100	0	1	9	33.33	0.7363	0	14	0	134.436	3.0669	1956.67	0	0	422000000	1331.62	0	0	0	33.4366	0.0517241
698	2011	C2	210100	0	1	9	33.33	0.9415	0	15	0	161.949	3.0836	1956.67	0	0	423000000	1261.95	0	1	0	33.4366	0.146707
698	2012	C2	210100	0	1	9	33.33	1.0376	0	16	0	170.784	-2.3307	1956.67	0	0	423000000	1340.89	0	0	0	33.4366	0.156915
698	2013	C2	210100	0	1	9	33.33	1.0823	0	17	0	175.356	0.4291	1956.67	0	0	423000000	1637.23	0	0	0	33.4366	0.474114
698	2014	C2	210100	1	1	9	33.33	0.9683	0	18	1	169.648	0.2186	1956.67	1	1	423000000	1245.06	1245.06	0	0	33.4366	1.34483
698	2015	C2	210100	1	1	9	33.33	0.8742	0	19	1	166.769	1.9317	1956.67	1	1	423000000	1426.93	1426.93	0	0	33.4366	1.19704
698	2016	C2	210100	1	1	9	33.33	0.8991	0	20	1	143.222	3.1999	1956.67	1	1	424000000	1464.88	1464.88	0	0	33.4366	1.12639
698	2017	C2	210100	3	1	9	33.33	0.9762	0	21	9	143.15	2.3116	2311.23	1	3	424000000	1988.24	5964.71	2	6	33.4366	1.16065
698	2018	C2	210100	0	0	8	37.5	1.1699	0	22	0	161.215	0.1083	1956.67	0	0	424000000	1612.27	0	0	0	33.4366	1.38031
698	2019	C2	210100	2	0	9	33.33	1.0776	1	23	4	151.341	-10.3317	1956.67	1	2	424000000	1462.81	2925.62	1	2	33.4366	1.58374
698	2020	C2	210100	0	0	9	33.33	0.9893	1	24	0	155.049	3.0823	1503.61	0	0	424000000	1539.51	0	0	0	33.4366	1.75852
698	2021	C2	210100	1	0	9	33.33	0.9081	1	25	1	155.731	1.0973	1746.56	1	1	425000000	1561.88	1561.88	0	0	33.4366	2.66625
700	2007	C3	320281	0	0	6	33.33	0.6339	1	11	0	134.307	1.4055	774.543	0	0	643000000	180.878	0	0	0	29.2223	0.0261628
700	2008	C3	320281	0	0	6	33.33	1.0036	1	12	0	134.5	1.9969	774.543	0	0	643000000	242.681	0	0	0	29.2223	0.0181347
700	2010	C3	320281	0	0	5	40	0.7483	1	14	0	150.469	1.5998	774.543	0	0	644000000	325.576	0	0	0	29.2223	0.53902
700	2011	C3	320281	0	0	5	40	0.8895	1	15	0	151.594	2.5595	774.543	0	0	644000000	293.787	0	0	0	29.2223	1.00304
700	2012	C3	320281	0	0	5	40	0.927	1	16	0	174.66	4.5551	774.543	0	0	644000000	355.242	0	0	0	29.2223	1.38652
700	2013	C3	320281	0	0	5	40	0.7582	1	17	0	170.914	5.62	774.543	0	0	645000000	427.433	0	0	0	29.2223	1.957
[truncated: 25,197 more rows]

## Sheet: enter_down
year	id	dig_down	Sic2	citycode	dig	state	bsize	dshare	bm	dual	age	dig2	eff_co	roa	policy	c	tax	tax_dig	green	green_dig	cpro
2012	2	0	K	440300	1	0	11	36.36	0.9286	0	21	1	125.684	4.1348	1	1	1913.56	15635.1	0	0	886000000
2014	6	25	K	440300	0	0	9	33.33	0.6909	0	23	0	173.097	4.3601	0	0	301.872	0	0	0	887000000
2017	10	58	E	440300	0	0	11	36.36	0.599	0	23	0	144.557	-13.884	0	0	109.056	0	0	0	888000000
2018	10	4	E	440300	0	0	10	40	0.7117	0	24	0	148.667	-22.1953	0	0	71.1292	0	0	0	889000000
2021	10	6	E	440300	0	0	11	36.36	0.7634	0	27	0	127.484	0.8555	0	0	241.558	0	0	0	890000000
2012	11	19	K	440300	0	1	9	33.33	0.8312	0	21	0	133.219	9.4875	0	0	253.868	0	0	0	886000000
2012	11	19	K	440300	0	1	9	33.33	0.8312	0	21	0	133.219	9.4875	0	0	253.868	0	0	0	886000000
2013	11	14	K	440300	0	1	9	33.33	0.7973	0	22	0	126.334	7.7671	0	0	226.775	0	0	0	886000000
2013	11	14	K	440300	0	1	9	33.33	0.7973	0	22	0	126.334	7.7671	0	0	226.775	0	0	0	886000000
2012	20	11	C3	440300	0	0	7	42.86	0.5767	1	21	0	153.487	0.4756	0	0	116.356	0	0	0	886000000
2012	20	6	C3	440300	0	0	7	42.86	0.5767	1	21	0	153.487	0.4756	0	0	116.356	0	0	0	886000000
2013	20	30	C3	440300	0	0	7	42.86	0.5713	1	22	0	129.863	-0.8911	0	0	89.216	0	0	0	886000000
2010	21	8	C3	440300	2	0	9	33.33	0.3774	0	17	4	133.386	5.3452	1	2	1872.75	6028.19	7	14	885000000
2011	21	15	C3	440300	3	0	9	33.33	0.8087	0	18	36	153.776	2.1297	1	6	2022.12	19977.1	7	42	885000000
2011	21	15	C3	440300	3	0	9	33.33	0.8087	0	18	36	153.776	2.1297	1	6	2022.12	19977.1	7	42	885000000
2012	21	15	C3	440300	0	0	9	33.33	0.832	0	19	0	141.451	0.083	0	0	1913.56	0	2	0	886000000
2012	21	15	C3	440300	0	0	9	33.33	0.832	0	19	0	141.451	0.083	0	0	1913.56	0	2	0	886000000
2012	21	0	C3	440300	0	0	9	33.33	0.832	0	19	0	141.451	0.083	0	0	1913.56	0	2	0	886000000
2009	27	0	D	440300	0	1	9	33.33	0.887	0	17	0	154.423	7.6615	0	0	1567.63	0	0	0	885000000
2018	27	2	D	440300	3	0	9	33.33	1.0851	0	26	9	156.668	0.8421	1	3	2699.31	9199.92	0	0	889000000
2013	30	0	C4	220100	0	1	8	37.5	0.9272	0	21	0	153.044	8.3031	0	0	657.556	0	3	0	443000000
2014	30	1	C3	220100	0	1	8	37.5	0.7274	0	22	0	132.553	9.2477	0	0	609.55	0	2	0	443000000
2015	30	11	C3	220100	0	1	9	33.33	0.6982	0	23	0	148.137	6.4925	0	0	620.451	0	0	0	444000000
2016	30	3	C3	220100	1	0	9	33.33	0.6415	0	24	1	148.323	7.4575	1	1	829.845	829.845	0	0	444000000
2016	30	3	C3	220100	1	0	9	33.33	0.6415	0	24	1	148.323	7.4575	1	1	829.845	829.845	0	0	444000000
2016	30	3	C3	220100	1	0	9	33.33	0.6415	0	24	1	148.323	7.4575	1	1	829.845	829.845	0	0	444000000
2016	30	3	C3	220100	1	0	9	33.33	0.6415	0	24	1	148.323	7.4575	1	1	829.845	829.845	0	0	444000000
2017	30	6	C3	220100	5	0	9	33.33	0.7198	0	25	25	139.111	7.9011	1	5	1096.99	5484.93	0	0	444000000
2017	30	6	C3	220100	5	0	9	33.33	0.7198	0	25	25	139.111	7.9011	1	5	1096.99	5484.93	0	0	444000000
2018	30	15	C3	220100	5	0	9	33.33	1.0404	0	26	25	166.904	7.4787	1	5	1148.33	5741.63	2	10	444000000
2018	30	15	C3	220100	5	0	9	33.33	1.0404	0	26	25	166.904	7.4787	1	5	1148.33	5741.63	2	10	444000000
2019	30	27	C3	220100	3	0	9	33.33	0.9232	0	27	9	140.75	6.8359	1	3	1419.39	4258.17	0	0	444000000
2019	30	27	C3	220100	3	0	9	33.33	0.9232	0	27	9	140.75	6.8359	1	3	1419.39	4258.17	0	0	444000000
2020	30	8	C3	220100	12	0	9	33.33	0.7509	0	28	144	184.752	6.282	1	12	2622.09	33164.8	0	0	445000000
2020	30	8	C3	220100	12	0	9	33.33	0.7509	0	28	144	184.752	6.282	1	12	2622.09	33164.8	0	0	445000000
2020	30	8	C3	220100	12	0	9	33.33	0.7509	0	28	144	184.752	6.282	1	12	2622.09	33164.8	0	0	445000000
2021	30	15	C3	220100	28	0	9	33.33	0.7595	0	29	784	156.274	5.2376	1	28	1986.69	55627.4	0	0	445000000
2021	30	15	C3	220100	28	0	9	33.33	0.7595	0	29	784	156.274	5.2376	1	28	1986.69	55627.4	0	0	445000000
2021	30	15	C3	220100	28	0	9	33.33	0.7595	0	29	784	156.274	5.2376	1	28	1986.69	55627.4	0	0	445000000
2021	30	15	C3	220100	28	0	9	33.33	0.7595	0	29	784	156.274	5.2376	1	28	1986.69	55627.4	0	0	445000000
2021	30	15	C3	220100	28	0	9	33.33	0.7595	0	29	784	156.274	5.2376	1	28	1986.69	55627.4	0	0	445000000
2021	30	15	C3	220100	28	0	9	33.33	0.7595	0	29	784	156.274	5.2376	1	28	1986.69	55627.4	0	0	445000000
2012	37	15	D	440300	0	0	14	35.71	0.9615	0	19	0	148.111	-4.245	0	0	167.983	0	0	0	886000000
2016	37	11	D	440300	0	0	15	40	0.5924	0	23	0	131.482	18.0139	0	0	220.114	0	0	0	888000000
2017	37	13	D	440300	0	0	9	33.33	0.7046	0	24	0	171.053	0.0131	0	0	322.176	0	0	0	888000000
2016	39	1	C3	440300	1	0	8	37.5	0.9852	0	23	1	170.939	0.5898	1	1	2134.39	5845.22	16	16	888000000
2012	40	22	K	440300	0	0	11	36.36	0.7039	0	19	0	170.223	6.7669	0	0	122.057	0	0	0	886000000
2012	40	22	K	440300	0	0	11	36.36	0.7039	0	19	0	170.223	6.7669	0	0	122.057	0	0	0	886000000
2007	50	0	C3	440300	0	1	9	33.33	0.8078	0	13	0	164.801	1.8248	0	0	242.494	0	0	0	884000000
2007	50	0	C3	440300	0	1	9	33.33	0.8078	0	13	0	164.801	1.8248	0	0	242.494	0	0	0	884000000
2008	50	2	C3	440300	0	1	9	33.33	1.0254	0	14	0	142.514	-1.4147	0	0	208.196	0	0	0	884000000
2008	50	2	C3	440300	0	1	9	33.33	1.0254	0	14	0	142.514	-1.4147	0	0	208.196	0	0	0	884000000
2010	50	6	C3	440300	0	1	8	37.5	0.7062	0	16	0	137.782	1.7638	0	0	528.518	0	0	0	885000000
2010	50	8	C3	440300	0	1	8	37.5	0.7062	0	16	0	137.782	1.7638	0	0	528.518	0	0	0	885000000
2011	50	0	C3	440300	0	0	7	42.86	0.925	0	17	0	149.14	3.1971	0	0	700.176	0	1	0	885000000
2011	50	6	C3	440300	0	0	7	42.86	0.925	0	17	0	149.14	3.1971	0	0	700.176	0	1	0	885000000
2011	50	15	C3	440300	0	0	7	42.86	0.925	0	17	0	149.14	3.1971	0	0	700.176	0	1	0	885000000
2012	50	15	C3	440300	0	0	7	42.86	0.84	0	18	0	163.982	1.7629	0	0	634.171	0	0	0	886000000
2012	50	2	C3	440300	0	0	7	42.86	0.84	0	18	0	163.982	1.7629	0	0	634.171	0	0	0	886000000
2012	50	15	C3	440300	0	0	7	42.86	0.84	0	18	0	163.982	1.7629	0	0	634.171	0	0	0	886000000
2012	50	15	C3	440300	0	0	7	42.86	0.84	0	18	0	163.982	1.7629	0	0	634.171	0	0	0	886000000
2012	50	15	C3	440300	0	0	7	42.86	0.84	0	18	0	163.982	1.7629	0	0	634.171	0	0	0	886000000
2012	50	2	C3	440300	0	0	7	42.86	0.84	0	18	0	163.982	1.7629	0	0	634.171	0	0	0	886000000
2013	50	27	C3	440300	0	0	9	33.33	0.7139	0	19	0	179.046	3.5796	0	0	1170.77	0	12	0	886000000
2013	50	10	C3	440300	0	0	9	33.33	0.7139	0	19	0	179.046	3.5796	0	0	1170.77	0	12	0	886000000
2014	59	2	C2	211100	0	1	9	33.33	0.8802	0	18	0	151.909	-4.2954	0	0	2405.99	0	0	0	425000000
2009	60	1	C3	440300	0	0	11	36.36	0.3285	0	13	0	176.002	4.4642	0	0	1127.39	0	0	0	885000000
2009	60	1	C3	440300	0	0	11	36.36	0.3285	0	13	0	176.002	4.4642	0	0	1127.39	0	0	0	885000000
2010	60	0	C3	440300	0	0	11	36.36	0.3266	0	14	0	133.357	6.5198	0	0	1420.27	0	0	0	885000000
2010	60	1	C3	440300	0	0	11	36.36	0.3266	0	14	0	133.357	6.5198	0	0	1420.27	0	0	0	885000000
2010	60	0	C3	440300	0	0	11	36.36	0.3266	0	14	0	133.357	6.5198	0	0	1420.27	0	0	0	885000000
2010	60	0	C3	440300	0	0	11	36.36	0.3266	0	14	0	133.357	6.5198	0	0	1420.27	0	0	0	885000000
2010	60	0	C3	440300	0	0	11	36.36	0.3266	0	14	0	133.357	6.5198	0	0	1420.27	0	0	0	885000000
2012	65	1	E	110000	0	0	9	33.33	0.8027	0	15	0	170.952	4.4885	0	0	222.91	0	0	0	221000000
2019	65	9	E	110000	0	0	8	37.5	0.9375	0	22	0	156.876	5.0153	0	0	1405.48	0	3	0	222000000
2011	66	15	C3	440300	3	1	9	33.33	1.0506	0	15	16	128.841	1.4464	1	4	2022.12	40604.7	3	12	885000000
2012	66	22	C3	440300	3	1	9	33.33	1.0689	0	16	25	178.04	0.2436	1	5	1913.56	59263.6	0	0	886000000
2012	66	22	C3	440300	3	1	9	33.33	1.0689	0	16	25	178.04	0.2436	1	5	1913.56	59263.6	0	0	886000000
2013	66	30	C3	440300	7	0	9	33.33	1.1033	0	17	225	124.062	-1.9448	1	15	2401.5	176608	2	30	886000000
2013	66	30	C3	440300	7	0	9	33.33	1.1033	0	17	225	124.062	-1.9448	1	15	2401.5	176608	2	30	886000000
2017	66	35	C3	440300	6	1	9	33.33	0.5637	0	21	36	124.607	4.579	1	6	1471.41	8828.44	3	18	888000000
2017	66	56	C3	440300	6	1	9	33.33	0.5637	0	21	36	124.607	4.579	1	6	1471.41	8828.44	3	18	888000000
2017	66	24	C3	440300	6	1	9	33.33	0.5637	0	21	36	124.607	4.579	1	6	1471.41	8828.44	3	18	888000000
2018	66	45	C3	440300	14	1	9	33.33	0.7219	0	22	196	157.839	6.6014	1	14	1409.49	19732.9	1	14	889000000
2018	66	41	C3	440300	14	1	9	33.33	0.7219	0	22	196	157.839	6.6014	1	14	1409.49	19732.9	1	14	889000000
2018	66	45	C3	440300	14	1	9	33.33	0.7219	0	22	196	157.839	6.6014	1	14	1409.49	19732.9	1	14	889000000
2018	66	41	C3	440300	14	1	9	33.33	0.7219	0	22	196	157.839	6.6014	1	14	1409.49	19732.9	1	14	889000000
2019	66	75	C3	440300	8	1	9	33.33	0.4084	0	23	64	167.268	5.3799	1	8	1745.22	13961.7	1	8	889000000
2016	70	18	C3	440300	0	0	9	33.33	0.4642	0	17	0	163.07	2.8812	0	0	750.341	0	0	0	888000000
2016	70	18	C3	440300	0	0	9	33.33	0.4642	0	17	0	163.07	2.8812	0	0	750.341	0	0	0	888000000
2016	70	42	C3	440300	0	0	9	33.33	0.4642	0	17	0	163.07	2.8812	0	0	750.341	0	0	0	888000000
2016	70	42	C3	440300	0	0	9	33.33	0.4642	0	17	0	163.07	2.8812	0	0	750.341	0	0	0	888000000
2009	88	0	G	440300	0	1	9	33.33	0.7175	0	13	0	127.534	10.6278	0	0	60.8797	0	0	0	885000000
2009	88	0	G	440300	0	1	9	33.33	0.7175	0	13	0	127.534	10.6278	0	0	60.8797	0	0	0	885000000
2010	88	0	G	440300	0	1	9	33.33	0.8334	0	14	0	164.128	9.3871	0	0	58.6803	0	0	0	885000000
2011	88	0	G	440300	0	0	9	33.33	0.6826	0	15	0	176.181	8.6654	0	0	63.5174	0	0	0	885000000
2011	88	0	G	440300	0	0	9	33.33	0.6826	0	15	0	176.181	8.6654	0	0	63.5174	0	0	0	885000000
2020	88	16	G	440300	0	0	8	33.33	0.7499	0	24	0	122.513	2.9232	0	0	80.4814	0	0	0	889000000
2020	88	11	G	440300	0	0	8	33.33	0.7499	0	24	0	122.513	2.9232	0	0	80.4814	0	0	0	889000000
2021	88	8	G	440300	1	0	9	33.33	0.8905	0	25	1	126.981	3.4682	1	1	93.2615	93.2615	0	0	890000000
2021	88	15	G	440300	1	0	9	33.33	0.8905	0	25	1	126.981	3.4682	1	1	93.2615	93.2615	0	0	890000000
2009	89	1	G	440300	0	1	9	33.33	0.6664	0	12	0	168.168	10.0665	0	0	228.52	0	0	0	885000000
2009	89	1	G	440300	0	1	9	33.33	0.6664	0	12	0	168.168	10.0665	0	0	228.52	0	0	0	885000000
2009	89	1	G	440300	0	1	9	33.33	0.6664	0	12	0	168.168	10.0665	0	0	228.52	0	0	0	885000000
2009	89	1	G	440300	0	1	9	33.33	0.6664	0	12	0	168.168	10.0665	0	0	228.52	0	0	0	885000000
2009	89	5	G	440300	0	1	9	33.33	0.6664	0	12	0	168.168	10.0665	0	0	228.52	0	0	0	885000000
2009	89	0	G	440300	0	1	9	33.33	0.6664	0	12	0	168.168	10.0665	0	0	228.52	0	0	0	885000000
2009	89	5	G	440300	0	1	9	33.33	0.6664	0	12	0	168.168	10.0665	0	0	228.52	0	0	0	885000000
2009	89	0	G	440300	0	1	9	33.33	0.6664	0	12	0	168.168	10.0665	0	0	228.52	0	0	0	885000000
2009	89	1	G	440300	0	1	9	33.33	0.6664	0	12	0	168.168	10.0665	0	0	228.52	0	0	0	885000000
2009	89	1	G	440300	0	1	9	33.33	0.6664	0	12	0	168.168	10.0665	0	0	228.52	0	0	0	885000000
2010	89	1	G	440300	0	1	9	33.33	0.8289	0	13	0	151.049	11.067	0	0	246.664	0	0	0	885000000
2010	89	1	G	440300	0	1	9	33.33	0.8289	0	13	0	151.049	11.067	0	0	246.664	0	0	0	885000000
2010	89	1	G	440300	0	1	9	33.33	0.8289	0	13	0	151.049	11.067	0	0	246.664	0	0	0	885000000
2010	89	1	G	440300	0	1	9	33.33	0.8289	0	13	0	151.049	11.067	0	0	246.664	0	0	0	885000000
2010	89	4	G	440300	0	1	9	33.33	0.8289	0	13	0	151.049	11.067	0	0	246.664	0	0	0	885000000
2010	89	4	G	440300	0	1	9	33.33	0.8289	0	13	0	151.049	11.067	0	0	246.664	0	0	0	885000000
2011	89	6	G	440300	0	1	9	33.33	0.986	0	14	0	153.198	7.2818	0	0	353.861	0	0	0	885000000
2011	89	7	G	440300	0	1	9	33.33	0.986	0	14	0	153.198	7.2818	0	0	353.861	0	0	0	885000000
2011	89	0	G	440300	0	1	9	33.33	0.986	0	14	0	153.198	7.2818	0	0	353.861	0	0	0	885000000
2011	89	0	G	440300	0	1	9	33.33	0.986	0	14	0	153.198	7.2818	0	0	353.861	0	0	0	885000000
2011	89	7	G	440300	0	1	9	33.33	0.986	0	14	0	153.198	7.2818	0	0	353.861	0	0	0	885000000
2011	89	0	G	440300	0	1	9	33.33	0.986	0	14	0	153.198	7.2818	0	0	353.861	0	0	0	885000000
2011	89	6	G	440300	0	1	9	33.33	0.986	0	14	0	153.198	7.2818	0	0	353.861	0	0	0	885000000
2011	89	0	G	440300	0	1	9	33.33	0.986	0	14	0	153.198	7.2818	0	0	353.861	0	0	0	885000000
2012	89	9	G	440300	1	0	9	33.33	1.0881	0	15	1	163.834	5.6383	1	1	417.295	417.295	0	0	886000000
2012	89	1	G	440300	1	0	9	33.33	1.0881	0	15	1	163.834	5.6383	1	1	417.295	417.295	0	0	886000000
2012	89	4	G	440300	1	0	9	33.33	1.0881	0	15	1	163.834	5.6383	1	1	417.295	417.295	0	0	886000000
2013	89	28	G	440300	6	0	9	33.33	1.0429	0	16	36	134.8	4.2916	1	6	352.409	2114.45	0	0	886000000
2013	89	7	G	440300	6	0	9	33.33	1.0429	0	16	36	134.8	4.2916	1	6	352.409	2114.45	0	0	886000000
2013	89	28	G	440300	6	0	9	33.33	1.0429	0	16	36	134.8	4.2916	1	6	352.409	2114.45	0	0	886000000
2013	89	9	G	440300	6	0	9	33.33	1.0429	0	16	36	134.8	4.2916	1	6	352.409	2114.45	0	0	886000000
2013	89	9	G	440300	6	0	9	33.33	1.0429	0	16	36	134.8	4.2916	1	6	352.409	2114.45	0	0	886000000
2013	89	7	G	440300	6	0	9	33.33	1.0429	0	16	36	134.8	4.2916	1	6	352.409	2114.45	0	0	886000000
2014	89	10	G	440300	4	0	9	33.33	0.8705	0	17	16	140.91	2.1752	1	4	457.41	1829.64	0	0	887000000
2014	89	8	G	440300	4	0	9	33.33	0.8705	0	17	16	140.91	2.1752	1	4	457.41	1829.64	0	0	887000000
2014	89	45	G	440300	4	0	9	33.33	0.8705	0	17	16	140.91	2.1752	1	4	457.41	1829.64	0	0	887000000
2015	89	35	G	440300	2	0	9	33.33	0.6485	0	18	4	149.978	4.4579	1	2	470.353	940.706	0	0	887000000
2015	89	1	G	440300	2	0	9	33.33	0.6485	0	18	4	149.978	4.4579	1	2	470.353	940.706	0	0	887000000
2015	89	7	G	440300	2	0	9	33.33	0.6485	0	18	4	149.978	4.4579	1	2	470.353	940.706	0	0	887000000
2015	89	6	G	440300	2	0	9	33.33	0.6485	0	18	4	149.978	4.4579	1	2	470.353	940.706	0	0	887000000
2016	89	11	G	440300	5	0	9	33.33	0.687	0	19	25	147.771	4.6071	1	5	455.433	2277.17	0	0	888000000
2016	89	37	G	440300	5	0	9	33.33	0.687	0	19	25	147.771	4.6071	1	5	455.433	2277.17	0	0	888000000
2016	89	6	G	440300	5	0	9	33.33	0.687	0	19	25	147.771	4.6071	1	5	455.433	2277.17	0	0	888000000
2016	89	7	G	440300	5	0	9	33.33	0.687	0	19	25	147.771	4.6071	1	5	455.433	2277.17	0	0	888000000
2017	89	46	G	440300	3	0	9	33.33	0.6645	0	20	9	144.762	5.1462	1	3	530.566	1591.7	0	0	888000000
2017	89	13	G	440300	3	0	9	33.33	0.6645	0	20	9	144.762	5.1462	1	3	530.566	1591.7	0	0	888000000
2017	89	13	G	440300	3	0	9	33.33	0.6645	0	20	9	144.762	5.1462	1	3	530.566	1591.7	0	0	888000000
2017	89	5	G	440300	3	0	9	33.33	0.6645	0	20	9	144.762	5.1462	1	3	530.566	1591.7	0	0	888000000
2018	89	3	G	440300	0	0	9	33.33	0.757	0	21	0	155.529	5.0679	0	0	463.036	0	0	0	889000000
2018	89	14	G	440300	0	0	9	33.33	0.757	0	21	0	155.529	5.0679	0	0	463.036	0	0	0	889000000
2018	89	20	G	440300	0	0	9	33.33	0.757	0	21	0	155.529	5.0679	0	0	463.036	0	0	0	889000000
2019	89	4	G	440300	0	0	9	33.33	0.638	0	22	0	139.082	4.319	0	0	509.941	0	1	0	889000000
2019	89	15	G	440300	0	0	9	33.33	0.638	0	22	0	139.082	4.319	0	0	509.941	0	1	0	889000000
2019	89	13	G	440300	0	0	9	33.33	0.638	0	22	0	139.082	4.319	0	0	509.941	0	1	0	889000000
2019	89	15	G	440300	0	0	9	33.33	0.638	0	22	0	139.082	4.319	0	0	509.941	0	1	0	889000000
2020	89	10	G	440300	0	0	9	33.33	0.7584	0	23	0	142.791	0.2545	0	0	436.636	0	1	0	889000000
2020	89	21	G	440300	0	0	9	33.33	0.7584	0	23	0	142.791	0.2545	0	0	436.636	0	1	0	889000000
2020	89	1	G	440300	0	0	9	33.33	0.7584	0	23	0	142.791	0.2545	0	0	436.636	0	1	0	889000000
2020	89	16	G	440300	0	0	9	33.33	0.7584	0	23	0	142.791	0.2545	0	0	436.636	0	1	0	889000000
2020	89	10	G	440300	0	0	9	33.33	0.7584	0	23	0	142.791	0.2545	0	0	436.636	0	1	0	889000000
2021	89	15	G	440300	4	0	9	33.33	0.8944	0	24	16	142.402	-0.0763	1	4	459.894	1839.58	0	0	890000000
2021	89	32	G	440300	4	0	9	33.33	0.8944	0	24	16	142.402	-0.0763	1	4	459.894	1839.58	0	0	890000000
2021	89	4	G	440300	4	0	9	33.33	0.8944	0	24	16	142.402	-0.0763	1	4	459.894	1839.58	0	0	890000000
2021	89	23	G	440300	4	0	9	33.33	0.8944	0	24	16	142.402	-0.0763	1	4	459.894	1839.58	0	0	890000000
2021	89	33	G	440300	4	0	9	33.33	0.8944	0	24	16	142.402	-0.0763	1	4	459.894	1839.58	0	0	890000000
2009	153	6	C2	340200	0	1	7	28.57	0.5333	0	10	0	148.533	1.9666	0	0	148.327	0	0	0	683000000
2010	153	11	C2	340200	0	0	9	33.33	0.4371	0	11	0	158.695	3.1726	0	0	164.418	0	0	0	684000000
2010	153	11	C2	340200	0	0	9	33.33	0.4371	0	11	0	158.695	3.1726	0	0	164.418	0	0	0	684000000
2011	153	15	C2	340200	0	0	9	33.33	0.6467	0	12	0	130.232	0.7528	0	0	213.52	0	0	0	684000000
2011	153	15	C2	340200	0	0	9	33.33	0.6467	0	12	0	130.232	0.7528	0	0	213.52	0	0	0	684000000
2012	153	22	C2	340200	0	0	9	33.33	0.6421	0	13	0	124.897	1.2473	0	0	242.513	0	0	0	684000000
2012	153	22	C2	340200	0	0	9	33.33	0.6421	0	13	0	124.897	1.2473	0	0	242.513	0	0	0	684000000
2013	153	24	C2	340200	0	0	9	33.33	0.6587	0	14	0	154.618	1.3724	0	0	220.363	0	0	0	685000000
2014	153	44	C2	340200	0	0	9	33.33	0.4651	0	15	0	151.939	1.8376	0	0	256.826	0	0	0	685000000
2017	153	1	C2	340200	0	0	9	33.33	0.686	0	18	0	161.051	2.3611	0	0	377.796	0	0	0	686000000
2013	301	30	D	320500	0	0	8	37.5	0.7927	0	14	0	174.925	9.0166	0	0	143.876	0	0	0	645000000
2013	301	30	D	320500	0	0	8	37.5	0.7927	0	14	0	174.925	9.0166	0	0	143.876	0	0	0	645000000
2007	338	0	C3	370700	0	1	15	33.33	0.6509	1	4	0	129.893	12.4788	0	0	1698.34	0	0	0	744000000
2007	338	2	C3	370700	0	1	15	33.33	0.6509	1	4	0	129.893	12.4788	0	0	1698.34	0	0	0	744000000
2009	338	1	C3	370700	0	1	15	33.33	0.7385	1	6	0	152.9	10.8993	0	0	1966.91	0	2	0	745000000
2010	338	1	C3	370700	0	1	15	33.33	0.6631	1	7	0	132.174	15.3358	0	0	1872.75	0	13	0	745000000
2010	338	0	C3	370700	0	1	15	33.33	0.6631	1	7	0	132.174	15.3358	0	0	1872.75	0	13	0	745000000
2011	338	0	C3	370700	1	1	15	33.33	0.8629	1	8	1	172.531	10.269	1	1	2022.12	9000.82	33	33	745000000
2011	338	5	C3	370700	1	1	15	33.33	0.8629	1	8	1	172.531	10.269	1	1	2022.12	9000.82	33	33	745000000
2011	338	11	C3	370700	1	1	15	33.33	0.8629	1	8	1	172.531	10.269	1	1	2022.12	9000.82	33	33	745000000
2011	338	11	C3	370700	1	1	15	33.33	0.8629	1	8	1	172.531	10.269	1	1	2022.12	9000.82	33	33	745000000
2012	338	0	C3	370700	0	1	15	33.33	0.8928	1	9	0	147.045	4.8767	0	0	1913.56	0	32	0	746000000
2012	338	3	C3	370700	0	1	15	33.33	0.8928	1	9	0	147.045	4.8767	0	0	1913.56	0	32	0	746000000
2012	338	3	C3	370700	0	1	15	33.33	0.8928	1	9	0	147.045	4.8767	0	0	1913.56	0	32	0	746000000
2012	338	1	C3	370700	0	1	15	33.33	0.8928	1	9	0	147.045	4.8767	0	0	1913.56	0	32	0	746000000
2012	338	4	C3	370700	0	1	15	33.33	0.8928	1	9	0	147.045	4.8767	0	0	1913.56	0	32	0	746000000
2013	338	1	C3	370700	0	1	15	33.33	0.9779	1	10	0	146.039	4.8619	0	0	2401.5	0	37	0	746000000
2013	338	0	C3	370700	0	1	15	33.33	0.9779	1	10	0	146.039	4.8619	0	0	2401.5	0	37	0	746000000
2013	338	1	C3	370700	0	1	15	33.33	0.9779	1	10	0	146.039	4.8619	0	0	2401.5	0	37	0	746000000
2013	338	0	C3	370700	0	1	15	33.33	0.9779	1	10	0	146.039	4.8619	0	0	2401.5	0	37	0	746000000
2009	400	0	C3	411000	0	1	9	33.33	0.52	0	13	25	156.353	5.0058	1	5	486.219	2431.09	5	25	826000000
2009	400	0	C3	411000	0	1	9	33.33	0.52	0	13	25	156.353	5.0058	1	5	486.219	2431.09	5	25	826000000
2011	400	5	C3	411000	3	1	9	33.33	0.6986	0	15	25	174.455	4.3015	1	5	741.317	3706.59	35	175	827000000
2021	401	23	C3	130200	2	0	9	33.33	1.0405	0	26	4	156.138	6.9315	1	2	2893.14	10510.2	0	0	263000000
2010	404	1	C3	360200	0	1	9	33.33	0.7132	0	15	0	173.943	2.1469	0	0	749.802	0	0	0	724000000
2010	404	1	C3	360200	0	1	9	33.33	0.7132	0	15	0	173.943	2.1469	0	0	749.802	0	0	0	724000000
2010	404	0	C3	360200	0	1	9	33.33	0.7132	0	15	0	173.943	2.1469	0	0	749.802	0	0	0	724000000
2011	404	4	C3	360200	0	1	9	33.33	0.9226	0	16	0	167.426	1.7076	0	0	953.417	0	0	0	724000000
2011	404	4	C3	360200	0	1	9	33.33	0.9226	0	16	0	167.426	1.7076	0	0	953.417	0	0	0	724000000
2011	404	4	C3	360200	0	1	9	33.33	0.9226	0	16	0	167.426	1.7076	0	0	953.417	0	0	0	724000000
2011	404	4	C3	360200	0	1	9	33.33	0.9226	0	16	0	167.426	1.7076	0	0	953.417	0	0	0	724000000
2011	404	4	C3	360200	0	1	9	33.33	0.9226	0	16	0	167.426	1.7076	0	0	953.417	0	0	0	724000000
2011	404	4	C3	360200	0	1	9	33.33	0.9226	0	16	0	167.426	1.7076	0	0	953.417	0	0	0	724000000
2012	407	1	C2	370100	0	0	11	36.36	0.5233	0	17	0	172.741	-4.3889	0	0	337.427	0	0	0	745000000
2012	407	0	C2	370100	0	0	11	36.36	0.5233	0	17	0	172.741	-4.3889	0	0	337.427	0	0	0	745000000
2012	407	1	C2	370100	0	0	11	36.36	0.5233	0	17	0	172.741	-4.3889	0	0	337.427	0	0	0	745000000
2013	407	1	C2	370100	0	0	11	36.36	0.6146	0	18	0	130.449	1.4571	0	0	361.198	0	0	0	745000000
2013	407	0	C2	370100	0	0	11	36.36	0.6146	0	18	0	130.449	1.4571	0	0	361.198	0	0	0	745000000
2013	407	1	C2	370100	0	0	11	36.36	0.6146	0	18	0	130.449	1.4571	0	0	361.198	0	0	0	745000000
2014	407	0	C2	370100	0	0	11	36.36	0.643	0	19	0	154.991	1.2915	0	0	500.717	0	0	0	745000000
2015	407	0	C2	370100	0	0	11	36.36	0.5286	1	20	0	152.758	0.9988	0	0	393.501	0	0	0	746000000
2018	407	28	D	370100	0	0	10	40	0.9309	0	23	0	161.804	2.8301	0	0	790.253	0	0	0	747000000
2017	408	26	C2	632801	0	0	9	33.33	0.5459	0	22	0	124.607	15.7134	0	0	462.063	0	0	0	1280000000
2008	413	0	C3	130100	0	0	7	42.86	0.5276	0	13	0	133.266	1.2052	0	0	49.3973	0	0	0	261000000
2008	413	0	C3	130100	0	0	7	42.86	0.5276	0	13	0	133.266	1.2052	0	0	49.3973	0	0	0	261000000
2009	413	0	C3	130100	0	0	7	42.86	0.1302	0	14	0	171.253	-9.0024	0	0	44.3365	0	0	0	261000000
2010	413	0	C3	130100	0	0	7	42.86	0.1075	0	15	0	158.054	1.0845	0	0	46.6278	0	0	0	262000000
2010	413	0	C3	130100	0	0	7	42.86	0.1075	0	15	0	158.054	1.0845	0	0	46.6278	0	0	0	262000000
2011	413	1	C3	130100	0	0	7	42.86	0.1878	0	16	0	127.381	3.2438	0	0	50.4674	0	0	0	262000000
2012	413	2	C3	130100	0	0	7	42.86	0.3773	0	17	0	150.358	11.6907	0	0	113.622	0	0	0	262000000
2012	413	22	C3	130100	0	0	7	42.86	0.3773	0	17	0	150.358	11.6907	0	0	113.622	0	0	0	262000000
2013	413	30	C3	130100	0	0	7	42.86	0.7456	0	18	0	168.786	4.5339	0	0	128.736	0	0	0	262000000
2013	413	2	C3	130100	0	0	7	42.86	0.7456	0	18	0	168.786	4.5339	0	0	128.736	0	0	0	262000000
2010	420	0	C2	220200	0	1	9	33.33	0.6045	0	15	0	139.831	-2.9729	0	0	319.045	0	0	0	443000000
2017	421	16	D	320100	0	1	9	33.33	0.9913	0	22	0	156.918	2.2827	0	0	530.552	0	0	0	646000000
2019	421	71	D	320100	2	0	9	33.33	1.0881	0	24	4	121.752	1.5037	1	2	559.231	1118.46	0	0	646000000
2020	421	18	D	320100	9	0	9	33.33	0.9974	0	25	81	166.089	5.3844	1	9	950.927	8558.35	0	0	647000000
2020	421	89	D	320100	9	0	9	33.33	0.9974	0	25	81	166.089	5.3844	1	9	950.927	8558.35	0	0	647000000
2010	423	4	C2	371500	2	0	9	33.33	0.1075	0	15	4	151.68	16.5138	1	2	331.527	663.054	0	0	747000000
2010	423	11	C2	371500	2	0	9	33.33	0.1075	0	15	4	151.68	16.5138	1	2	331.527	663.054	0	0	747000000
2010	423	11	C2	371500	2	0	9	33.33	0.1075	0	15	4	151.68	16.5138	1	2	331.527	663.054	0	0	747000000
2010	423	9	C2	371500	2	0	9	33.33	0.1075	0	15	4	151.68	16.5138	1	2	331.527	663.054	0	0	747000000
2010	423	4	C2	371500	2	0	9	33.33	0.1075	0	15	4	151.68	16.5138	1	2	331.527	663.054	0	0	747000000
2010	423	9	C2	371500	2	0	9	33.33	0.1075	0	15	4	151.68	16.5138	1	2	331.527	663.054	0	0	747000000
2011	423	8	C2	371500	1	0	9	33.33	0.1878	0	16	1	127.793	19.7567	1	1	488.621	488.621	0	0	747000000
2011	423	8	C2	371500	1	0	9	33.33	0.1878	0	16	1	127.793	19.7567	1	1	488.621	488.621	0	0	747000000
2011	423	8	C2	371500	1	0	9	33.33	0.1878	0	16	1	127.793	19.7567	1	1	488.621	488.621	0	0	747000000
2011	423	8	C2	371500	1	0	9	33.33	0.1878	0	16	1	127.793	19.7567	1	1	488.621	488.621	0	0	747000000
2012	423	1	C2	371500	1	0	9	33.33	0.1941	0	17	1	156.198	19.7828	1	1	556.667	556.667	0	0	747000000
2012	423	22	C2	371500	1	0	9	33.33	0.1941	0	17	1	156.198	19.7828	1	1	556.667	556.667	0	0	747000000
2012	423	22	C2	371500	1	0	9	33.33	0.1941	0	17	1	156.198	19.7828	1	1	556.667	556.667	0	0	747000000
2011	425	7	C3	320300	0	1	9	44.44	0.8301	1	16	0	162.695	9.7328	0	0	2022.12	0	10	0	644000000
2011	425	7	C3	320300	0	1	9	44.44	0.8301	1	16	0	162.695	9.7328	0	0	2022.12	0	10	0	644000000
2012	425	1	C3	320300	0	0	9	44.44	0.8791	1	17	0	148.418	5.4361	0	0	1913.56	0	8	0	644000000
2012	425	1	C3	320300	0	0	9	44.44	0.8791	1	17	0	148.418	5.4361	0	0	1913.56	0	8	0	644000000
2011	426	3	B	150400	0	0	9	33.33	0.5962	0	16	0	137.72	5.9165	0	0	50.6387	0	0	0	302000000
2016	426	4	B	150400	0	0	9	33.33	0.5901	0	21	0	159.875	0.9137	0	0	118.504	0	0	0	303000000
2017	426	6	B	150400	0	0	9	33.33	0.539	0	22	0	157.012	5.9322	0	0	321.928	0	0	0	303000000
2018	426	2	B	150400	0	0	9	33.33	0.7495	0	23	0	133.416	-1.9101	0	0	402.826	0	0	0	304000000
2019	426	3	B	150400	0	0	9	33.33	0.7563	0	24	0	164.354	1.1026	0	0	128.816	0	0	0	304000000
2012	488	2	C2	370783	0	0	15	33.33	1.1059	1	16	0	138.229	0.0978	0	0	1913.56	0	0	0	746000000
2012	488	2	C2	370783	0	0	15	33.33	1.1059	1	16	0	138.229	0.0978	0	0	1913.56	0	0	0	746000000
2013	488	19	C2	370783	2	0	12	33.33	1.1192	1	17	4	154.704	1.4527	1	2	2401.5	5575.19	0	0	746000000
2014	488	28	C2	370783	1	0	12	33.33	1.0293	1	18	1	136.555	0.7978	1	1	2405.99	3349.56	0	0	747000000
2014	488	15	C2	370783	1	0	12	33.33	1.0293	1	18	1	136.555	0.7978	1	1	2405.99	3349.56	0	0	747000000
2014	488	33	C2	370783	1	0	12	33.33	1.0293	1	18	1	136.555	0.7978	1	1	2405.99	3349.56	0	0	747000000
2015	488	21	C2	370783	0	0	12	33.33	1.0143	1	19	0	163.484	1.2544	0	0	2134.51	0	0	0	747000000
2015	488	6	C2	370783	0	0	12	33.33	1.0143	1	19	0	163.484	1.2544	0	0	2134.51	0	0	0	747000000
2015	488	25	C2	370783	0	0	12	33.33	1.0143	1	19	0	163.484	1.2544	0	0	2134.51	0	0	0	747000000
2016	488	5	C2	370783	0	0	10	40	1.0467	1	20	0	163.412	2.458	0	0	2134.39	0	1	0	747000000
2016	488	26	C2	370783	0	0	10	40	1.0467	1	20	0	163.412	2.458	0	0	2134.39	0	1	0	747000000
2016	488	19	C2	370783	0	0	10	40	1.0467	1	20	0	163.412	2.458	0	0	2134.39	0	1	0	747000000
2020	498	23	E	370100	0	1	8	37.5	1.027	0	24	0	161.333	2.6788	0	0	2622.09	0	0	0	748000000
2021	498	19	E	370100	3	1	11	36.36	1.0633	0	25	9	174.039	3.2991	1	3	2893.14	24194	0	0	748000000
2009	507	0	S	440400	0	1	11	36.36	0.5462	0	17	0	155.378	5.7235	0	0	68.0101	0	0	0	885000000
2012	507	3	G	440400	0	0	9	44.44	0.7768	0	20	0	168.816	4.2921	0	0	86.0132	0	0	0	886000000
2013	507	4	G	440400	0	0	8	50	0.7015	0	21	0	179.046	2.3178	0	0	267.439	0	0	0	887000000
2013	507	4	G	440400	0	0	8	50	0.7015	0	21	0	179.046	2.3178	0	0	267.439	0	0	0	887000000
2021	507	8	G	440400	1	1	9	44.44	1.0799	0	29	1	133.616	2.9647	1	1	868.413	868.413	0	0	890000000
2021	507	13	G	440400	1	1	9	44.44	1.0799	0	29	1	133.616	2.9647	1	1	868.413	868.413	0	0	890000000
2011	510	0	C2	510600	0	0	9	33.33	0.5475	0	19	0	148.599	-4.9223	0	0	385.157	0	0	0	1030000000
2013	510	0	C2	510600	0	0	9	33.33	0.4442	0	21	0	161.973	-10.3768	0	0	263.331	0	0	0	1030000000
2013	510	0	C2	510600	0	0	9	33.33	0.4442	0	21	0	161.973	-10.3768	0	0	263.331	0	0	0	1030000000
2012	513	2	C2	440400	0	0	9	33.33	0.5017	1	20	0	153.245	8.4353	0	0	557.057	0	0	0	886000000
2013	513	12	C2	440400	0	0	11	45.45	0.5475	0	21	0	156.828	7.9803	0	0	624.784	0	0	0	887000000
2013	513	12	C2	440400	0	0	11	45.45	0.5475	0	21	0	156.828	7.9803	0	0	624.784	0	0	0	887000000
2012	519	4	C3	430300	0	0	7	42.86	0.1988	0	20	0	148.361	0.7373	0	0	48.9824	0	0	0	866000000
2012	519	0	C3	430300	0	0	7	42.86	0.1988	0	20	0	148.361	0.7373	0	0	48.9824	0	0	0	866000000
2012	519	2	C3	430300	0	0	7	42.86	0.1988	0	20	0	148.361	0.7373	0	0	48.9824	0	0	0	866000000
2009	520	1	C2	420100	0	0	9	33.33	0.7038	0	17	0	167.536	-6.4255	0	0	246.567	0	0	0	844000000
2009	520	0	C2	420100	0	0	9	33.33	0.7038	0	17	0	167.536	-6.4255	0	0	246.567	0	0	0	844000000
2009	520	1	C2	420100	0	0	9	33.33	0.7038	0	17	0	167.536	-6.4255	0	0	246.567	0	0	0	844000000
2009	520	0	C2	420100	0	0	9	33.33	0.7038	0	17	0	167.536	-6.4255	0	0	246.567	0	0	0	844000000
2011	520	0	G	420100	0	0	9	33.33	0.8183	0	19	0	161.247	-10.0043	0	0	374.346	0	0	0	845000000
2011	520	1	G	420100	0	0	9	33.33	0.8183	0	19	0	161.247	-10.0043	0	0	374.346	0	0	0	845000000
2011	520	0	G	420100	0	0	9	33.33	0.8183	0	19	0	161.247	-10.0043	0	0	374.346	0	0	0	845000000
2011	520	1	G	420100	0	0	9	33.33	0.8183	0	19	0	161.247	-10.0043	0	0	374.346	0	0	0	845000000
2015	520	10	G	420100	0	0	7	42.86	0.0953	0	23	0	155.877	18.8078	0	0	141.662	0	0	0	847000000
2015	520	0	G	420100	0	0	7	42.86	0.0953	0	23	0	155.877	18.8078	0	0	141.662	0	0	0	847000000
2015	520	3	G	420100	0	0	7	42.86	0.0953	0	23	0	155.877	18.8078	0	0	141.662	0	0	0	847000000
2016	520	7	G	420100	0	0	7	42.86	0.1163	0	24	0	152.492	1.841	0	0	106.372	0	0	0	847000000
2017	520	15	G	420100	0	0	7	42.86	0.1301	0	25	0	160.609	9.7552	0	0	132.297	0	0	0	847000000
2018	520	5	G	420100	0	0	7	42.86	0.1987	0	26	0	124.21	9.7289	0	0	109.194	0	0	0	848000000
2019	520	16	G	420100	0	0	6	50	0.1437	0	27	0	142.031	5.1635	0	0	122.47	0	0	0	848000000
2007	521	2	C3	340100	0	1	7	42.86	0.7138	0	15	0	128.812	0.6024	0	0	551.144	0	0	0	683000000
2007	521	2	C3	340100	0	1	7	42.86	0.7138	0	15	0	128.812	0.6024	0	0	551.144	0	0	0	683000000
2009	521	0	C3	340100	0	1	9	33.33	0.6906	0	17	0	137.316	6.2916	0	0	1061.43	0	2	0	683000000
2009	521	0	C3	340100	0	1	9	33.33	0.6906	0	17	0	137.316	6.2916	0	0	1061.43	0	2	0	683000000
2010	521	5	C3	340100	0	1	9	33.33	0.7709	0	18	0	147.465	4.5881	0	0	1302.77	0	1	0	684000000
2010	521	0	C3	340100	0	1	9	33.33	0.7709	0	18	0	147.465	4.5881	0	0	1302.77	0	1	0	684000000
2010	521	0	C3	340100	0	1	9	33.33	0.7709	0	18	0	147.465	4.5881	0	0	1302.77	0	1	0	684000000
2011	521	10	C3	340100	0	1	9	44.44	1.0409	0	19	0	155.037	1.1711	0	0	1232.06	0	3	0	684000000
2011	521	10	C3	340100	0	1	9	44.44	1.0409	0	19	0	155.037	1.1711	0	0	1232.06	0	3	0	684000000
2011	521	10	C3	340100	0	1	9	44.44	1.0409	0	19	0	155.037	1.1711	0	0	1232.06	0	3	0	684000000
2011	521	10	C3	340100	0	1	9	44.44	1.0409	0	19	0	155.037	1.1711	0	0	1232.06	0	3	0	684000000
2011	521	10	C3	340100	0	1	9	44.44	1.0409	0	19	0	155.037	1.1711	0	0	1232.06	0	3	0	684000000
2011	521	10	C3	340100	0	1	9	44.44	1.0409	0	19	0	155.037	1.1711	0	0	1232.06	0	3	0	684000000
2019	529	11	C1	440100	3	1	8	37.5	0.5438	0	27	9	169.685	11.1579	1	3	417.101	1251.3	0	0	889000000
2019	529	11	C1	440100	3	1	8	37.5	0.5438	0	27	9	169.685	11.1579	1	3	417.101	1251.3	0	0	889000000
2019	529	11	C1	440100	3	1	8	37.5	0.5438	0	27	9	169.685	11.1579	1	3	417.101	1251.3	0	0	889000000
2020	529	17	C1	440100	2	1	9	33.33	0.6663	0	28	4	149.179	9.0507	1	2	526.414	1052.83	0	0	889000000
2020	529	17	C1	440100	2	1	9	33.33	0.6663	0	28	4	149.179	9.0507	1	2	526.414	1052.83	0	0	889000000
2021	529	20	C1	440100	3	1	8	37.5	0.7931	0	29	9	124.003	8.1687	1	3	611.725	1835.17	0	0	889000000
2011	530	1	C3	210200	0	1	9	33.33	0.8891	1	19	0	162.634	3.0606	0	0	294.231	0	0	0	423000000
2011	530	1	C3	210200	0	1	9	33.33	0.8891	1	19	0	162.634	3.0606	0	0	294.231	0	0	0	423000000
2012	530	7	C3	210200	0	1	9	33.33	0.9616	1	20	0	160.415	4.2913	0	0	250.826	0	3	0	423000000
2012	530	7	C3	210200	0	1	9	33.33	0.9616	1	20	0	160.415	4.2913	0	0	250.826	0	3	0	423000000
2013	530	8	C3	210200	0	1	9	33.33	0.7562	0	21	0	151.36	5.357	0	0	244.285	0	0	0	423000000
2013	530	8	C3	210200	0	1	9	33.33	0.7562	0	21	0	151.36	5.357	0	0	244.285	0	0	0	423000000
2014	530	11	C3	210200	2	1	9	33.33	0.7222	0	22	4	154.569	3.7499	1	2	232.345	464.689	0	0	423000000
2015	530	12	C3	210200	1	1	9	33.33	0.6172	0	23	1	157.204	3.2141	1	1	252.037	252.037	2	2	424000000
2017	530	18	C3	210200	4	0	9	33.33	0.9188	0	25	16	149.83	3.64	1	4	297.207	1188.83	5	20	424000000
2018	530	11	C3	210200	4	0	9	33.33	1.2082	0	26	16	150.786	2.0117	1	4	345.571	1382.28	3	12	424000000
2020	530	9	C3	210200	0	0	9	33.33	1.03	0	28	0	153.837	0.4022	0	0	279.077	0	0	0	425000000
2020	530	9	C3	210200	0	0	9	33.33	1.03	0	28	0	153.837	0.4022	0	0	279.077	0	0	0	425000000
2020	530	9	C3	210200	0	0	9	33.33	1.03	0	28	0	153.837	0.4022	0	0	279.077	0	0	0	425000000
2021	530	10	C3	210200	0	0	10	40	0.8897	0	29	0	157.289	-4.7979	0	0	263.986	0	0	0	425000000
2021	530	10	C3	210200	0	0	10	40	0.8897	0	29	0	157.289	-4.7979	0	0	263.986	0	0	0	425000000
2020	533	13	C3	440600	2	0	9	33.33	0.6821	1	27	4	151.395	3.4975	1	2	207.069	414.137	0	0	890000000
2020	533	11	C3	440600	2	0	9	33.33	0.6821	1	27	4	151.395	3.4975	1	2	207.069	414.137	0	0	890000000
2020	539	1	D	440100	0	1	14	33.33	1.1521	0	28	0	140.001	3.0653	0	0	2622.09	0	0	0	889000000
2012	543	1	D	340100	0	0	9	33.33	0.9869	0	20	0	178.04	2.1826	0	0	1619.42	0	0	0	684000000
2012	543	1	D	340100	0	0	9	33.33	0.9869	0	20	0	178.04	2.1826	0	0	1619.42	0	0	0	684000000
2013	543	0	D	340100	0	1	9	33.33	1.09	0	21	0	147.036	8.6925	0	0	1918.78	0	0	0	685000000
2013	543	0	D	340100	0	1	9	33.33	1.09	0	21	0	147.036	8.6925	0	0	1918.78	0	0	0	685000000
2013	543	0	D	340100	0	1	9	33.33	1.09	0	21	0	147.036	8.6925	0	0	1918.78	0	0	0	685000000
2013	543	0	D	340100	0	1	9	33.33	1.09	0	21	0	147.036	8.6925	0	0	1918.78	0	0	0	685000000
2013	547	13	C3	350100	1	0	7	42.86	0.6976	1	21	1	148.083	5.5183	1	1	60.002	60.002	0	0	705000000
2013	547	30	C3	350100	1	0	7	42.86	0.6976	1	21	1	148.083	5.5183	1	1	60.002	60.002	0	0	705000000
2009	548	0	N	430100	0	1	9	33.33	0.4258	0	17	0	154.134	5.4687	0	0	44.3365	0	0	0	864000000
2020	557	11	G	640100	1	0	9	33.33	0.9036	0	27	1	161.181	3.1373	1	1	131.669	131.669	0	0	1290000000
2020	557	5	G	640100	1	0	9	33.33	0.9036	0	27	1	161.181	3.1373	1	1	131.669	131.669	0	0	1290000000
2021	557	4	G	640100	1	0	9	33.33	0.8832	0	28	1	154.943	3.911	1	1	184.537	184.537	0	0	1290000000
2021	557	8	G	640100	1	0	9	33.33	0.8832	0	28	1	154.943	3.911	1	1	184.537	184.537	0	0	1290000000
2021	557	12	G	640100	1	0	9	33.33	0.8832	0	28	1	154.943	3.911	1	1	184.537	184.537	0	0	1290000000
2012	558	11	K	330100	0	0	9	33.33	0.8075	0	19	0	134.37	0.8478	0	0	144.29	0	0	0	664000000
2015	558	1	K	330100	8	0	7	42.86	0.1241	0	22	64	176.095	-12.4406	1	8	335.528	2684.23	0	0	665000000
2009	559	0	C3	330100	0	0	9	33.33	0.6583	0	16	0	159.369	5.1788	0	0	737.608	0	0	0	663000000
2009	559	0	C3	330100	0	0	9	33.33	0.6583	0	16	0	159.369	5.1788	0	0	737.608	0	0	0	663000000
2010	559	0	C3	330100	0	0	9	33.33	0.3849	0	17	0	134.298	5.8474	0	0	1012.7	0	0	0	664000000
2011	559	0	C3	330100	0	0	9	33.33	0.6431	0	18	0	155.035	5.7858	0	0	1120.51	0	0	0	664000000
2013	559	1	C3	330100	0	0	9	33.33	0.6789	0	20	0	131.381	6.1956	0	0	1393.16	0	2	0	664000000
2015	559	30	C3	330100	0	0	9	33.33	0.2125	0	22	0	161.779	6.5783	0	0	1526.27	0	0	0	665000000
2017	559	4	C3	330100	2	0	8	37.5	0.3383	0	24	4	141.828	8.0103	1	2	1580.83	3161.66	0	0	666000000
2020	559	25	C3	330100	3	0	9	33.33	0.6779	0	27	9	133.179	2.8637	1	3	1500.03	4500.07	0	0	667000000
2021	559	32	C3	330100	2	0	9	33.33	0.6221	0	28	4	135.871	4.1688	1	2	2247.54	4495.07	1	2	667000000
2009	566	0	C2	460100	0	0	9	33.33	0.2321	0	16	0	143.852	8.482	0	0	91.5108	0	0	0	924000000
2010	566	0	C2	460100	0	0	9	33.33	0.1581	0	17	0	165.086	3.485	0	0	85.3227	0	0	0	925000000
2010	566	11	C2	460100	0	0	9	33.33	0.1581	0	17	0	165.086	3.485	0	0	85.3227	0	0	0	925000000
2016	566	11	C2	460100	0	0	9	33.33	0.5335	0	23	0	150.333	1.6585	0	0	222.025	0	0	0	928000000
2016	566	11	C2	460100	0	0	9	33.33	0.5335	0	23	0	150.333	1.6585	0	0	222.025	0	0	0	928000000
2016	566	11	C2	460100	0	0	9	33.33	0.5335	0	23	0	150.333	1.6585	0	0	222.025	0	0	0	928000000
2019	566	5	C2	460100	2	0	9	33.33	0.7808	0	26	4	162.529	-1.8062	1	2	348.354	696.708	0	0	929000000
2019	566	3	C2	460100	2	0	9	33.33	0.7808	0	26	4	162.529	-1.8062	1	2	348.354	696.708	0	0	929000000
2019	566	5	C2	460100	2	0	9	33.33	0.7808	0	26	4	162.529	-1.8062	1	2	348.354	696.708	0	0	929000000
2019	566	3	C2	460100	2	0	9	33.33	0.7808	0	26	4	162.529	-1.8062	1	2	348.354	696.708	0	0	929000000
2019	566	5	C2	460100	2	0	9	33.33	0.7808	0	26	4	162.529	-1.8062	1	2	348.354	696.708	0	0	929000000
2019	566	5	C2	460100	2	0	9	33.33	0.7808	0	26	4	162.529	-1.8062	1	2	348.354	696.708	0	0	929000000
2019	566	3	C2	460100	2	0	9	33.33	0.7808	0	26	4	162.529	-1.8062	1	2	348.354	696.708	0	0	929000000
2019	566	3	C2	460100	2	0	9	33.33	0.7808	0	26	4	162.529	-1.8062	1	2	348.354	696.708	0	0	929000000
2020	566	20	C2	460100	5	0	8	37.5	0.5772	0	27	25	146.332	-6.3678	1	5	348.551	1742.75	0	0	929000000
2020	566	20	C2	460100	5	0	8	37.5	0.5772	0	27	25	146.332	-6.3678	1	5	348.551	1742.75	0	0	929000000
2009	570	0	C3	320400	0	0	9	33.33	0.3766	0	16	0	129.492	7.9119	0	0	311.142	0	0	0	644000000
2009	570	0	C3	320400	0	0	9	33.33	0.3766	0	16	0	129.492	7.9119	0	0	311.142	0	0	0	644000000
2010	570	4	C3	320400	0	0	9	33.33	0.5506	0	17	0	151.979	3.5624	0	0	485.34	0	0	0	644000000
2010	570	4	C3	320400	0	0	9	33.33	0.5506	0	17	0	151.979	3.5624	0	0	485.34	0	0	0	644000000
2011	570	3	C3	320400	0	0	9	33.33	0.8116	0	18	0	150.302	1.891	0	0	452.382	0	0	0	644000000
2011	570	3	C3	320400	0	0	9	33.33	0.8116	0	18	0	150.302	1.891	0	0	452.382	0	0	0	644000000
2012	570	0	C3	320400	0	0	9	33.33	0.7839	0	19	0	150.111	1.7814	0	0	432.845	0	1	0	645000000
2012	570	0	C3	320400	0	0	9	33.33	0.7839	0	19	0	150.111	1.7814	0	0	432.845	0	1	0	645000000
2011	572	0	C3	460100	0	0	8	37.5	1.0955	0	18	0	145.724	4.2023	0	0	1869.39	0	0	0	925000000
2013	572	1	C3	460100	0	0	8	37.5	1.1372	1	20	0	151.822	4.061	0	0	1583.67	0	0	0	926000000
2014	572	8	C3	460100	1	0	8	37.5	1.0293	1	21	1	155.367	1.6679	1	1	1666.64	1666.64	0	0	927000000
2015	572	30	C3	460100	7	0	8	37.5	0.9553	1	22	49	147.067	0.5863	1	7	1618.23	11327.6	0	0	927000000
2010	581	4	C3	320200	0	1	9	33.33	0.3554	0	16	0	156.511	19.9287	0	0	941.543	0	0	0	644000000
2010	581	4	C3	320200	0	1	9	33.33	0.3554	0	16	0	156.511	19.9287	0	0	941.543	0	0	0	644000000
2014	582	2	G	450500	0	0	9	33.33	0.808	0	20	0	141.382	7.076	0	0	755.544	0	0	0	907000000
2015	582	2	G	450500	0	0	9	33.33	0.8511	0	21	0	152.023	3.3033	0	0	399.952	0	0	0	908000000
2015	582	2	G	450500	0	0	9	33.33	0.8511	0	21	0	152.023	3.3033	0	0	399.952	0	0	0	908000000
2020	582	35	G	450500	0	1	9	33.33	0.83	0	26	0	138.753	6.0711	0	0	760.518	0	0	0	910000000
2020	582	14	G	450500	0	1	9	33.33	0.83	0	26	0	138.753	6.0711	0	0	760.518	0	0	0	910000000
2021	582	51	G	450500	3	1	9	33.33	1.002	0	27	9	153.83	4.2858	1	3	795.526	2386.58	0	0	910000000
2019	586	19	C3	510100	10	0	5	40	0.2695	1	25	121	147.005	0.9379	1	11	70.9455	751.871	0	0	1030000000
2020	586	18	C3	510100	1	0	5	40	0.3026	1	26	1	169.512	4.6408	1	1	73.6641	73.6641	0	0	1030000000
2021	586	29	C3	510100	0	0	5	40	0.2656	0	27	0	160.578	5.4488	0	0	71.1686	0	0	0	1030000000
2009	589	0	C2	520100	0	1	10	40	0.6849	0	14	0	151.859	8.3912	0	0	707.487	0	0	0	1040000000
2009	589	0	C2	520100	0	1	10	40	0.6849	0	14	0	151.859	8.3912	0	0	707.487	0	0	0	1040000000
2010	589	0	C2	520100	0	0	10	40	0.8022	0	15	0	163.626	2.2806	0	0	870.346	0	0	0	1050000000
2012	589	0	C2	520100	0	0	10	40	0.9866	0	17	0	174.471	1.9072	0	0	917.677	0	0	0	1050000000
2013	589	1	C2	520100	0	0	10	40	0.9814	0	18	0	159.812	2.3027	0	0	1034.47	0	0	0	1050000000
2018	589	11	C2	520100	0	0	10	40	1.0846	0	23	0	126.913	0.8412	0	0	1181.42	0	0	0	1050000000
2019	589	18	C2	520100	0	0	8	50	1.0106	0	24	0	142.44	1.2874	0	0	1035.58	0	0	0	1050000000
2020	589	42	C2	520100	0	0	9	44.44	0.97	0	25	0	134.299	9.8858	0	0	914.391	0	2	0	1050000000
2011	590	1	C2	430400	0	0	7	42.86	0.2838	0	16	0	145.114	11.9734	0	0	54.5766	0	0	0	866000000
2012	590	0	C2	430400	0	0	7	42.86	0.2798	0	17	0	146.712	19.5459	0	0	56.246	0	0	0	866000000
2013	590	0	C2	430400	0	0	7	42.86	0.1714	0	18	0	131.238	-12.9336	0	0	57.4436	0	0	0	866000000
2009	591	0	C2	500000	0	1	15	29.41	0.7091	0	14	0	150.147	1.0015	0	0	535.218	0	0	0	1000000000
2009	591	0	C2	500000	0	1	15	29.41	0.7091	0	14	0	150.147	1.0015	0	0	535.218	0	0	0	1000000000
2009	591	0	C2	500000	0	1	15	29.41	0.7091	0	14	0	150.147	1.0015	0	0	535.218	0	0	0	1000000000
2011	591	0	F	500000	2	0	15	33.33	0.7279	0	16	4	135.466	0.1177	1	2	742.64	1485.28	0	0	1010000000
2011	591	0	F	500000	2	0	15	33.33	0.7279	0	16	4	135.466	0.1177	1	2	742.64	1485.28	0	0	1010000000
2011	591	3	F	500000	2	0	15	33.33	0.7279	0	16	4	135.466	0.1177	1	2	742.64	1485.28	0	0	1010000000
2012	591	0	F	500000	0	0	15	33.33	0.7099	0	17	0	166.063	0.6509	0	0	703.842	0	0	0	1010000000
2012	591	0	F	500000	0	0	15	33.33	0.7099	0	17	0	166.063	0.6509	0	0	703.842	0	0	0	1010000000
2012	591	3	F	500000	0	0	15	33.33	0.7099	0	17	0	166.063	0.6509	0	0	703.842	0	0	0	1010000000
2012	591	0	F	500000	0	0	15	33.33	0.7099	0	17	0	166.063	0.6509	0	0	703.842	0	0	0	1010000000
2012	591	3	F	500000	0	0	15	33.33	0.7099	0	17	0	166.063	0.6509	0	0	703.842	0	0	0	1010000000
2019	595	1	C3	640100	0	0	9	33.33	0.4296	0	24	0	124.466	-21.254	0	0	70.9455	0	0	0	1290000000
2020	595	25	C3	640100	0	0	9	33.33	0.5562	0	25	0	157.426	0.8495	0	0	66.4575	0	0	0	1290000000
2020	595	42	C3	640100	0	0	9	33.33	0.5562	0	25	0	157.426	0.8495	0	0	66.4575	0	0	0	1290000000
2012	597	13	C2	210100	0	0	8	37.5	0.9477	1	17	0	148.472	0.0906	0	0	526.959	0	0	0	423000000
2013	597	12	C2	210100	0	1	9	33.33	0.9139	1	18	0	132.723	-2.1868	0	0	609.504	0	0	0	423000000
2013	597	12	C2	210100	0	1	9	33.33	0.9139	1	18	0	132.723	-2.1868	0	0	609.504	0	0	0	423000000
2016	597	23	C2	210100	2	1	9	44.44	0.8209	0	21	4	154.814	0.2691	1	2	658.893	1317.79	1	2	424000000
2017	597	3	C2	210100	2	0	9	44.44	0.7778	0	22	4	148.361	0.869	1	2	936.332	1872.66	0	0	424000000
2018	597	22	C2	210100	0	0	9	44.44	0.8653	0	23	0	153.995	1.7184	0	0	1066.14	0	1	0	424000000
2018	597	10	C2	210100	0	0	9	44.44	0.8653	0	23	0	153.995	1.7184	0	0	1066.14	0	1	0	424000000
2019	597	21	C2	210100	4	0	9	44.44	0.8306	0	24	16	155.143	1.3592	1	4	1458.37	5833.48	0	0	424000000
2020	597	19	C2	210100	5	0	11	36.36	0.8283	0	25	25	122.513	0.089	1	5	931.398	4656.99	0	0	424000000
2020	597	61	C2	210100	5	0	11	36.36	0.8283	0	25	25	122.513	0.089	1	5	931.398	4656.99	0	0	424000000
2020	597	27	C2	210100	5	0	11	36.36	0.8283	0	25	25	122.513	0.089	1	5	931.398	4656.99	0	0	424000000
2021	597	90	C2	210100	1	0	11	36.36	0.7662	0	26	1	145.656	0.7242	1	1	1243.13	1243.13	0	0	425000000
2021	597	23	C2	210100	1	0	11	36.36	0.7662	0	26	1	145.656	0.7242	1	1	1243.13	1243.13	0	0	425000000
2013	599	1	C2	370200	0	0	9	33.33	0.8992	0	18	0	135.719	0.5689	0	0	817.328	0	0	0	745000000
2013	599	1	C2	370200	0	0	9	33.33	0.8992	0	18	0	135.719	0.5689	0	0	817.328	0	0	0	745000000
2013	599	2	C2	370200	0	0	9	33.33	0.8992	0	18	0	135.719	0.5689	0	0	817.328	0	0	0	745000000
2013	599	2	C2	370200	0	0	9	33.33	0.8992	0	18	0	135.719	0.5689	0	0	817.328	0	0	0	745000000
2015	599	5	C2	370200	5	1	8	37.5	0.606	0	20	25	166.908	1.0026	1	5	336.867	1684.33	0	0	746000000
2015	599	5	C2	370200	5	1	8	37.5	0.606	0	20	25	166.908	1.0026	1	5	336.867	1684.33	0	0	746000000
2015	599	9	C2	370200	5	1	8	37.5	0.606	0	20	25	166.908	1.0026	1	5	336.867	1684.33	0	0	746000000
2015	599	9	C2	370200	5	1	8	37.5	0.606	0	20	25	166.908	1.0026	1	5	336.867	1684.33	0	0	746000000
2013	601	3	D	440200	0	1	8	37.5	0.9104	0	18	0	144.08	2.6972	0	0	394.076	0	0	0	886000000
2013	601	3	D	440200	0	1	8	37.5	0.9104	0	18	0	144.08	2.6972	0	0	394.076	0	0	0	886000000
2016	603	4	B	110000	0	0	9	33.33	0.3541	0	21	0	153.396	11.6654	0	0	115.126	0	0	0	222000000
2017	603	6	B	110000	0	0	9	33.33	0.5633	0	22	0	166.975	9.5454	0	0	170.938	0	0	0	222000000
2013	622	2	C3	430600	0	0	9	33.33	0.3996	1	18	0	177.217	2.561	0	0	57.4436	0	0	0	867000000
2013	622	15	C3	430600	0	0	9	33.33	0.3996	1	18	0	177.217	2.561	0	0	57.4436	0	0	0	867000000
2013	622	2	C3	430600	0	0	9	33.33	0.3996	1	18	0	177.217	2.561	0	0	57.4436	0	0	0	867000000
2013	622	15	C3	430600	0	0	9	33.33	0.3996	1	18	0	177.217	2.561	0	0	57.4436	0	0	0	867000000
2014	622	11	C3	430600	0	0	9	33.33	0.2088	0	19	0	134.432	-10.7113	0	0	60.2008	0	0	0	867000000
2014	622	9	C3	430600	0	0	9	33.33	0.2088	0	19	0	134.432	-10.7113	0	0	60.2008	0	0	0	867000000
2015	622	9	C3	430600	0	0	8	37.5	0.0953	0	20	0	118.233	-17.1034	0	0	60.5264	0	0	0	868000000
2016	622	3	C3	430600	0	0	8	37.5	0.1163	0	21	0	128.935	9.3413	0	0	59.6845	0	0	0	868000000
2017	622	4	C3	430600	0	0	9	33.33	0.1805	0	22	0	124.607	-9.2783	0	0	63.9024	0	0	0	869000000
2019	622	57	C3	430600	0	0	9	33.33	0.1486	0	24	0	173.34	3.3797	0	0	70.9455	0	0	0	869000000
2009	623	0	C2	222403	0	0	7	42.86	0.2725	0	14	0	133.717	19.3436	0	0	171.249	0	0	0	447000000
2010	623	9	C2	222403	0	0	7	42.86	0.416	0	15	0	130.499	15.8931	0	0	152.811	0	0	0	447000000
2011	623	8	C2	222403	0	0	7	42.86	0.6887	0	16	0	156.058	19.6707	0	0	178.647	0	0	0	447000000
2012	623	22	C2	222403	0	0	7	42.86	0.7044	0	17	0	139.761	5.9287	0	0	194.537	0	0	0	447000000
2009	629	0	C3	510400	0	1	9	44.44	0.7812	0	14	0	144.105	-2.919	0	0	1966.91	0	20	0	1030000000
2011	635	4	C2	640200	0	0	9	33.33	0.7523	0	16	0	127.441	2.7845	0	0	457.815	0	0	0	1290000000
2011	635	4	C2	640200	0	0	9	33.33	0.7523	0	16	0	127.441	2.7845	0	0	457.815	0	0	0	1290000000
2014	635	0	C2	640200	0	1	9	33.33	0.8378	0	19	0	160.081	1.6885	0	0	324.244	0	0	0	1290000000
2009	636	6	C3	441200	0	1	13	38.46	0.437	0	14	0	136.946	2.0715	0	0	246.821	0	1	0	886000000
2010	636	8	C3	441200	0	0	13	38.46	0.3568	0	15	0	151.977	6.7426	0	0	270.735	0	2	0	887000000
2011	636	15	C3	441200	1	0	13	38.46	0.6247	0	16	1	148.611	4.9875	1	1	327.056	327.056	4	4	887000000
2011	650	2	C2	360982	1	0	9	33.33	0.247	0	16	1	166.263	19.08	1	1	340.057	340.057	0	0	726000000
2011	650	2	C2	360982	1	0	9	33.33	0.247	0	16	1	166.263	19.08	1	1	340.057	340.057	0	0	726000000
2011	650	2	C2	360982	1	0	9	33.33	0.247	0	16	1	166.263	19.08	1	1	340.057	340.057	0	0	726000000
2011	650	2	C2	360982	1	0	9	33.33	0.247	0	16	1	166.263	19.08	1	1	340.057	340.057	0	0	726000000
2013	650	0	C2	360100	0	0	8	37.5	0.4051	0	18	0	179.046	9.2756	0	0	263.955	0	0	0	725000000
2013	650	0	C2	360100	0	0	8	37.5	0.4051	0	18	0	179.046	9.2756	0	0	263.955	0	0	0	725000000
2013	650	0	C2	360100	0	0	8	37.5	0.4051	0	18	0	179.046	9.2756	0	0	263.955	0	0	0	725000000
2013	650	0	C2	360100	0	0	8	37.5	0.4051	0	18	0	179.046	9.2756	0	0	263.955	0	0	0	725000000
2013	650	0	C2	360100	0	0	8	37.5	0.4051	0	18	0	179.046	9.2756	0	0	263.955	0	0	0	725000000
2013	650	0	C2	360100	0	0	8	37.5	0.4051	0	18	0	179.046	9.2756	0	0	263.955	0	0	0	725000000
2010	655	7	B	370300	0	1	8	37.5	0.2292	0	15	0	150.935	19.9287	0	0	205.776	0	1	0	744000000
2010	655	7	B	370300	0	1	8	37.5	0.2292	0	15	0	150.935	19.9287	0	0	205.776	0	1	0	744000000
2011	655	2	B	370300	0	1	9	33.33	0.404	1	16	0	159.772	16.9579	0	0	288.73	0	1	0	745000000
2013	655	1	B	370300	0	1	8	37.5	0.7794	1	18	0	157.931	7.3408	0	0	248.196	0	0	0	745000000
2014	655	3	B	370300	0	0	9	33.33	0.632	0	19	0	128.692	5.8642	0	0	269.602	0	0	0	746000000
2020	655	10	B	370300	0	0	9	33.33	0.6367	0	25	0	160.832	7.4807	0	0	205.952	0	2	0	748000000
2021	655	10	B	370300	4	0	9	33.33	0.6271	0	26	16	129.34	4.1847	1	4	302.502	1210.01	0	0	748000000
2009	657	0	C3	460100	0	1	9	33.33	0.2836	0	14	0	141.332	-2.3036	0	0	124.361	0	0	0	924000000
2013	657	0	C3	460100	0	1	9	33.33	0.9349	0	18	0	123.646	2.113	0	0	1509.78	0	0	0	926000000
2013	657	0	C3	460100	0	1	9	33.33	0.9349	0	18	0	123.646	2.113	0	0	1509.78	0	0	0	926000000
2018	657	6	C3	460100	0	1	7	42.86	0.9408	0	23	0	168.703	2.733	0	0	1330.95	0	0	0	928000000
2018	657	6	C3	460100	0	1	7	42.86	0.9408	0	23	0	168.703	2.733	0	0	1330.95	0	0	0	928000000
2010	659	1	C2	440400	0	0	8	37.5	0.7537	0	15	0	164.162	3.4643	0	0	534.914	0	0	0	885000000
2011	659	2	C2	440400	0	0	9	33.33	0.8006	0	16	0	138.213	1.2263	0	0	505.802	0	0	0	886000000
2012	659	3	C2	440400	0	0	9	33.33	0.8704	0	17	0	124.897	-3.4256	0	0	529.041	0	0	0	886000000
2013	659	0	C2	440400	0	0	9	33.33	0.65	0	18	0	134.363	-12.9336	0	0	407.57	0	0	0	887000000
2009	661	0	C2	220100	0	1	9	33.33	0.3975	1	14	0	130.291	8.4538	0	0	151.169	0	0	0	442000000
2010	661	0	C2	220100	0	0	9	33.33	0.197	1	15	0	147.314	7.1861	0	0	190.993	0	0	0	442000000
2013	661	0	C2	220100	0	0	9	33.33	0.1824	1	18	0	149.189	15.011	0	0	263.124	0	0	0	443000000
2013	661	6	C2	220100	0	0	9	33.33	0.1824	1	18	0	149.189	15.011	0	0	263.124	0	0	0	443000000
2015	663	0	A	350400	0	1	7	42.86	0.6836	0	20	0	139.063	1.1922	0	0	145.298	0	0	0	706000000
2012	668	4	K	310000	0	0	11	36.36	0.7125	0	17	0	124.897	0.4151	0	0	48.9824	0	0	0	624000000
2019	668	15	K	310000	0	0	7	42.86	0.7579	0	24	0	171.807	1.5547	0	0	70.9455	0	0	0	626000000
2019	668	15	K	310000	0	0	7	42.86	0.7579	0	24	0	171.807	1.5547	0	0	70.9455	0	0	0	626000000
2016	677	9	C2	370700	0	0	9	33.33	0.1301	0	21	0	153.253	1.9264	0	0	62.8538	0	0	0	747000000
2016	677	9	C2	370700	0	0	9	33.33	0.1301	0	21	0	153.253	1.9264	0	0	62.8538	0	0	0	747000000
2017	677	2	C2	370700	0	0	9	33.33	0.2326	0	22	0	151.885	0.9154	0	0	82.9303	0	0	0	748000000
2017	677	2	C2	370700	0	0	9	33.33	0.2326	0	22	0	151.885	0.9154	0	0	82.9303	0	0	0	748000000
2018	677	2	C2	370700	0	0	9	33.33	0.3545	0	23	0	130.06	0.7338	0	0	98.3039	0	0	0	748000000
2018	677	2	C2	370700	0	0	9	33.33	0.3545	0	23	0	130.06	0.7338	0	0	98.3039	0	0	0	748000000
2019	677	25	C2	370700	0	0	6	50	0.2558	0	24	0	151.91	2.0816	0	0	123.209	0	0	0	748000000
2019	677	25	C2	370700	0	0	6	50	0.2558	0	24	0	151.91	2.0816	0	0	123.209	0	0	0	748000000
2009	678	1	C3	420600	0	0	8	25	0.3421	1	13	0	151.021	1.8991	0	0	71.8391	0	0	0	845000000
2009	678	1	C3	420600	0	0	8	25	0.3421	1	13	0	151.021	1.8991	0	0	71.8391	0	0	0	845000000
2014	678	7	C3	420600	0	1	9	33.33	0.6501	1	18	0	140.119	0.3434	0	0	199.262	0	0	0	847000000
2011	680	4	C3	370800	0	1	9	33.33	0.8938	0	15	0	145.757	3.9973	0	0	2022.12	0	3	0	746000000
2013	680	4	C3	370800	0	1	9	33.33	1.0526	0	17	0	178.128	-3.0975	0	0	1408.27	0	6	0	746000000
2013	680	4	C3	370800	0	1	9	33.33	1.0526	0	17	0	178.128	-3.0975	0	0	1408.27	0	6	0	746000000
2014	680	4	C3	370800	0	1	9	33.33	0.7499	0	18	0	155.807	-0.2488	0	0	1164.09	0	4	0	747000000
2014	680	4	C3	370800	0	1	9	33.33	0.7499	0	18	0	155.807	-0.2488	0	0	1164.09	0	4	0	747000000
2015	680	9	C3	370800	1	1	9	33.33	0.6706	0	19	1	152.296	-10.3007	1	1	631.943	631.943	4	4	747000000
2016	680	6	C3	370800	0	1	9	33.33	0.7645	0	20	0	142.849	0.1905	0	0	539.98	0	2	0	748000000
2017	680	13	C3	370800	2	1	9	33.33	0.8061	0	21	4	163.647	0.6497	1	2	815.359	1630.72	1	2	748000000
2018	680	16	C3	370800	2	1	9	33.33	0.9662	0	22	4	125.467	0.9073	1	2	1168.95	2337.9	7	14	748000000
2019	680	6	C3	370800	0	1	9	33.33	0.928	0	23	0	139.602	0.6933	0	0	1052.3	0	3	0	749000000
2020	680	25	C3	370800	4	1	9	33.33	0.9311	0	24	16	150.844	1.0847	1	4	1072.46	4289.84	4	16	749000000
2021	680	24	C3	370800	4	1	9	33.33	0.8983	0	25	16	160.743	1.9629	1	4	1274.88	5099.51	2	8	749000000
2009	683	0	C2	150600	0	0	9	33.33	0.5829	0	13	0	138.394	13.5963	0	0	255.648	0	0	0	303000000
2009	683	0	C2	150600	0	0	9	33.33	0.5829	0	13	0	138.394	13.5963	0	0	255.648	0	0	0	303000000
2010	683	2	C2	150600	0	0	9	33.33	0.5891	0	14	0	142.513	3.2124	0	0	336.173	0	0	0	303000000
2010	683	5	C2	150600	0	0	9	33.33	0.5891	0	14	0	142.513	3.2124	0	0	336.173	0	0	0	303000000
2010	683	0	C2	150600	0	0	9	33.33	0.5891	0	14	0	142.513	3.2124	0	0	336.173	0	0	0	303000000
2011	683	11	C2	150600	0	0	9	44.44	0.8401	0	15	0	132.523	6.3682	0	0	368.545	0	0	0	303000000
2011	683	0	C2	150600	0	0	9	44.44	0.8401	0	15	0	132.523	6.3682	0	0	368.545	0	0	0	303000000
2012	683	0	C2	150600	0	0	9	44.44	1.0518	0	16	0	161.201	2.9794	0	0	555.657	0	0	0	303000000
2013	683	0	C2	150600	0	0	9	33.33	1.1057	0	17	0	159.722	0.3456	0	0	462.977	0	0	0	303000000
2016	683	7	C2	150600	1	0	9	33.33	0.9449	0	20	1	150.417	-2.8498	1	1	1436.77	1436.77	0	0	304000000
2016	683	8	C2	150600	1	0	9	33.33	0.9449	0	20	1	150.417	-2.8498	1	1	1436.77	1436.77	0	0	304000000
2017	683	4	C2	150600	0	0	9	33.33	0.9682	0	21	0	161.342	4.2626	0	0	1594.67	0	0	0	304000000
2017	683	6	C2	150600	0	0	9	33.33	0.9682	0	21	0	161.342	4.2626	0	0	1594.67	0	0	0	304000000
2018	683	8	C2	150600	0	0	12	33.33	1.0761	0	22	0	138.083	6.9386	0	0	1320.09	0	0	0	304000000
2019	683	10	C2	150600	1	0	12	33.33	1.1434	0	23	1	148.408	3.7116	1	1	1170.97	1170.97	0	0	304000000
2021	683	22	C2	150600	1	0	12	33.33	0.7488	0	25	1	133.225	21.6708	1	1	1874.26	1874.26	0	0	304000000
2014	688	6	B	500000	0	0	9	33.33	0.4735	0	18	0	122.564	18.6065	0	0	137.59	0	0	0	1010000000
2015	688	11	B	500000	0	0	9	33.33	0.4197	0	19	0	147.565	14.9832	0	0	135.938	0	0	0	1010000000
2015	688	6	B	500000	0	0	9	33.33	0.4197	0	19	0	147.565	14.9832	0	0	135.938	0	0	0	1010000000
2016	688	2	B	500000	0	0	9	33.33	0.1876	0	20	0	142.927	11.892	0	0	184.649	0	0	0	1010000000
2018	688	10	B	500000	0	0	7	42.86	0.1957	0	22	0	156.492	15.3672	0	0	183.887	0	0	0	1010000000
2018	688	3	B	500000	0	0	7	42.86	0.1957	0	22	0	156.492	15.3672	0	0	183.887	0	0	0	1010000000
2019	688	2	B	500000	0	0	7	42.86	0.1653	0	23	0	159.708	6.4103	0	0	155.915	0	0	0	1010000000
2019	688	20	B	500000	0	0	7	42.86	0.1653	0	23	0	159.708	6.4103	0	0	155.915	0	0	0	1010000000
2020	688	4	B	500000	0	0	9	33.33	0.2868	0	24	0	129.611	4.1242	0	0	134.684	0	0	0	1010000000
2021	688	6	B	500000	0	0	9	33.33	0.2977	0	25	0	151.033	3.4352	0	0	220.898	0	0	0	1010000000
2010	690	0	D	441400	0	0	13	38.46	0.5409	0	14	0	170.796	4.4846	0	0	447.639	0	0	0	887000000
2011	698	1	C2	210100	0	1	9	33.33	0.9415	0	15	0	161.949	3.0836	0	0	1261.95	0	1	0	423000000
2010	700	0	C3	320281	0	0	5	40	0.7483	1	14	0	150.469	1.5998	0	0	325.576	0	0	0	644000000
2010	700	0	C3	320281	0	0	5	40	0.7483	1	14	0	150.469	1.5998	0	0	325.576	0	0	0	644000000
2010	700	0	C3	320281	0	0	5	40	0.7483	1	14	0	150.469	1.5998	0	0	325.576	0	0	0	644000000
2010	700	0	C3	320281	0	0	5	40	0.7483	1	14	0	150.469	1.5998	0	0	325.576	0	0	0	644000000
2011	700	0	C3	320281	0	0	5	40	0.8895	1	15	0	151.594	2.5595	0	0	293.787	0	0	0	644000000
2011	700	3	C3	320281	0	0	5	40	0.8895	1	15	0	151.594	2.5595	0	0	293.787	0	0	0	644000000
2011	700	3	C3	320281	0	0	5	40	0.8895	1	15	0	151.594	2.5595	0	0	293.787	0	0	0	644000000
2011	700	0	C3	320281	0	0	5	40	0.8895	1	15	0	151.594	2.5595	0	0	293.787	0	0	0	644000000
2011	700	0	C3	320281	0	0	5	40	0.8895	1	15	0	151.594	2.5595	0	0	293.787	0	0	0	644000000
2011	700	0	C3	320281	0	0	5	40	0.8895	1	15	0	151.594	2.5595	0	0	293.787	0	0	0	644000000
2012	700	1	C3	320281	0	0	5	40	0.927	1	16	0	174.66	4.5551	0	0	355.242	0	0	0	644000000
2012	700	1	C3	320281	0	0	5	40	0.927	1	16	0	174.66	4.5551	0	0	355.242	0	0	0	644000000
2016	700	3	C3	320281	1	0	5	40	0.679	1	20	1	128.935	3.1372	1	1	542.692	542.692	0	0	646000000
2017	700	2	C3	320281	0	0	5	40	0.849	1	21	0	150.579	1.7851	0	0	527.852	0	0	0	646000000
2011	703	0	C2	450500	0	0	9	33.33	0.9064	0	15	0	141.597	11.2039	0	0	2022.12	0	0	0	906000000
2011	703	0	C2	450500	0	0	9	33.33	0.9064	0	15	0	141.597	11.2039	0	0	2022.12	0	0	0	906000000
2012	703	3	C2	450500	0	0	9	33.33	0.941	0	16	0	163.176	2.1354	0	0	1913.56	0	0	0	906000000
2012	703	3	C2	450500	0	0	9	33.33	0.941	0	16	0	163.176	2.1354	0	0	1913.56	0	0	0	906000000
2013	703	3	C2	450500	0	0	9	33.33	0.9881	0	17	0	138.686	2.1092	0	0	2401.5	0	0	0	907000000
2009	708	3	C3	420200	0	0	11	36.36	0.5265	0	13	0	135.829	8.7958	0	0	768.559	0	0	0	844000000
2009	709	0	C3	130100	0	1	9	33.33	0.9629	0	13	0	176.002	0.9775	0	0	1966.91	0	2	0	261000000
2009	709	0	C3	130100	0	1	9	33.33	0.9629	0	13	0	176.002	0.9775	0	0	1966.91	0	2	0	261000000
2010	709	1	C3	130100	0	1	11	36.36	1.004	0	14	0	175.423	1.4144	0	0	1872.75	0	0	0	262000000
2010	709	1	C3	130100	0	1	11	36.36	1.004	0	14	0	175.423	1.4144	0	0	1872.75	0	0	0	262000000
2011	709	1	C3	130100	0	1	11	36.36	1.0515	0	15	0	176.181	1.03	0	0	2022.12	0	0	0	262000000
2011	709	1	C3	130100	0	1	11	36.36	1.0515	0	15	0	176.181	1.03	0	0	2022.12	0	0	0	262000000
2013	709	6	C3	130100	0	1	9	33.33	1.0725	0	17	0	161.739	0.0822	0	0	2401.5	0	1	0	262000000
2019	709	88	C3	130100	2	0	11	36.36	1.1742	0	23	4	137.006	1.3557	1	2	2654.41	34747.5	32	64	263000000
2019	709	88	C3	130100	2	0	11	36.36	1.1742	0	23	4	137.006	1.3557	1	2	2654.41	34747.5	32	64	263000000
2020	709	89	C3	130100	1	0	11	36.36	1.1791	0	24	1	146.55	0.8413	1	1	2622.09	14251.6	17	17	263000000
2019	718	1	K	220200	0	0	7	42.86	0.8855	1	23	0	146.317	6.7226	0	0	526.091	0	0	0	445000000
2019	718	1	K	220200	0	0	7	42.86	0.8855	1	23	0	146.317	6.7226	0	0	526.091	0	0	0	445000000
2009	720	0	D	370900	0	0	11	36.36	0.649	0	13	0	141.808	0.5012	0	0	406.78	0	0	0	745000000
2012	720	11	D	370900	0	0	11	36.36	0.8495	0	16	0	133.508	0.9724	0	0	461.262	0	0	0	746000000
2014	720	1	D	370900	0	0	11	36.36	0.6831	0	18	0	142.269	2.3504	0	0	473.255	0	0	0	747000000
2015	720	1	D	370900	0	0	11	36.36	0.4331	0	19	0	150.765	2.5213	0	0	523.515	0	0	0	747000000
2016	720	1	D	370900	2	0	11	36.36	0.5552	0	20	4	168.715	-0.9285	1	2	443.82	887.639	0	0	748000000
2019	720	7	D	370900	3	1	10	40	0.6096	0	23	9	127.822	10.586	1	3	571.244	1713.73	0	0	749000000
2021	720	11	K	370900	9	0	10	40	0.6102	0	25	81	174.039	-1.5862	1	9	626.006	5634.06	0	0	750000000
2021	720	43	K	370900	9	0	10	40	0.6102	0	25	81	174.039	-1.5862	1	9	626.006	5634.06	0	0	750000000
2009	722	0	S	430400	0	1	9	33.33	0.4528	0	13	0	130.87	-27.924	0	0	95.9231	0	0	0	865000000
2009	723	0	C2	140100	0	0	7	42.86	0.4794	0	13	0	127.959	-0.4341	0	0	114.587	0	0	0	281000000
2009	723	1	C2	140100	0	0	7	42.86	0.4794	0	13	0	127.959	-0.4341	0	0	114.587	0	0	0	281000000
2009	723	0	C2	140100	0	0	7	42.86	0.4794	0	13	0	127.959	-0.4341	0	0	114.587	0	0	0	281000000
2009	723	0	C2	140100	0	0	7	42.86	0.4794	0	13	0	127.959	-0.4341	0	0	114.587	0	0	0	281000000
2010	723	3	C2	140100	0	0	7	42.86	0.4433	0	14	0	120.554	1.0216	0	0	218.172	0	0	0	282000000
2010	723	0	C2	140100	0	0	7	42.86	0.4433	0	14	0	120.554	1.0216	0	0	218.172	0	0	0	282000000
2014	723	0	C2	140100	0	0	10	40	0.4177	0	18	0	120.29	1.1944	0	0	147.632	0	2	0	282000000
2015	723	1	C2	140100	0	0	9	33.33	0.8924	0	19	0	177.146	-2.7451	0	0	714.708	0	0	0	282000000
2016	723	4	C2	140100	0	0	9	33.33	0.8448	0	20	0	138.99	6.0867	0	0	957.722	0	2	0	282000000
2017	723	11	C2	140100	3	0	9	33.33	0.7252	0	21	9	163.674	8.8663	1	3	1807.31	5421.91	2	6	283000000
2018	723	2	C2	140100	2	0	9	33.33	0.9335	0	22	4	144.897	11.0719	1	2	2329.48	4658.95	4	8	283000000
2019	723	2	C2	140100	0	0	9	33.33	0.4207	0	23	0	131.695	5.5098	0	0	1848.42	0	0	0	283000000
2019	723	6	C2	140100	0	0	9	33.33	0.4207	0	23	0	131.695	5.5098	0	0	1848.42	0	0	0	283000000
2020	723	2	C2	140100	0	0	9	33.33	0.6312	0	24	0	145.359	3.3986	0	0	2163	0	0	0	283000000
2020	723	2	C2	140100	0	0	9	33.33	0.6312	0	24	0	145.359	3.3986	0	0	2163	0	0	0	283000000
2009	727	0	C3	320100	0	0	6	33.33	0.2995	0	13	0	146.654	0.6778	0	0	94.0549	0	0	0	643000000
2009	727	0	C3	320100	0	0	6	33.33	0.2995	0	13	0	146.654	0.6778	0	0	94.0549	0	0	0	643000000
2010	727	2	C3	320100	0	0	6	33.33	0.2283	0	14	0	147.507	-3.7854	0	0	82.5376	0	0	0	643000000
2010	727	5	C3	320100	0	0	6	33.33	0.2283	0	14	0	147.507	-3.7854	0	0	82.5376	0	0	0	643000000
2011	727	2	C3	320100	0	0	6	33.33	0.4086	0	15	0	135.19	-1.5563	0	0	106.47	0	0	0	644000000
2011	727	9	C3	320100	0	0	6	33.33	0.4086	0	15	0	135.19	-1.5563	0	0	106.47	0	0	0	644000000
2012	727	0	C3	320100	0	0	7	42.86	0.5135	0	16	0	147.388	-6.0888	0	0	133.766	0	0	0	644000000
2011	731	1	C2	510900	1	0	7	42.86	0.7867	0	15	1	152.926	6.9511	1	1	772.469	772.469	0	0	1030000000
2011	731	1	C2	510900	1	0	7	42.86	0.7867	0	15	1	152.926	6.9511	1	1	772.469	772.469	0	0	1030000000
2011	731	1	C2	510900	1	0	7	42.86	0.7867	0	15	1	152.926	6.9511	1	1	772.469	772.469	0	0	1030000000
2011	731	1	C2	510900	1	0	7	42.86	0.7867	0	15	1	152.926	6.9511	1	1	772.469	772.469	0	0	1030000000
2012	731	1	C2	510900	1	0	7	42.86	0.7661	0	16	1	135.732	6.001	1	1	963.937	963.937	3	3	1030000000
2012	731	1	C2	510900	1	0	7	42.86	0.7661	0	16	1	135.732	6.001	1	1	963.937	963.937	3	3	1030000000
2012	731	1	C2	510900	1	0	7	42.86	0.7661	0	16	1	135.732	6.001	1	1	963.937	963.937	3	3	1030000000
2013	731	1	C2	510900	0	0	7	42.86	0.6317	0	17	0	167.039	3.5077	0	0	815.873	0	0	0	1030000000
2013	731	1	C2	510900	0	0	7	42.86	0.6317	0	17	0	167.039	3.5077	0	0	815.873	0	0	0	1030000000
2016	731	0	C2	510900	0	0	6	50	0.587	1	20	0	150.574	-5.5206	0	0	366.407	0	0	0	1030000000
2016	731	0	C2	510900	0	0	6	50	0.587	1	20	0	150.574	-5.5206	0	0	366.407	0	0	0	1030000000
2010	733	0	C3	520100	0	0	7	42.86	0.6634	0	14	0	157.474	1.36	0	0	454.357	0	0	0	1050000000
2011	733	0	C3	520100	3	0	7	42.86	1.0353	0	15	9	154.501	1.3372	1	3	456.154	1368.46	0	0	1050000000
2009	737	0	C2	140800	0	0	9	33.33	0.6067	0	13	0	150.53	-18.5775	0	0	358.476	0	0	0	283000000
2010	737	0	C2	140800	0	0	9	33.33	0.5499	0	14	0	142.196	-10.6799	0	0	362.025	0	0	0	283000000
2013	737	0	C2	140800	0	0	9	33.33	0.5824	0	17	0	135.606	-3.9836	0	0	428.574	0	0	0	283000000
2011	751	2	C3	211400	0	0	8	50	0.6292	0	15	0	146.18	-14.75	0	0	1012.13	0	2	0	425000000
2012	751	0	C3	211400	0	0	8	37.5	0.3436	0	16	0	124.897	-11.6706	0	0	149.859	0	2	0	425000000
2012	751	0	C3	211400	0	0	8	37.5	0.3436	0	16	0	124.897	-11.6706	0	0	149.859	0	2	0	425000000
2014	751	4	C3	211400	0	0	9	33.33	0.3372	0	18	0	149.542	2.67	0	0	473.064	0	0	0	426000000
2015	751	2	C3	211400	0	0	9	33.33	0.3409	0	19	0	149.654	2.4916	0	0	561.005	0	1	0	426000000
2018	751	1	C3	211400	0	0	9	33.33	0.7461	0	22	0	133.92	1.1365	0	0	1195.3	0	0	0	427000000
2018	751	29	C3	211400	0	0	9	33.33	0.7461	0	22	0	133.92	1.1365	0	0	1195.3	0	0	0	427000000
2019	751	6	C3	211400	0	0	9	33.33	0.7046	0	23	0	121.752	4.4241	0	0	1076.31	0	1	0	427000000
2020	751	9	C3	211400	0	0	9	33.33	0.714	0	24	0	184.752	4.3781	0	0	1553.97	0	0	0	427000000
2021	751	4	C3	211400	0	0	9	33.33	0.7646	0	25	0	161.246	2.7859	0	0	2893.14	0	0	0	427000000
2009	755	0	C2	140100	0	0	13	30.77	0.6553	0	13	0	152.077	0.2259	0	0	328.437	0	0	0	281000000
2009	755	0	C2	140100	0	0	13	30.77	0.6553	0	13	0	152.077	0.2259	0	0	328.437	0	0	0	281000000
2010	755	0	C2	140100	0	0	13	30.77	0.6275	0	14	0	166.179	0.5105	0	0	359.747	0	0	0	282000000
2010	755	0	C2	140100	0	0	13	30.77	0.6275	0	14	0	166.179	0.5105	0	0	359.747	0	0	0	282000000
2010	755	0	C2	140100	0	0	13	30.77	0.6275	0	14	0	166.179	0.5105	0	0	359.747	0	0	0	282000000
2010	755	0	C2	140100	0	0	13	30.77	0.6275	0	14	0	166.179	0.5105	0	0	359.747	0	0	0	282000000
2012	755	0	C2	141000	1	0	11	36.36	0.9389	0	16	1	163.591	-5.6682	1	1	1179.04	1179.04	0	0	284000000
2013	755	0	C2	141000	2	0	13	33.33	0.9721	0	17	4	137.638	-7.1804	1	2	717.426	1434.85	0	0	284000000
2013	755	0	C2	141000	2	0	13	33.33	0.9721	0	17	4	137.638	-7.1804	1	2	717.426	1434.85	0	0	284000000
2009	756	0	C2	370300	0	1	9	33.33	0.8217	0	14	0	147.842	4.0339	0	0	320.676	0	0	0	744000000
2010	756	0	C2	370300	0	0	9	33.33	0.6945	0	15	0	178.827	3.7512	0	0	367.349	0	0	0	744000000
2011	756	0	C2	370300	0	0	9	33.33	0.8729	0	16	0	144.738	2.6503	0	0	370.282	0	1	0	745000000
2012	756	10	C2	370300	0	0	9	33.33	0.9567	0	17	0	152.643	0.7238	0	0	513.338	0	0	0	745000000
2016	756	3	C2	370300	0	0	8	37.5	0.6618	0	21	0	141.436	2.8171	0	0	690.986	0	1	0	747000000
2017	756	7	C2	370300	0	0	8	37.5	0.666	0	22	0	168.876	4.1954	0	0	588.527	0	0	0	747000000
2018	756	4	C2	370300	0	0	8	37.5	0.9336	0	23	0	151.577	4.6362	0	0	879.961	0	3	0	747000000
2018	756	1	C2	370300	0	0	8	37.5	0.9336	0	23	0	151.577	4.6362	0	0	879.961	0	3	0	747000000
2019	756	22	C2	370300	0	0	7	42.86	0.8648	0	24	0	141.218	5.0204	0	0	877.111	0	2	0	748000000
2020	756	26	C2	370300	2	0	8	37.5	0.8089	0	25	4	163.253	4.8938	1	2	992.375	1984.75	3	6	748000000
2020	756	26	C2	370300	2	0	8	37.5	0.8089	0	25	4	163.253	4.8938	1	2	992.375	1984.75	3	6	748000000
2010	758	0	B	110000	0	1	9	33.33	0.4735	0	14	0	129.855	3.2361	0	0	950.972	0	0	0	221000000
2011	758	2	B	110000	0	1	9	33.33	0.5984	0	15	0	140.539	4.1142	0	0	1818.73	0	0	0	221000000
2012	758	2	B	110000	0	1	9	33.33	0.6015	0	16	0	167.269	1.4624	0	0	1913.56	0	2	0	221000000
2009	761	0	C3	210500	0	1	6	50	0.9608	0	13	0	157.115	-4.4374	0	0	1966.91	0	3	0	423000000
2017	761	10	C3	210500	0	0	7	42.86	0.9927	0	21	0	141.754	2.5547	0	0	2367.78	0	2	0	425000000
2018	761	14	C3	210500	0	0	6	50	1.1116	0	22	0	138.118	1.7376	0	0	2699.31	0	10	0	425000000
2019	761	16	C3	210500	0	0	8	50	1.1015	0	23	0	166.997	0.9169	0	0	2654.41	0	6	0	425000000
2019	761	26	C3	210500	0	0	8	50	1.1015	0	23	0	166.997	0.9169	0	0	2654.41	0	6	0	425000000
2020	761	24	C3	210500	0	0	7	42.86	1.1802	0	24	0	172.828	0.6022	0	0	2622.09	0	1	0	425000000
2020	761	6	C3	210500	0	0	7	42.86	1.1802	0	24	0	172.828	0.6022	0	0	2622.09	0	1	0	425000000
2020	761	9	C3	210500	0	0	7	42.86	1.1802	0	24	0	172.828	0.6022	0	0	2622.09	0	1	0	425000000
2010	766	0	C2	220500	0	0	6	33.33	0.2418	1	14	0	134.892	1.3315	0	0	46.6278	0	0	0	443000000
2010	766	0	C2	220500	0	0	6	33.33	0.2418	1	14	0	134.892	1.3315	0	0	46.6278	0	0	0	443000000
2011	766	0	C2	220500	0	0	6	33.33	0.3822	1	15	0	136.865	1.2777	0	0	50.4674	0	0	0	443000000
2011	766	0	C2	220500	0	0	6	33.33	0.3822	1	15	0	136.865	1.2777	0	0	50.4674	0	0	0	443000000
2012	766	0	C2	220500	0	0	6	33.33	0.347	1	16	0	143.097	0.431	0	0	48.9824	0	0	0	444000000
2012	766	0	C2	220500	0	0	6	33.33	0.347	1	16	0	143.097	0.431	0	0	48.9824	0	0	0	444000000
2011	767	3	D	140100	0	0	12	33.33	0.7495	0	15	0	155.456	-6.5041	0	0	614.255	0	0	0	282000000
2011	767	3	D	140100	0	0	12	33.33	0.7495	0	15	0	155.456	-6.5041	0	0	614.255	0	0	0	282000000
2011	767	3	D	140100	0	0	12	33.33	0.7495	0	15	0	155.456	-6.5041	0	0	614.255	0	0	0	282000000
2012	767	1	D	140100	0	0	12	33.33	0.7462	0	16	0	143.439	0.3296	0	0	673.539	0	0	0	282000000
2012	767	2	D	140100	0	0	12	33.33	0.7462	0	16	0	143.439	0.3296	0	0	673.539	0	0	0	282000000
2012	767	1	D	140100	0	0	12	33.33	0.7462	0	16	0	143.439	0.3296	0	0	673.539	0	0	0	282000000
2012	767	2	D	140100	0	0	12	33.33	0.7462	0	16	0	143.439	0.3296	0	0	673.539	0	0	0	282000000
2013	767	8	D	140100	0	1	11	36.36	0.9702	0	17	0	159.185	1.9762	0	0	1599.71	0	0	0	282000000
2013	767	2	D	140100	0	1	11	36.36	0.9702	0	17	0	159.185	1.9762	0	0	1599.71	0	0	0	282000000
2013	767	2	D	140100	0	1	11	36.36	0.9702	0	17	0	159.185	1.9762	0	0	1599.71	0	0	0	282000000
2014	767	4	D	140100	0	1	11	36.36	0.8728	0	18	0	149.332	2.233	0	0	1541.28	0	0	0	282000000
2015	767	1	D	140100	0	1	11	36.36	0.8953	0	19	0	170.238	1.8075	0	0	1245.58	0	0	0	282000000
2015	767	1	D	140100	0	1	11	36.36	0.8953	0	19	0	170.238	1.8075	0	0	1245.58	0	0	0	282000000
2016	767	5	D	140100	1	0	11	36.36	1.0428	0	20	1	177.728	0.3033	1	1	1349.13	1349.13	0	0	282000000
2016	767	5	D	140100	1	0	11	36.36	1.0428	0	20	1	177.728	0.3033	1	1	1349.13	1349.13	0	0	282000000
2020	767	7	D	140100	2	1	7	42.86	0.9426	0	24	4	143.028	0.4181	1	2	1996.86	3993.72	0	0	283000000
2021	767	14	D	140100	4	1	9	33.33	0.9662	0	25	16	133.1	-0.424	1	4	2032.58	8130.33	0	0	283000000
2011	777	13	C3	320500	0	0	9	33.33	0.3414	0	15	0	131.824	3.4453	0	0	115.58	0	0	0	645000000
2011	777	13	C3	320500	0	0	9	33.33	0.3414	0	15	0	131.824	3.4453	0	0	115.58	0	0	0	645000000
2010	778	1	C3	130400	0	1	9	44.44	0.8823	0	14	0	150.197	5.7832	0	0	1872.75	0	6	0	262000000
2012	778	12	C3	130400	0	1	9	33.33	1.0292	0	16	0	128.561	3.7708	0	0	1913.56	0	14	0	262000000
2012	778	12	C3	130400	0	1	9	33.33	1.0292	0	16	0	128.561	3.7708	0	0	1913.56	0	14	0	262000000
2013	778	17	C3	130400	0	0	9	33.33	1.0362	0	17	0	179.046	2.1186	0	0	2401.5	0	5	0	262000000
2013	778	17	C3	130400	0	0	9	33.33	1.0362	0	17	0	179.046	2.1186	0	0	2401.5	0	5	0	262000000
2014	778	11	C3	130400	0	0	9	33.33	0.9172	0	18	0	159.983	1.045	0	0	2405.99	0	14	0	263000000
2014	778	11	C3	130400	0	0	9	33.33	0.9172	0	18	0	159.983	1.045	0	0	2405.99	0	14	0	263000000
2015	778	7	C3	130400	2	0	9	33.33	0.9051	0	19	4	156.388	0.9181	1	2	2134.51	15785.9	23	46	263000000
2015	778	7	C3	130400	2	0	9	33.33	0.9051	0	19	4	156.388	0.9181	1	2	2134.51	15785.9	23	46	263000000
2018	782	52	C2	440700	0	0	8	37.5	0.8153	0	22	0	141.96	1.3206	0	0	526.194	0	2	0	889000000
2021	782	14	C2	440700	0	0	8	37.5	0.6548	0	25	0	161.635	1.7841	0	0	462.231	0	0	0	891000000
2012	786	10	C3	110000	0	0	9	33.33	0.6272	0	16	0	157.595	9.9281	0	0	1127.85	0	2	0	221000000
2013	786	11	C3	110000	0	0	9	33.33	0.6956	0	17	0	153.373	11.8809	0	0	1212.71	0	12	0	221000000
2009	790	0	C2	510100	0	0	9	33.33	0.4077	0	12	0	147.011	0.7318	0	0	66.7247	0	0	0	1020000000
2009	790	0	C2	510100	0	0	9	33.33	0.4077	0	12	0	147.011	0.7318	0	0	66.7247	0	0	0	1020000000
2010	790	0	C3	510100	0	0	8	37.5	0.1318	0	13	0	157.513	1.5658	0	0	62.6022	0	0	0	1030000000
2011	790	3	C3	510100	0	0	9	33.33	0.2537	1	14	0	161.813	2.3342	0	0	78.4291	0	0	0	1030000000
2012	790	1	C3	510100	0	0	9	33.33	0.3282	1	15	0	173.486	3.593	0	0	86.0061	0	0	0	1030000000
2013	790	2	C3	510100	0	0	8	37.5	0.2593	1	16	0	144.752	4.9478	0	0	106.292	0	2	0	1030000000
2013	790	5	C3	510100	0	0	8	37.5	0.2593	1	16	0	144.752	4.9478	0	0	106.292	0	2	0	1030000000
2021	791	16	D	620100	3	0	9	33.33	0.936	0	25	9	171.341	1.7863	1	3	322.79	968.37	0	0	1250000000
2015	792	17	C2	632801	0	0	11	36.36	0.8048	0	19	0	158.73	0.6743	0	0	1546.62	0	1	0	1280000000
2015	792	5	C2	632801	0	0	11	36.36	0.8048	0	19	0	158.73	0.6743	0	0	1546.62	0	1	0	1280000000
2016	792	4	C2	632801	0	0	11	36.36	0.9157	0	20	0	136.243	0.2527	0	0	1640.07	0	2	0	1280000000
2017	792	13	C2	632801	2	0	11	36.36	0.8349	0	21	4	124.607	-5.2032	1	2	1822.51	3645.01	6	12	1280000000
2018	792	8	C2	632801	1	0	11	36.36	0.9914	0	22	1	153.128	-4.8009	1	1	2574.52	2574.52	17	17	1280000000
2018	792	14	C2	632801	1	0	11	36.36	0.9914	0	22	1	153.128	-4.8009	1	1	2574.52	2574.52	17	17	1280000000
2009	795	0	C3	140100	0	0	9	33.33	0.5025	0	13	0	123.78	0.6052	0	0	82.9089	0	0	0	281000000
2010	795	5	C3	140100	0	0	9	33.33	0.2308	0	14	0	120.554	0.7321	0	0	117.001	0	0	0	282000000
2011	795	9	C3	140100	0	0	9	33.33	0.3436	0	15	0	149.927	7.1281	0	0	212.249	0	0	0	282000000
2016	795	9	C3	140100	0	0	9	33.33	0.4586	0	20	0	128.935	1.2427	0	0	237.024	0	0	0	282000000
2017	795	3	C3	140100	0	0	9	33.33	0.4682	0	21	0	156.416	3.9398	0	0	250.528	0	0	0	283000000
2017	795	7	C3	140100	0	0	9	33.33	0.4682	0	21	0	156.416	3.9398	0	0	250.528	0	0	0	283000000
2018	795	7	C3	140100	0	0	9	33.33	0.6665	0	22	0	153.115	4.2459	0	0	326.668	0	0	0	283000000
2018	795	3	C3	140100	0	0	9	33.33	0.6665	0	22	0	153.115	4.2459	0	0	326.668	0	0	0	283000000
2011	799	1	C1	433101	0	1	9	33.33	0.3514	0	15	0	143.476	8.964	0	0	148.123	0	0	0	871000000
2013	799	3	C1	433101	0	1	9	33.33	0.5298	0	17	0	123.646	-1.7819	0	0	110.446	0	0	0	872000000
2008	800	0	C3	220100	0	1	7	28.57	0.8097	0	12	0	151.431	10.8488	0	0	1923.16	0	0	0	442000000
2009	800	0	C3	220100	0	1	8	37.5	0.3245	0	13	0	142.178	11.4111	0	0	1966.91	0	0	0	442000000
2013	800	0	C3	220100	0	1	8	37.5	0.6929	0	17	0	158.43	4.9024	0	0	2401.5	0	0	0	443000000
2011	811	6	C3	370600	0	0	9	33.33	0.398	0	14	0	150.387	6.8881	0	0	253.906	0	0	0	745000000
2012	811	12	C3	370600	0	0	9	33.33	0.6074	0	15	0	174.012	6.3658	0	0	239.442	0	0	0	746000000
2012	811	12	C3	370600	0	0	9	33.33	0.6074	0	15	0	174.012	6.3658	0	0	239.442	0	0	0	746000000
2016	811	3	C3	370600	0	1	9	33.33	0.5799	0	19	0	177.728	6.0684	0	0	540.02	0	0	0	747000000
2009	815	0	C2	640500	0	0	9	33.33	0.8504	0	12	0	176.002	0.3125	0	0	170.531	0	0	0	1290000000
2011	815	0	C2	640500	0	0	9	33.33	0.8144	0	14	0	167.819	-4.8771	0	0	172.671	0	0	0	1290000000
2012	816	2	C3	320900	0	0	7	42.86	0.5757	0	16	0	136.593	1.8056	0	0	474.983	0	0	0	646000000
2013	816	0	C3	320900	1	0	7	42.86	0.6703	0	17	1	143.285	1.4889	1	1	478.986	478.986	0	0	646000000
2013	816	3	C3	320900	1	0	7	42.86	0.6703	0	17	1	143.285	1.4889	1	1	478.986	478.986	0	0	646000000
2009	818	0	C2	211400	0	1	8	37.5	0.651	0	13	0	123.78	-27.924	0	0	79.193	0	0	0	425000000
2016	818	0	C2	211400	0	0	9	33.33	0.2931	0	20	0	132.291	4.1844	0	0	392.311	0	0	0	426000000
2016	818	0	C2	211400	0	0	9	33.33	0.2931	0	20	0	132.291	4.1844	0	0	392.311	0	0	0	426000000
2017	818	1	C2	211400	0	0	9	33.33	0.3742	1	21	0	157.55	6.8964	0	0	508.875	0	0	0	426000000
2017	818	1	C2	211400	0	0	9	33.33	0.3742	1	21	0	157.55	6.8964	0	0	508.875	0	0	0	426000000
2018	818	1	C2	211400	0	0	9	33.33	0.5268	0	22	0	155.15	12.247	0	0	507.002	0	1	0	427000000
2019	818	52	C2	211400	0	0	9	33.33	0.2915	0	23	0	150.541	7.0195	0	0	496.107	0	2	0	427000000
2019	818	1	C2	211400	0	0	9	33.33	0.2915	0	23	0	150.541	7.0195	0	0	496.107	0	2	0	427000000
2020	818	1	C2	211400	0	0	9	33.33	0.3029	0	24	0	168.147	4.6939	0	0	551.634	0	2	0	427000000
2015	821	18	C3	420800	0	0	9	33.33	0.3909	1	18	0	133.911	2.3625	0	0	145.392	0	0	0	848000000
2015	821	5	C3	420800	0	0	9	33.33	0.3909	1	18	0	133.911	2.3625	0	0	145.392	0	0	0	848000000
2020	821	4	C3	420800	1	0	9	33.33	0.6927	1	23	1	175.683	0.573	1	1	463.432	463.432	0	0	850000000
2009	822	0	C2	370700	0	0	9	33.33	0.6838	0	12	0	123.78	-9.5626	0	0	857.417	0	0	0	745000000
2009	822	0	C2	370700	0	0	9	33.33	0.6838	0	12	0	123.78	-9.5626	0	0	857.417	0	0	0	745000000
2009	822	0	C2	370700	0	0	9	33.33	0.6838	0	12	0	123.78	-9.5626	0	0	857.417	0	0	0	745000000
2010	823	8	C3	440500	2	1	9	33.33	0.4954	0	14	4	133.501	5.929	1	2	374.254	748.507	0	0	885000000
2011	823	8	C3	440500	3	1	9	33.33	0.7843	0	15	49	148.856	6.6668	1	7	539.81	3778.67	0	0	886000000
2011	823	15	C3	440500	3	1	9	33.33	0.7843	0	15	49	148.856	6.6668	1	7	539.81	3778.67	0	0	886000000
2012	823	15	C3	440500	2	0	9	33.33	0.6428	0	16	4	170.074	6.6021	1	2	518.621	1037.24	0	0	886000000
2013	823	30	C3	440500	2	0	9	33.33	0.7449	0	17	4	134.019	4.2572	1	2	581.39	1162.78	1	2	887000000
2013	823	30	C3	440500	2	0	9	33.33	0.7449	0	17	4	134.019	4.2572	1	2	581.39	1162.78	1	2	887000000
2012	825	5	C3	140100	0	0	11	36.36	1.0833	0	15	0	150.473	1.4376	0	0	1913.56	0	32	0	282000000
2012	825	12	C3	140100	0	0	11	36.36	1.0833	0	15	0	150.473	1.4376	0	0	1913.56	0	32	0	282000000
2012	825	12	C3	140100	0	0	11	36.36	1.0833	0	15	0	150.473	1.4376	0	0	1913.56	0	32	0	282000000
2012	825	5	C3	140100	0	0	11	36.36	1.0833	0	15	0	150.473	1.4376	0	0	1913.56	0	32	0	282000000
2013	825	17	C3	140100	2	0	11	36.36	1.1372	0	16	4	123.646	0.6584	1	2	2401.5	31858.1	28	56	282000000
2013	825	17	C3	140100	2	0	11	36.36	1.1372	0	16	4	123.646	0.6584	1	2	2401.5	31858.1	28	56	282000000
2014	825	13	C3	140100	0	0	11	36.36	0.9494	0	17	0	141.66	0.3638	0	0	2405.99	0	26	0	282000000
2014	825	28	C3	140100	0	0	11	36.36	0.9494	0	17	0	141.66	0.3638	0	0	2405.99	0	26	0	282000000
2019	825	45	C3	140100	0	0	11	36.36	1.1478	0	22	0	136.432	2.9675	0	0	2654.41	0	8	0	283000000
2020	825	46	C3	140100	0	1	11	36.36	1.2306	0	23	0	154.854	2.5028	0	0	2622.09	0	5	0	283000000
2021	825	11	C3	140100	0	0	11	36.36	0.9368	0	24	0	149.555	9.2431	0	0	2893.14	0	11	0	283000000
2021	825	36	C3	140100	0	0	11	36.36	0.9368	0	24	0	149.555	9.2431	0	0	2893.14	0	11	0	283000000
2010	830	6	C2	371500	1	0	9	33.33	0.7464	0	13	1	163.608	1.8776	1	1	1259.17	1259.17	0	0	747000000
2010	830	6	C2	371500	1	0	9	33.33	0.7464	0	13	1	163.608	1.8776	1	1	1259.17	1259.17	0	0	747000000
2010	830	6	C2	371500	1	0	9	33.33	0.7464	0	13	1	163.608	1.8776	1	1	1259.17	1259.17	0	0	747000000
2010	830	6	C2	371500	1	0	9	33.33	0.7464	0	13	1	163.608	1.8776	1	1	1259.17	1259.17	0	0	747000000
2011	830	4	C2	371500	0	0	7	57.14	0.8365	0	14	0	173.094	3.2142	0	0	1424.21	0	1	0	747000000
2011	830	4	C2	371500	0	0	7	57.14	0.8365	0	14	0	173.094	3.2142	0	0	1424.21	0	1	0	747000000
2011	830	4	C2	371500	0	0	7	57.14	0.8365	0	14	0	173.094	3.2142	0	0	1424.21	0	1	0	747000000
2011	830	4	C2	371500	0	0	7	57.14	0.8365	0	14	0	173.094	3.2142	0	0	1424.21	0	1	0	747000000
2012	830	6	C2	371500	1	0	7	57.14	0.9663	0	15	1	148.627	2.1259	1	1	1396.6	1396.6	1	1	747000000
2012	830	6	C2	371500	1	0	7	57.14	0.9663	0	15	1	148.627	2.1259	1	1	1396.6	1396.6	1	1	747000000
2012	830	6	C2	371500	1	0	7	57.14	0.9663	0	15	1	148.627	2.1259	1	1	1396.6	1396.6	1	1	747000000
2012	830	6	C2	371500	1	0	7	57.14	0.9663	0	15	1	148.627	2.1259	1	1	1396.6	1396.6	1	1	747000000
2013	830	6	C2	371500	2	0	9	33.33	0.9761	0	16	4	159.625	1.7109	1	2	1592.69	3185.38	0	0	748000000
2013	830	6	C2	371500	2	0	9	33.33	0.9761	0	16	4	159.625	1.7109	1	2	1592.69	3185.38	0	0	748000000
2013	830	6	C2	371500	2	0	9	33.33	0.9761	0	16	4	159.625	1.7109	1	2	1592.69	3185.38	0	0	748000000
2007	831	3	C3	140800	0	1	9	33.33	0.3474	0	10	0	161.772	11.2557	0	0	378.991	0	0	0	283000000
2009	831	6	C3	140800	0	1	7	42.86	0.3479	0	12	0	156.896	-27.924	0	0	269.434	0	0	0	283000000
2009	831	6	C3	140800	0	1	7	42.86	0.3479	0	12	0	156.896	-27.924	0	0	269.434	0	0	0	283000000
2010	831	1	C3	140800	0	1	9	33.33	0.3856	0	13	0	153.634	-10.382	0	0	384.173	0	0	0	283000000
2011	836	1	C3	120000	1	0	9	33.33	0.871	0	15	1	134.38	-2.7899	1	1	219.588	219.588	0	0	241000000
2013	836	3	C3	120000	2	0	8	37.5	0.7937	0	17	4	163.936	0.7366	1	2	170.814	341.629	0	0	242000000
2013	836	3	C3	120000	2	0	8	37.5	0.7937	0	17	4	163.936	0.7366	1	2	170.814	341.629	0	0	242000000
2013	836	3	C3	120000	2	0	8	37.5	0.7937	0	17	4	163.936	0.7366	1	2	170.814	341.629	0	0	242000000
2014	836	62	C3	120000	0	0	9	33.33	0.6062	0	18	0	149.022	-8.1723	0	0	133.793	0	0	0	242000000
2014	836	62	C3	120000	0	0	9	33.33	0.6062	0	18	0	149.022	-8.1723	0	0	133.793	0	0	0	242000000
2018	836	53	C3	120000	7	0	11	36.36	0.5059	0	22	49	157.049	3.5213	1	7	345.447	2418.13	0	0	242000000
2018	836	53	C3	120000	7	0	11	36.36	0.5059	0	22	49	157.049	3.5213	1	7	345.447	2418.13	0	0	242000000
2019	836	88	C3	120000	1	0	9	33.33	0.4468	0	23	1	170.691	1.8749	1	1	167.737	167.737	0	0	242000000
2019	836	71	C3	120000	1	0	9	33.33	0.4468	0	23	1	170.691	1.8749	1	1	167.737	167.737	0	0	242000000
2011	848	0	C1	130800	0	0	9	33.33	0.2548	0	15	0	142.222	12.9904	0	0	246.298	0	0	0	263000000
2013	848	0	C1	130800	0	0	9	33.33	0.1761	0	17	0	139.104	18.3173	0	0	427.204	0	0	0	263000000
2010	850	0	C1	340800	0	1	9	44.44	0.8864	0	13	0	148.279	5.3093	0	0	281.714	0	0	0	685000000
2010	850	0	C1	340800	0	1	9	44.44	0.8864	0	13	0	148.279	5.3093	0	0	281.714	0	0	0	685000000
2011	850	0	C1	340800	0	0	9	44.44	0.7038	0	14	0	137.169	4.6791	0	0	322.437	0	0	0	685000000
2011	850	0	C1	340800	0	0	9	44.44	0.7038	0	14	0	137.169	4.6791	0	0	322.437	0	0	0	685000000
2011	850	8	C1	340800	0	0	9	44.44	0.7038	0	14	0	137.169	4.6791	0	0	322.437	0	0	0	685000000
2013	850	4	C1	340800	0	0	9	44.44	0.8292	0	16	0	145.682	2.8482	0	0	273.887	0	0	0	686000000
2013	850	4	C1	340800	0	0	9	44.44	0.8292	0	16	0	145.682	2.8482	0	0	273.887	0	0	0	686000000
2013	850	7	C1	340800	0	0	9	44.44	0.8292	0	16	0	145.682	2.8482	0	0	273.887	0	0	0	686000000
2014	850	8	C1	340800	0	0	9	44.44	0.6709	0	17	0	162.523	5.3456	0	0	299.536	0	0	0	686000000
2011	856	4	C3	130200	0	1	6	33.33	0.7142	0	14	0	134.633	4.5781	0	0	258.706	0	0	0	262000000
2011	856	4	C3	130200	0	1	6	33.33	0.7142	0	14	0	134.633	4.5781	0	0	258.706	0	0	0	262000000
2011	856	6	C3	130200	0	1	6	33.33	0.7142	0	14	0	134.633	4.5781	0	0	258.706	0	0	0	262000000
2011	856	0	C3	130200	0	1	6	33.33	0.7142	0	14	0	134.633	4.5781	0	0	258.706	0	0	0	262000000
2012	856	0	C3	130200	0	1	7	42.86	0.7913	0	15	0	154.639	2.7895	0	0	230.385	0	0	0	262000000
2012	856	13	C3	130200	0	1	7	42.86	0.7913	0	15	0	154.639	2.7895	0	0	230.385	0	0	0	262000000
2012	856	13	C3	130200	0	1	7	42.86	0.7913	0	15	0	154.639	2.7895	0	0	230.385	0	0	0	262000000
2013	856	11	C3	130200	0	1	7	42.86	0.8558	0	16	0	129.046	0.7587	0	0	232.667	0	1	0	262000000
2013	856	11	C3	130200	0	1	7	42.86	0.8558	0	16	0	129.046	0.7587	0	0	232.667	0	1	0	262000000
2016	856	2	C3	130200	3	0	8	37.5	0.3393	0	19	9	165.222	1.3992	1	3	164.439	493.316	0	0	262000000
2016	856	3	C3	130200	3	0	8	37.5	0.3393	0	19	9	165.222	1.3992	1	3	164.439	493.316	0	0	262000000
2016	856	2	C3	130200	3	0	8	37.5	0.3393	0	19	9	165.222	1.3992	1	3	164.439	493.316	0	0	262000000
2017	856	1	C3	130200	0	0	7	42.86	0.3003	0	20	0	157.136	0.7723	0	0	248.793	0	2	0	263000000
2017	856	1	C3	130200	0	0	7	42.86	0.3003	0	20	0	157.136	0.7723	0	0	248.793	0	2	0	263000000
2018	856	7	C3	130200	0	0	7	42.86	0.4225	0	21	0	168.293	0.6681	0	0	287.94	0	3	0	263000000
2018	856	7	C3	130200	0	0	7	42.86	0.4225	0	21	0	168.293	0.6681	0	0	287.94	0	3	0	263000000
2019	856	9	C3	130200	0	0	7	42.86	0.5363	0	22	0	168.968	0.5887	0	0	430.322	0	1	0	263000000
2019	856	9	C3	130200	0	0	7	42.86	0.5363	0	22	0	168.968	0.5887	0	0	430.322	0	1	0	263000000
2014	862	8	C3	640100	0	1	10	30.77	0.8898	0	17	0	140.092	0.3	0	0	201.384	0	2	0	1290000000
2017	863	1	K	310000	0	0	9	33.33	0.9536	0	21	0	171.053	1.7197	0	0	437.634	0	0	0	625000000
2019	863	1	K	310000	1	0	9	33.33	0.9575	1	23	1	136.355	1.6448	1	1	296.122	296.122	0	0	626000000
2020	863	2	K	310000	2	0	9	33.33	0.9174	0	24	4	150.608	2.1589	1	2	784.928	1569.86	0	0	626000000
2012	868	1	C3	340100	0	1	11	36.36	0.7241	0	16	0	145.944	2.386	0	0	713.672	0	13	0	684000000
2013	868	6	C3	340100	0	1	11	36.36	0.7716	0	17	0	145.548	-0.8853	0	0	527.791	0	12	0	685000000
2019	869	33	C1	370600	0	0	14	35.71	0.7069	0	23	0	134.587	8.2775	0	0	710.652	0	0	0	748000000
2009	875	0	D	220100	0	1	9	33.33	0.8578	0	8	0	152.326	1.6517	0	0	282.073	0	1	0	442000000
2009	875	0	D	220100	0	1	9	33.33	0.8578	0	8	0	152.326	1.6517	0	0	282.073	0	1	0	442000000
2009	875	0	D	220100	0	1	9	33.33	0.8578	0	8	0	152.326	1.6517	0	0	282.073	0	1	0	442000000
2013	875	0	D	220100	0	1	9	33.33	1.0078	0	12	0	168.797	0.1197	0	0	814.885	0	3	0	443000000
2019	876	10	C1	510700	4	0	8	37.5	0.5562	0	22	16	149.909	9.6244	1	4	2654.41	51628.8	14	56	1030000000
2020	876	11	C1	510700	0	0	8	37.5	0.6971	0	23	0	134.778	5.3431	0	0	2622.09	0	11	0	1030000000
2020	876	13	C1	510700	0	0	8	37.5	0.6971	0	23	0	134.778	5.3431	0	0	2622.09	0	11	0	1030000000
2020	876	12	C1	510700	0	0	8	37.5	0.6971	0	23	0	134.778	5.3431	0	0	2622.09	0	11	0	1030000000
2020	876	13	C1	510700	0	0	8	37.5	0.6971	0	23	0	134.778	5.3431	0	0	2622.09	0	11	0	1030000000
2020	876	11	C1	510700	0	0	8	37.5	0.6971	0	23	0	134.778	5.3431	0	0	2622.09	0	11	0	1030000000
2020	876	12	C1	510700	0	0	8	37.5	0.6971	0	23	0	134.778	5.3431	0	0	2622.09	0	11	0	1030000000
2021	876	13	C1	510700	1	0	8	37.5	0.8625	0	24	1	152.475	-7.1592	1	1	2893.14	20337.2	6	6	1030000000
2021	876	45	C1	510700	1	0	8	37.5	0.8625	0	24	1	152.475	-7.1592	1	1	2893.14	20337.2	6	6	1030000000
2021	876	32	C1	510700	1	0	8	37.5	0.8625	0	24	1	152.475	-7.1592	1	1	2893.14	20337.2	6	6	1030000000
2021	876	4	C1	510700	1	0	8	37.5	0.8625	0	24	1	152.475	-7.1592	1	1	2893.14	20337.2	6	6	1030000000
2007	878	0	C3	530100	0	1	11	36.36	0.6182	0	10	0	178.522	3.5293	0	0	1698.34	0	0	0	1060000000
2013	878	4	C3	530100	0	0	11	36.36	0.8249	0	16	0	168.496	-5.3407	0	0	2401.5	0	6	0	1070000000
2013	878	4	C3	530100	0	0	11	36.36	0.8249	0	16	0	168.496	-5.3407	0	0	2401.5	0	6	0	1070000000
2014	878	14	C3	530100	0	0	11	36.36	0.6496	0	17	0	132.787	0.5195	0	0	2405.99	0	3	0	1070000000
2016	878	1	C3	530100	0	0	11	36.36	0.6951	0	19	0	152.396	0.7568	0	0	2134.39	0	4	0	1070000000
2016	878	2	C3	530100	0	0	11	36.36	0.6951	0	19	0	152.396	0.7568	0	0	2134.39	0	4	0	1070000000
2019	878	5	C3	530100	0	0	11	36.36	0.8209	0	22	0	148.96	2.3009	0	0	2654.41	0	0	0	1070000000
2009	880	1	C3	370700	0	1	9	44.44	0.5031	0	12	0	149.62	9.3856	0	0	305.668	0	0	0	745000000
2010	880	0	C3	370700	0	1	9	44.44	0.5646	0	13	0	138.917	8.8367	0	0	385	0	1	0	745000000
2012	880	0	C3	370700	0	1	9	33.33	0.8367	0	15	0	147.291	2.655	0	0	303.91	0	0	0	746000000
2012	880	0	C3	370700	0	1	9	33.33	0.8367	0	15	0	147.291	2.655	0	0	303.91	0	0	0	746000000
2013	880	0	C3	370700	0	1	10	40	0.867	0	16	0	145.83	1.3538	0	0	323.779	0	0	0	746000000
2013	880	0	C3	370700	0	1	10	40	0.867	0	16	0	145.83	1.3538	0	0	323.779	0	0	0	746000000
2011	881	0	S	210200	0	0	12	33.33	0.9518	0	14	0	148.124	4.5103	0	0	252.591	0	0	0	423000000
2017	883	2	D	420100	0	1	9	33.33	0.9668	0	20	0	167.601	4.4781	0	0	1650.34	0	0	0	847000000
2018	883	5	D	420100	0	0	9	33.33	1.1032	0	21	0	166.494	3.9535	0	0	1634.2	0	0	0	848000000
2020	883	9	D	420100	1	0	9	33.33	1.1946	0	23	1	159.467	4.586	1	1	2622.09	3002.96	0	0	849000000
2020	883	9	D	420100	1	0	9	33.33	1.1946	0	23	1	159.467	4.586	1	1	2622.09	3002.96	0	0	849000000
2020	883	9	D	420100	1	0	9	33.33	1.1946	0	23	1	159.467	4.586	1	1	2622.09	3002.96	0	0	849000000
2021	883	26	D	420100	0	0	9	33.33	1.0318	0	24	0	172.479	3.291	0	0	2893.14	0	0	0	849000000
2021	883	26	D	420100	0	0	9	33.33	1.0318	0	24	0	172.479	3.291	0	0	2893.14	0	0	0	849000000
2010	885	0	C3	410100	0	1	6	33.33	0.9204	0	12	0	143.454	4.1229	0	0	394.549	0	0	0	824000000
2010	885	0	C3	410100	0	1	6	33.33	0.9204	0	12	0	143.454	4.1229	0	0	394.549	0	0	0	824000000
2010	885	0	C3	410100	0	1	6	33.33	0.9204	0	12	0	143.454	4.1229	0	0	394.549	0	0	0	824000000
2010	885	0	C3	410100	0	1	6	33.33	0.9204	0	12	0	143.454	4.1229	0	0	394.549	0	0	0	824000000
2010	885	0	C3	410100	0	1	6	33.33	0.9204	0	12	0	143.454	4.1229	0	0	394.549	0	0	0	824000000
2011	885	0	C3	410100	0	1	7	42.86	0.9444	0	13	0	161.175	6.9051	0	0	541.45	0	0	0	825000000
2011	885	0	C3	410100	0	1	7	42.86	0.9444	0	13	0	161.175	6.9051	0	0	541.45	0	0	0	825000000
2011	885	0	C3	410100	0	1	7	42.86	0.9444	0	13	0	161.175	6.9051	0	0	541.45	0	0	0	825000000
2011	885	0	C3	410100	0	1	7	42.86	0.9444	0	13	0	161.175	6.9051	0	0	541.45	0	0	0	825000000
2009	887	0	C3	341800	0	0	7	42.86	0.5189	0	12	0	144.493	12.9326	0	0	219.925	0	0	0	687000000
2010	887	0	C2	341800	0	0	7	42.86	0.2031	0	13	0	163.164	14.4912	0	0	357.806	0	0	0	687000000
2011	887	0	C2	341800	0	0	7	42.86	0.3696	0	14	0	149.123	10.9515	0	0	454.983	0	0	0	687000000
2011	887	1	C2	341800	0	0	7	42.86	0.3696	0	14	0	149.123	10.9515	0	0	454.983	0	0	0	687000000
2011	890	0	C3	320281	0	0	9	33.33	0.8925	1	13	0	171.771	0.4004	0	0	288.192	0	0	0	644000000
2013	890	0	C3	320281	0	0	9	33.33	0.8919	1	15	0	162.843	0.5073	0	0	289.501	0	0	0	645000000
2013	890	0	C3	320281	0	0	9	33.33	0.8919	1	15	0	162.843	0.5073	0	0	289.501	0	0	0	645000000
2018	890	10	C3	320281	0	0	11	36.36	0.8809	1	20	0	143.878	-1.9324	0	0	251.411	0	0	0	646000000
2019	890	17	C3	320281	0	0	11	36.36	0.6824	1	21	0	152.426	-16.2395	0	0	174.466	0	0	0	647000000
2019	890	1	C3	320281	0	0	11	36.36	0.6824	1	21	0	152.426	-16.2395	0	0	174.466	0	0	0	647000000
2009	893	3	C3	440100	0	0	9	33.33	0.4288	0	12	0	159.313	8.972	0	0	1182.05	0	0	0	884000000
2013	895	6	C1	411100	0	0	6	50	0.2881	0	16	0	171.799	18.8586	0	0	2401.5	0	1	0	828000000
2013	895	6	C1	411100	0	0	6	50	0.2881	0	16	0	171.799	18.8586	0	0	2401.5	0	1	0	828000000
2013	897	0	K	120000	0	0	11	36.36	0.553	0	15	0	161.896	-6.2895	0	0	411.68	0	0	0	242000000
2009	899	0	D	360100	0	1	10	50	0.8124	0	13	0	144.963	1.2594	0	0	294.678	0	0	0	723000000
2009	899	0	D	360100	0	1	10	50	0.8124	0	13	0	144.963	1.2594	0	0	294.678	0	0	0	723000000
2017	899	1	D	360100	0	0	11	36.36	0.8934	0	21	0	170.487	0.2247	0	0	301.128	0	0	0	726000000
2013	902	0	F	110000	0	0	9	33.33	0.3691	0	15	0	156.42	-3.497	0	0	279.058	0	0	0	221000000
2015	903	3	C3	530100	0	1	7	42.86	0.7083	1	17	0	140.845	2.4071	0	0	515.714	0	0	0	1070000000
2015	903	9	C3	530100	0	1	7	42.86	0.7083	1	17	0	140.845	2.4071	0	0	515.714	0	0	0	1070000000
2015	903	3	C3	530100	0	1	7	42.86	0.7083	1	17	0	140.845	2.4071	0	0	515.714	0	0	0	1070000000
2015	903	9	C3	530100	0	1	7	42.86	0.7083	1	17	0	140.845	2.4071	0	0	515.714	0	0	0	1070000000
2016	903	17	C3	530100	1	1	7	42.86	0.7497	1	18	1	129.6	2.5785	1	1	498.746	498.746	0	0	1070000000
2016	903	17	C3	530100	1	1	7	42.86	0.7497	1	18	1	129.6	2.5785	1	1	498.746	498.746	0	0	1070000000
2017	903	31	C3	530100	0	1	7	42.86	0.8962	0	19	0	143.292	2.4093	0	0	694.091	0	1	0	1070000000
2017	903	17	C3	530100	0	1	7	42.86	0.8962	0	19	0	143.292	2.4093	0	0	694.091	0	1	0	1070000000
2017	903	31	C3	530100	0	1	7	42.86	0.8962	0	19	0	143.292	2.4093	0	0	694.091	0	1	0	1070000000
2017	903	17	C3	530100	0	1	7	42.86	0.8962	0	19	0	143.292	2.4093	0	0	694.091	0	1	0	1070000000
2017	903	17	C3	530100	0	1	7	42.86	0.8962	0	19	0	143.292	2.4093	0	0	694.091	0	1	0	1070000000
2017	903	31	C3	530100	0	1	7	42.86	0.8962	0	19	0	143.292	2.4093	0	0	694.091	0	1	0	1070000000
2009	908	0	C3	430600	0	1	9	33.33	0.3906	0	11	0	131.312	-27.924	0	0	44.3365	0	0	0	865000000
2010	908	0	C3	430600	0	1	9	33.33	0.3107	0	12	0	166.061	0.6219	0	0	46.6278	0	0	0	866000000
2011	908	2	C3	430600	0	0	9	33.33	0.2447	0	13	0	157.109	-13.5377	0	0	50.4674	0	0	0	866000000
2013	908	2	C3	430600	0	0	9	33.33	0.1714	0	15	0	123.646	1.0148	0	0	57.4436	0	0	0	867000000
2021	911	32	C1	450100	3	1	7	42.86	0.7137	0	23	9	159.084	-0.8758	1	3	494.308	1482.92	0	0	910000000
2009	912	0	C2	510100	0	1	5	40	0.867	0	11	0	134.616	1.091	0	0	789.373	0	0	0	1020000000
2009	912	0	C2	510100	0	1	5	40	0.867	0	11	0	134.616	1.091	0	0	789.373	0	0	0	1020000000
2009	912	1	C2	510100	0	1	5	40	0.867	0	11	0	134.616	1.091	0	0	789.373	0	0	0	1020000000
2010	912	0	C2	510100	0	1	5	40	0.9392	0	12	0	152.899	-3.2945	0	0	539.824	0	1	0	1030000000
2010	912	0	C2	510100	0	1	5	40	0.9392	0	12	0	152.899	-3.2945	0	0	539.824	0	1	0	1030000000
2011	912	2	C2	510100	0	1	5	40	0.9922	0	13	0	154.954	0.3066	0	0	475.892	0	0	0	1030000000
2011	912	1	C2	510100	0	1	5	40	0.9922	0	13	0	154.954	0.3066	0	0	475.892	0	0	0	1030000000
2011	912	1	C2	510100	0	1	5	40	0.9922	0	13	0	154.954	0.3066	0	0	475.892	0	0	0	1030000000
2011	912	1	C2	510100	0	1	5	40	0.9922	0	13	0	154.954	0.3066	0	0	475.892	0	0	0	1030000000
2012	912	3	C2	510100	0	1	5	40	1.0033	0	14	0	171.447	0.6233	0	0	576.155	0	0	0	1030000000
2012	912	1	C2	510100	0	1	5	40	1.0033	0	14	0	171.447	0.6233	0	0	576.155	0	0	0	1030000000
2013	912	5	C2	510100	0	1	5	40	1.0021	0	15	0	146.263	-2.9409	0	0	717.496	0	2	0	1030000000
2014	912	3	C2	510100	0	1	5	40	0.9106	0	16	0	146.497	-10.6661	0	0	561.656	0	1	0	1030000000
2015	912	11	C2	510100	0	0	5	40	0.7008	0	17	0	180.959	-0.3574	0	0	541.213	0	0	0	1030000000
2019	912	3	C2	510100	3	0	9	33.33	0.7283	0	21	9	165.458	4.1402	1	3	864.193	2592.58	1	3	1030000000
2009	913	1	C3	331081	0	0	11	36.36	0.5223	0	11	0	150.933	4.148	0	0	527.566	0	1	0	665000000
2009	913	1	C3	331081	0	0	11	36.36	0.5223	0	11	0	150.933	4.148	0	0	527.566	0	1	0	665000000
2010	913	2	C3	331081	0	0	11	36.36	0.6389	0	12	0	138.388	1.4019	0	0	539.931	0	3	0	665000000
2010	913	2	C3	331081	0	0	11	36.36	0.6389	0	12	0	138.388	1.4019	0	0	539.931	0	3	0	665000000
2011	913	0	C3	331081	0	0	11	36.36	0.8812	0	13	0	153.181	-0.7754	0	0	443.955	0	0	0	666000000
2011	913	0	C3	331081	0	0	11	36.36	0.8812	0	13	0	153.181	-0.7754	0	0	443.955	0	0	0	666000000
2013	913	0	C3	331081	0	0	13	38.46	0.9851	0	15	0	155.343	0.0054	0	0	477.161	0	1	0	666000000
2013	913	0	C3	331081	0	0	13	38.46	0.9851	0	15	0	155.343	0.0054	0	0	477.161	0	1	0	666000000
2012	915	22	C2	371300	0	0	9	33.33	0.4161	0	14	0	156.837	16.6143	0	0	135.145	0	1	0	747000000
2012	915	22	C2	371300	0	0	9	33.33	0.4161	0	14	0	156.837	16.6143	0	0	135.145	0	1	0	747000000
2014	915	62	C2	371300	0	0	9	33.33	0.3791	0	16	0	162.77	18.6065	0	0	189.718	0	1	0	748000000
2015	915	78	C2	371300	2	0	8	37.5	0.3098	0	17	4	128.518	12.5653	1	2	193.791	387.582	5	10	748000000
2015	915	78	C2	371300	2	0	8	37.5	0.3098	0	17	4	128.518	12.5653	1	2	193.791	387.582	5	10	748000000
2015	915	78	C2	371300	2	0	8	37.5	0.3098	0	17	4	128.518	12.5653	1	2	193.791	387.582	5	10	748000000
2016	915	45	C2	371300	0	0	8	37.5	0.3062	0	18	0	132.184	14.1389	0	0	247.069	0	5	0	749000000
2016	915	45	C2	371300	0	0	8	37.5	0.3062	0	18	0	132.184	14.1389	0	0	247.069	0	5	0	749000000
2017	915	58	C2	371300	0	0	8	37.5	0.3651	0	19	0	130.06	16.2462	0	0	230.154	0	4	0	749000000
2017	915	58	C2	371300	0	0	8	37.5	0.3651	0	19	0	130.06	16.2462	0	0	230.154	0	4	0	749000000
2017	915	58	C2	371300	0	0	8	37.5	0.3651	0	19	0	130.06	16.2462	0	0	230.154	0	4	0	749000000
2017	915	58	C2	371300	0	0	8	37.5	0.3651	0	19	0	130.06	16.2462	0	0	230.154	0	4	0	749000000
2017	915	58	C2	371300	0	0	8	37.5	0.3651	0	19	0	130.06	16.2462	0	0	230.154	0	4	0	749000000
2017	915	58	C2	371300	0	0	8	37.5	0.3651	0	19	0	130.06	16.2462	0	0	230.154	0	4	0	749000000
2018	915	81	C2	371300	0	0	9	33.33	0.7208	0	20	0	137.039	8.2613	0	0	271.036	0	0	0	749000000
2018	915	81	C2	371300	0	0	9	33.33	0.7208	0	20	0	137.039	8.2613	0	0	271.036	0	0	0	749000000
2018	915	81	C2	371300	0	0	9	33.33	0.7208	0	20	0	137.039	8.2613	0	0	271.036	0	0	0	749000000
2018	915	81	C2	371300	0	0	9	33.33	0.7208	0	20	0	137.039	8.2613	0	0	271.036	0	0	0	749000000
2019	915	88	C2	371300	0	0	9	33.33	0.4649	0	21	0	153.432	11.3885	0	0	333.517	0	4	0	750000000
2020	915	89	C2	371300	1	0	8	37.5	0.5922	0	22	1	161.653	14.4173	1	1	298.512	298.512	0	0	750000000
2020	915	89	C2	371300	1	0	8	37.5	0.5922	0	22	1	161.653	14.4173	1	1	298.512	298.512	0	0	750000000
2020	915	89	C2	371300	1	0	8	37.5	0.5922	0	22	1	161.653	14.4173	1	1	298.512	298.512	0	0	750000000
2009	919	0	C2	320100	0	1	9	33.33	0.6086	0	11	0	154.628	10.7516	0	0	287.021	0	0	0	643000000
2009	919	1	C2	320100	0	1	9	33.33	0.6086	0	11	0	154.628	10.7516	0	0	287.021	0	0	0	643000000
2009	919	6	C2	320100	0	1	9	33.33	0.6086	0	11	0	154.628	10.7516	0	0	287.021	0	0	0	643000000
2009	919	0	C2	320100	0	1	9	33.33	0.6086	0	11	0	154.628	10.7516	0	0	287.021	0	0	0	643000000
2009	919	0	C2	320100	0	1	9	33.33	0.6086	0	11	0	154.628	10.7516	0	0	287.021	0	0	0	643000000
2009	919	0	C2	320100	0	1	9	33.33	0.6086	0	11	0	154.628	10.7516	0	0	287.021	0	0	0	643000000
2010	919	0	C2	320100	0	1	9	33.33	0.6134	0	12	0	175.765	8.4811	0	0	289.367	0	0	0	643000000
2010	919	11	C2	320100	0	1	9	33.33	0.6134	0	12	0	175.765	8.4811	0	0	289.367	0	0	0	643000000
2010	919	1	C2	320100	0	1	9	33.33	0.6134	0	12	0	175.765	8.4811	0	0	289.367	0	0	0	643000000
2011	919	1	C2	320100	0	1	9	33.33	0.7744	0	13	0	152.183	7.1197	0	0	360.034	0	0	0	644000000
2011	919	0	C2	320100	0	1	9	33.33	0.7744	0	13	0	152.183	7.1197	0	0	360.034	0	0	0	644000000
2011	919	0	C2	320100	0	1	9	33.33	0.7744	0	13	0	152.183	7.1197	0	0	360.034	0	0	0	644000000
2012	919	22	C2	320100	0	1	9	33.33	0.8538	0	14	0	147.107	5.6038	0	0	359.456	0	0	0	644000000
2012	919	22	C2	320100	0	1	9	33.33	0.8538	0	14	0	147.107	5.6038	0	0	359.456	0	0	0	644000000
2013	919	1	C2	320100	1	1	9	33.33	0.7458	0	15	1	147.655	5.7519	1	1	391.772	391.772	0	0	644000000
2013	919	1	C2	320100	1	1	9	33.33	0.7458	0	15	1	147.655	5.7519	1	1	391.772	391.772	0	0	644000000
2013	919	1	C2	320100	1	1	9	33.33	0.7458	0	15	1	147.655	5.7519	1	1	391.772	391.772	0	0	644000000
2009	920	0	C3	520100	0	0	5	40	0.4362	0	11	0	147.816	2.7231	0	0	167.48	0	1	0	1040000000
2009	920	0	C3	520100	0	0	5	40	0.4362	0	11	0	147.816	2.7231	0	0	167.48	0	1	0	1040000000
2011	920	0	C3	520100	0	0	5	40	0.5318	0	13	0	125.957	5.1845	0	0	305.853	0	1	0	1050000000
2013	920	0	C3	520100	0	0	5	40	0.4994	0	15	0	134.631	4.9412	0	0	374.869	0	1	0	1050000000
2009	922	0	C3	230100	0	1	9	33.33	0.2375	0	11	0	143.055	-16.5559	0	0	44.3365	0	0	0	462000000
2018	922	9	C3	230800	5	1	8	37.5	0.6918	1	20	25	130.432	8.6191	1	5	295.577	1477.89	0	0	466000000
2019	922	23	C3	230800	0	1	9	33.33	0.6937	0	21	0	171.702	9.6527	0	0	299.421	0	0	0	466000000
2010	925	0	C3	330100	0	0	11	36.36	0.5004	0	12	0	141.111	2.3639	0	0	154.532	0	0	0	664000000
2010	925	1	C3	330100	0	0	11	36.36	0.5004	0	12	0	141.111	2.3639	0	0	154.532	0	0	0	664000000
2010	925	1	C3	330100	0	0	11	36.36	0.5004	0	12	0	141.111	2.3639	0	0	154.532	0	0	0	664000000
2011	925	0	C3	330100	0	0	11	36.36	0.7974	0	13	0	122.913	1.0521	0	0	228.868	0	0	0	664000000
2011	925	4	C3	330100	0	0	11	36.36	0.7974	0	13	0	122.913	1.0521	0	0	228.868	0	0	0	664000000
2012	925	0	C3	330100	0	0	11	36.36	0.6561	0	14	0	156.536	1.1271	0	0	202.495	0	0	0	664000000
2014	925	2	C3	330100	0	0	11	36.36	0.3935	0	16	0	174.567	0.3543	0	0	277.577	0	12	0	665000000
2018	925	9	C3	330100	14	0	11	36.36	0.9089	0	20	1024	159.325	0.4087	1	32	332.177	10629.7	25	800	666000000
2012	926	1	K	420984	0	0	8	37.5	1.0204	0	14	0	146.003	2.4036	0	0	954.192	0	0	0	847000000
2012	926	1	K	420984	0	0	8	37.5	1.0204	0	14	0	146.003	2.4036	0	0	954.192	0	0	0	847000000
2013	926	3	K	420984	1	0	9	33.33	1.1172	0	15	1	150.73	2.5129	1	1	1202.42	1202.42	0	0	847000000
2013	926	3	K	420984	1	0	9	33.33	1.1172	0	15	1	150.73	2.5129	1	1	1202.42	1202.42	0	0	847000000
2013	926	4	K	420984	1	0	9	33.33	1.1172	0	15	1	150.73	2.5129	1	1	1202.42	1202.42	0	0	847000000
2013	926	4	K	420984	1	0	9	33.33	1.1172	0	15	1	150.73	2.5129	1	1	1202.42	1202.42	0	0	847000000
2014	926	13	K	420984	4	0	9	33.33	1.0098	0	16	16	141.972	2.4818	1	4	839.362	3357.45	0	0	848000000
2014	926	4	K	420984	4	0	9	33.33	1.0098	0	16	16	141.972	2.4818	1	4	839.362	3357.45	0	0	848000000
2015	926	16	K	420984	8	0	9	33.33	0.9777	0	17	484	162.879	1.5525	1	22	1088.68	23951.1	0	0	848000000
2015	926	4	K	420984	8	0	9	33.33	0.9777	0	17	484	162.879	1.5525	1	22	1088.68	23951.1	0	0	848000000
2016	926	5	K	420984	15	0	9	33.33	0.9992	0	18	324	172.428	1.7663	1	18	1404.4	25279.2	0	0	849000000
2017	926	9	K	420984	3	0	9	33.33	1.0269	0	19	9	156.957	2.4411	1	3	1670.51	5011.52	0	0	849000000
2018	926	7	K	420984	0	0	8	37.5	1.1471	0	20	0	155.37	2.4974	0	0	2046.15	0	0	0	850000000
2019	926	5	K	420984	0	0	9	33.33	1.1334	0	21	0	122.118	1.317	0	0	1321.19	0	0	0	850000000
2019	926	15	K	420984	0	0	9	33.33	1.1334	0	21	0	122.118	1.317	0	0	1321.19	0	0	0	850000000
2019	926	34	K	420984	0	0	9	33.33	1.1334	0	21	0	122.118	1.317	0	0	1321.19	0	0	0	850000000
2019	926	14	K	420984	0	0	9	33.33	1.1334	0	21	0	122.118	1.317	0	0	1321.19	0	0	0	850000000
2019	926	29	K	420984	0	0	9	33.33	1.1334	0	21	0	122.118	1.317	0	0	1321.19	0	0	0	850000000
2020	926	24	K	420984	0	0	9	33.33	1.1622	0	22	0	153.635	0.5545	0	0	1105.44	0	0	0	850000000
2020	926	21	K	420984	0	0	9	33.33	1.1622	0	22	0	153.635	0.5545	0	0	1105.44	0	0	0	850000000
2020	926	26	K	420984	0	0	9	33.33	1.1622	0	22	0	153.635	0.5545	0	0	1105.44	0	0	0	850000000
2020	926	26	K	420984	0	0	9	33.33	1.1622	0	22	0	153.635	0.5545	0	0	1105.44	0	0	0	850000000
2021	926	52	K	420984	0	0	8	37.5	1.1986	0	23	0	133.677	0.734	0	0	2109.88	0	0	0	851000000
2021	926	52	K	420984	0	0	8	37.5	1.1986	0	23	0	133.677	0.734	0	0	2109.88	0	0	0	851000000
2021	926	52	K	420984	0	0	8	37.5	1.1986	0	23	0	133.677	0.734	0	0	2109.88	0	0	0	851000000
2021	926	15	K	420984	0	0	8	37.5	1.1986	0	23	0	133.677	0.734	0	0	2109.88	0	0	0	851000000
2012	928	3	C3	220200	0	0	9	55.56	0.6258	1	14	0	178.04	-7.3476	0	0	223.827	0	0	0	443000000
2012	928	3	C3	220200	0	0	9	55.56	0.6258	1	14	0	178.04	-7.3476	0	0	223.827	0	0	0	443000000
2013	928	22	C3	220200	0	0	9	55.56	0.519	1	15	0	179.046	-12.9336	0	0	1828.11	0	0	0	443000000
2013	928	22	C3	220200	0	0	9	55.56	0.519	1	15	0	179.046	-12.9336	0	0	1828.11	0	0	0	443000000
2018	929	2	C1	620100	0	0	9	33.33	0.9555	0	20	0	173.025	-4.771	0	0	86.0788	0	0	0	1250000000
2019	929	7	C1	620100	0	0	9	33.33	0.8743	0	21	0	140.951	0.186	0	0	70.9455	0	0	0	1250000000
2020	929	9	C1	620100	0	0	9	33.33	0.5948	0	22	0	159.042	-3.9834	0	0	66.4575	0	0	0	1250000000
2020	929	9	C1	620100	0	0	9	33.33	0.5948	0	22	0	159.042	-3.9834	0	0	66.4575	0	0	0	1250000000
2020	929	9	C1	620100	0	0	9	33.33	0.5948	0	22	0	159.042	-3.9834	0	0	66.4575	0	0	0	1250000000
2020	929	9	C1	620100	0	0	9	33.33	0.5948	0	22	0	159.042	-3.9834	0	0	66.4575	0	0	0	1250000000
2010	930	0	C1	340300	0	0	9	33.33	0.5634	0	12	0	151.366	3.9203	0	0	947.664	0	8	0	684000000
2010	930	1	C1	340300	0	0	9	33.33	0.5634	0	12	0	151.366	3.9203	0	0	947.664	0	8	0	684000000
2010	930	1	C1	340300	0	0	9	33.33	0.5634	0	12	0	151.366	3.9203	0	0	947.664	0	8	0	684000000
2010	930	0	C1	340300	0	0	9	33.33	0.5634	0	12	0	151.366	3.9203	0	0	947.664	0	8	0	684000000
2011	930	1	C1	340300	0	0	9	33.33	0.6918	0	13	0	148.017	5.5786	0	0	1080.29	0	7	0	684000000
2011	930	0	C1	340300	0	0	9	33.33	0.6918	0	13	0	148.017	5.5786	0	0	1080.29	0	7	0	684000000
2011	930	1	C1	340300	0	0	9	33.33	0.6918	0	13	0	148.017	5.5786	0	0	1080.29	0	7	0	684000000
2011	930	1	C1	340300	0	0	9	33.33	0.6918	0	13	0	148.017	5.5786	0	0	1080.29	0	7	0	684000000
2011	930	0	C1	340300	0	0	9	33.33	0.6918	0	13	0	148.017	5.5786	0	0	1080.29	0	7	0	684000000
2011	930	0	C1	340300	0	0	9	33.33	0.6918	0	13	0	148.017	5.5786	0	0	1080.29	0	7	0	684000000
2012	930	0	C2	340300	0	0	8	37.5	0.8156	0	14	0	161.865	2.9371	0	0	1235.09	0	5	0	685000000
2012	930	0	C2	340300	0	0	8	37.5	0.8156	0	14	0	161.865	2.9371	0	0	1235.09	0	5	0	685000000
2012	930	0	C2	340300	0	0	8	37.5	0.8156	0	14	0	161.865	2.9371	0	0	1235.09	0	5	0	685000000
2012	930	0	C2	340300	0	0	8	37.5	0.8156	0	14	0	161.865	2.9371	0	0	1235.09	0	5	0	685000000
2013	930	0	C2	340300	0	0	9	33.33	0.8648	0	15	0	123.646	0.7704	0	0	1070.95	0	2	0	685000000
2013	930	1	C2	340300	0	0	9	33.33	0.8648	0	15	0	123.646	0.7704	0	0	1070.95	0	2	0	685000000
2013	930	0	C2	340300	0	0	9	33.33	0.8648	0	15	0	123.646	0.7704	0	0	1070.95	0	2	0	685000000
2013	930	1	C2	340300	0	0	9	33.33	0.8648	0	15	0	123.646	0.7704	0	0	1070.95	0	2	0	685000000
2014	930	2	C2	340300	0	0	9	33.33	0.6012	0	16	0	152.186	0.4602	0	0	1060.5	0	0	0	685000000
2014	930	0	C2	340300	0	0	9	33.33	0.6012	0	16	0	152.186	0.4602	0	0	1060.5	0	0	0	685000000
2015	930	2	C2	340300	0	0	9	33.33	0.3082	0	17	0	159.592	-17.1034	0	0	1034.4	0	0	0	686000000
2015	930	0	C2	340300	0	0	9	33.33	0.3082	0	17	0	159.592	-17.1034	0	0	1034.4	0	0	0	686000000
2016	930	1	C2	340300	0	0	9	33.33	0.3256	0	18	0	146.502	2.4515	0	0	919.79	0	0	0	686000000
2016	930	2	C2	340300	0	0	9	33.33	0.3256	0	18	0	146.502	2.4515	0	0	919.79	0	0	0	686000000
2019	930	4	C2	340300	0	0	9	33.33	0.9514	0	21	0	142.307	3.2574	0	0	2476.13	0	1	0	687000000
2019	930	1	C2	340300	0	0	9	33.33	0.9514	0	21	0	142.307	3.2574	0	0	2476.13	0	1	0	687000000
2020	930	1	C2	340300	0	0	8	37.5	0.8898	0	22	0	158.19	3.0667	0	0	2622.09	0	10	0	687000000
2020	930	4	C2	340300	0	0	8	37.5	0.8898	0	22	0	158.19	3.0667	0	0	2622.09	0	10	0	687000000
2015	931	21	S	110000	0	0	9	33.33	0.2653	1	17	0	152.005	5.6036	0	0	171.183	0	0	0	222000000
2016	931	4	S	110000	0	0	9	33.33	0.4061	1	18	0	145.469	1.4309	0	0	190.451	0	0	0	222000000
2018	931	4	C2	110000	1	0	9	33.33	0.5328	1	20	1	135.48	3.4267	1	1	259.425	259.425	0	0	222000000
2019	931	13	C2	110000	0	0	9	33.33	0.4099	0	21	0	135.344	3.5216	0	0	334.572	0	0	0	222000000
2019	931	13	C2	110000	0	0	9	33.33	0.4099	0	21	0	135.344	3.5216	0	0	334.572	0	0	0	222000000
2007	933	0	C3	411481	0	1	6	33.33	0.4446	0	9	0	158.537	9.9662	0	0	1501.22	0	0	0	826000000
2007	933	17	C3	411481	0	1	6	33.33	0.4446	0	9	0	158.537	9.9662	0	0	1501.22	0	0	0	826000000
2008	933	0	C3	411481	0	1	9	55.56	0.905	0	10	0	150.29	7.4891	0	0	1691.85	0	0	0	826000000
2008	933	1	C3	411481	0	1	9	55.56	0.905	0	10	0	150.29	7.4891	0	0	1691.85	0	0	0	826000000
2008	933	5	C3	411481	0	1	9	55.56	0.905	0	10	0	150.29	7.4891	0	0	1691.85	0	0	0	826000000
2010	933	4	C3	411481	0	0	9	55.56	0.5481	0	12	0	162.935	4.1799	0	0	1872.75	0	0	0	827000000
2011	933	1	C3	411481	0	0	9	55.56	0.7778	1	13	0	152.279	3.6939	0	0	2022.12	0	0	0	827000000
2011	933	0	C3	411481	0	0	9	55.56	0.7778	1	13	0	152.279	3.6939	0	0	2022.12	0	0	0	827000000
2012	933	6	C3	411481	0	0	9	55.56	0.9156	1	14	0	165.68	0.3006	0	0	1913.56	0	0	0	828000000
2012	933	7	C3	411481	0	0	9	55.56	0.9156	1	14	0	165.68	0.3006	0	0	1913.56	0	0	0	828000000
2012	933	3	C3	411481	0	0	9	55.56	0.9156	1	14	0	165.68	0.3006	0	0	1913.56	0	0	0	828000000
2013	933	9	C3	411481	0	1	9	55.56	1.0486	1	15	0	156.769	0.0426	0	0	2401.5	0	0	0	828000000
2013	933	2	C3	411481	0	1	9	55.56	1.0486	1	15	0	156.769	0.0426	0	0	2401.5	0	0	0	828000000
2016	933	4	C3	411481	1	0	9	44.44	0.947	0	18	1	155.275	-1.9796	1	1	2134.39	2575.44	0	0	830000000
2017	933	4	C3	411481	1	0	9	44.44	0.8248	0	19	1	127.719	0.5683	1	1	2367.78	3074.35	0	0	830000000
2018	933	5	C3	411481	0	0	9	44.44	1.0045	0	20	0	148.3	-0.1196	0	0	2324.29	0	0	0	830000000
2018	933	16	C3	411481	0	0	9	44.44	1.0045	0	20	0	148.3	-0.1196	0	0	2324.29	0	0	0	830000000
2019	933	1	C3	411481	0	0	9	44.44	0.969	0	21	0	137.834	1.1526	0	0	2654.41	0	0	0	831000000
2019	933	7	C3	411481	0	0	9	44.44	0.969	0	21	0	137.834	1.1526	0	0	2654.41	0	0	0	831000000
2019	933	7	C3	411481	0	0	9	44.44	0.969	0	21	0	137.834	1.1526	0	0	2654.41	0	0	0	831000000
2019	933	1	C3	411481	0	0	9	44.44	0.969	0	21	0	137.834	1.1526	0	0	2654.41	0	0	0	831000000
2020	933	4	C3	411481	0	0	9	55.56	0.9297	0	22	0	124.725	0.4154	0	0	2622.09	0	0	0	831000000
2020	933	4	C3	411481	0	0	9	55.56	0.9297	0	22	0	124.725	0.4154	0	0	2622.09	0	0	0	831000000
2021	933	60	C3	411481	1	0	9	55.56	0.8987	0	23	1	152.797	5.6946	1	1	2893.14	5896.21	0	0	832000000
2021	933	60	C3	411481	1	0	9	55.56	0.8987	0	23	1	152.797	5.6946	1	1	2893.14	5896.21	0	0	832000000
2009	938	6	I	110000	0	0	6	33.33	0.4714	0	11	4	168.413	1.763	1	2	624.154	1248.31	0	0	221000000
2009	938	4	I	110000	0	0	6	33.33	0.4714	0	11	4	168.413	1.763	1	2	624.154	1248.31	0	0	221000000
2010	938	7	I	110000	2	0	6	33.33	0.4862	0	12	9	153.059	1.7564	1	3	750.486	2251.46	4	12	221000000
2010	938	11	I	110000	2	0	6	33.33	0.4862	0	12	9	153.059	1.7564	1	3	750.486	2251.46	4	12	221000000
2011	938	14	I	110000	1	0	7	42.86	0.5733	0	13	1	135.294	2.0826	1	1	783.207	783.207	0	0	221000000
2012	938	22	C3	110000	3	0	7	42.86	0.7316	0	14	81	153.545	3.31	1	9	835.408	7518.67	0	0	221000000
2013	938	30	C3	110000	7	0	7	42.86	0.4237	0	15	484	139.186	4.3587	1	22	1396.72	30727.9	0	0	221000000
2013	938	10	C3	110000	7	0	7	42.86	0.4237	0	15	484	139.186	4.3587	1	22	1396.72	30727.9	0	0	221000000
2013	938	30	C3	110000	7	0	7	42.86	0.4237	0	15	484	139.186	4.3587	1	22	1396.72	30727.9	0	0	221000000
2014	938	22	C3	110000	16	0	7	42.86	0.5446	0	16	576	152.818	3.688	1	24	1604.13	38499	1	24	222000000
2013	951	3	C3	370100	0	0	9	33.33	0.9944	0	15	0	124.764	3.2039	0	0	2401.5	0	0	0	745000000
2015	952	78	C2	421182	0	0	9	33.33	0.235	0	17	0	156.133	1.1363	0	0	73.9523	0	0	0	849000000
2010	955	0	C1	469023	0	0	9	33.33	0.3522	1	12	0	129.609	0.2627	0	0	46.6278	0	0	0	943000000
2010	955	0	C1	469023	0	0	9	33.33	0.3522	1	12	0	129.609	0.2627	0	0	46.6278	0	0	0	943000000
2013	955	4	C1	469023	3	0	9	33.33	0.4997	1	15	9	136.458	-5.319	1	3	57.4436	110.242	0	0	944000000
2013	959	1	C3	110000	0	1	11	36.36	1.0368	0	15	0	137.813	-2.1678	0	0	1485.71	0	4	0	221000000
2008	960	5	C3	530100	0	1	11	36.36	0.7932	0	9	0	143.897	0.3444	0	0	1363.43	0	0	0	1060000000
2009	960	1	C3	530100	0	1	11	36.36	0.4563	0	10	0	146.538	1.2806	0	0	1071.39	0	0	0	1060000000
2010	960	0	C3	530100	1	1	11	36.36	0.4782	0	11	1	151.925	2.9283	1	1	1294.97	1294.97	0	0	1070000000
2011	960	1	C3	530100	0	0	11	36.36	0.6016	0	12	0	148.972	4.2174	0	0	2022.12	0	0	0	1070000000
2016	960	2	C3	530100	0	1	10	40	0.7694	0	17	0	173.449	0.8013	0	0	2134.39	0	1	0	1070000000
2017	960	15	C3	530100	0	1	10	40	0.8072	0	18	0	129.856	2.9298	0	0	2367.78	0	0	0	1070000000
2019	961	1	K	320684	0	0	11	36.36	0.9579	1	20	0	173.052	1.5909	0	0	2654.41	0	1	0	647000000
2009	966	0	D	420100	0	1	9	33.33	0.9629	0	10	0	123.78	0.2204	0	0	816.562	0	0	0	844000000
2013	966	4	D	420100	0	0	9	33.33	0.8843	0	14	0	133.56	3.2121	0	0	1110.65	0	0	0	846000000
2019	966	41	D	420100	4	0	8	37.5	0.9299	0	20	16	173.34	6.0682	1	4	1238.67	4954.68	0	0	848000000
2021	966	4	D	420100	2	1	9	33.33	0.8545	0	22	4	159.621	-0.141	1	2	2048.05	4096.1	0	0	849000000
2021	966	4	D	420100	2	1	9	33.33	0.8545	0	22	4	159.621	-0.141	1	2	2048.05	4096.1	0	0	849000000
2021	966	26	D	420100	2	1	9	33.33	0.8545	0	22	4	159.621	-0.141	1	2	2048.05	4096.1	0	0	849000000
2021	966	26	D	420100	2	1	9	33.33	0.8545	0	22	4	159.621	-0.141	1	2	2048.05	4096.1	0	0	849000000
2017	968	1	B	140100	0	1	9	33.33	0.5161	0	18	0	147.78	6.4649	0	0	334.544	0	0	0	283000000
2019	968	9	B	140100	1	1	8	37.5	0.7508	0	20	1	154.369	6.1006	1	1	256.061	256.061	0	0	283000000
2016	975	0	B	152500	0	0	9	33.33	0.33	0	17	0	150.47	6.0238	0	0	108.074	0	0	0	307000000
2016	975	0	B	152500	0	0	9	33.33	0.33	0	17	0	150.47	6.0238	0	0	108.074	0	0	0	307000000
2021	982	19	C1	640181	4	0	9	33.33	0.1037	0	22	16	137.351	3.0723	1	4	71.7529	287.012	0	0	1290000000
2007	983	2	B	140100	0	1	11	36.36	0.2626	0	8	0	170.046	9.3173	0	0	1073.91	0	0	0	281000000
2007	983	0	B	140100	0	1	11	36.36	0.2626	0	8	0	170.046	9.3173	0	0	1073.91	0	0	0	281000000
2007	983	17	B	140100	0	1	11	36.36	0.2626	0	8	0	170.046	9.3173	0	0	1073.91	0	0	0	281000000
2008	983	5	B	140100	0	1	11	36.36	0.6772	0	9	0	164.73	20.2034	0	0	1585.89	0	0	0	281000000
2008	983	0	B	140100	0	1	11	36.36	0.6772	0	9	0	164.73	20.2034	0	0	1585.89	0	0	0	281000000
2008	983	2	B	140100	0	1	11	36.36	0.6772	0	9	0	164.73	20.2034	0	0	1585.89	0	0	0	281000000
2008	983	2	B	140100	0	1	11	36.36	0.6772	0	9	0	164.73	20.2034	0	0	1585.89	0	0	0	281000000
2008	983	0	B	140100	0	1	11	36.36	0.6772	0	9	0	164.73	20.2034	0	0	1585.89	0	0	0	281000000
2008	983	5	B	140100	0	1	11	36.36	0.6772	0	9	0	164.73	20.2034	0	0	1585.89	0	0	0	281000000
2008	983	0	B	140100	0	1	11	36.36	0.6772	0	9	0	164.73	20.2034	0	0	1585.89	0	0	0	281000000
2009	983	2	B	140100	0	1	11	36.36	0.3685	0	10	0	172.071	9.8668	0	0	1639.01	0	0	0	281000000
2009	983	1	B	140100	0	1	11	36.36	0.3685	0	10	0	172.071	9.8668	0	0	1639.01	0	0	0	281000000
2009	983	2	B	140100	0	1	11	36.36	0.3685	0	10	0	172.071	9.8668	0	0	1639.01	0	0	0	281000000
2009	983	0	B	140100	0	1	11	36.36	0.3685	0	10	0	172.071	9.8668	0	0	1639.01	0	0	0	281000000
2009	983	0	B	140100	0	1	11	36.36	0.3685	0	10	0	172.071	9.8668	0	0	1639.01	0	0	0	281000000
2009	983	1	B	140100	0	1	11	36.36	0.3685	0	10	0	172.071	9.8668	0	0	1639.01	0	0	0	281000000
2010	983	11	B	140100	0	1	11	36.36	0.4695	0	11	0	149.295	9.6489	0	0	1872.75	0	0	0	282000000
2010	983	0	B	140100	0	1	11	36.36	0.4695	0	11	0	149.295	9.6489	0	0	1872.75	0	0	0	282000000
2010	983	0	B	140100	0	1	11	36.36	0.4695	0	11	0	149.295	9.6489	0	0	1872.75	0	0	0	282000000
2010	983	0	B	140100	0	1	11	36.36	0.4695	0	11	0	149.295	9.6489	0	0	1872.75	0	0	0	282000000
2010	983	11	B	140100	0	1	11	36.36	0.4695	0	11	0	149.295	9.6489	0	0	1872.75	0	0	0	282000000
2011	983	0	B	140100	0	1	10	40	0.7373	0	12	0	157.803	7.7766	0	0	2022.12	0	0	0	282000000
2011	983	1	B	140100	0	1	10	40	0.7373	0	12	0	157.803	7.7766	0	0	2022.12	0	0	0	282000000
2011	983	2	B	140100	0	1	10	40	0.7373	0	12	0	157.803	7.7766	0	0	2022.12	0	0	0	282000000
2016	983	7	B	140100	0	0	9	33.33	0.881	0	17	0	158.987	0.8369	0	0	2134.39	0	0	0	282000000
2016	983	2	B	140100	0	0	9	33.33	0.881	0	17	0	158.987	0.8369	0	0	2134.39	0	0	0	282000000
2018	983	7	B	140100	0	0	11	36.36	1.1037	1	19	0	134.739	3.3034	0	0	2699.31	0	0	0	283000000
2019	985	23	C2	230600	0	0	7	42.86	0.323	0	20	0	127.918	6.0358	0	0	284.647	0	0	0	466000000
2021	993	20	D	350900	0	1	9	33.33	0.5223	0	22	0	139.157	2.7085	0	0	86.6646	0	0	0	709000000
2009	999	0	C2	440300	0	1	11	36.36	0.5052	0	10	0	170.531	13.5239	0	0	707.671	0	0	0	885000000
2013	999	5	C2	440300	0	0	11	36.36	0.3629	0	14	0	123.646	11.8588	0	0	1197.22	0	0	0	886000000
2009	1696	1	C3	500000	0	0	9	33.33	0.2622	0	13	0	135.783	15.8401	0	0	581.912	0	0	0	1000000000
2009	1696	1	C3	500000	0	0	9	33.33	0.2622	0	13	0	135.783	15.8401	0	0	581.912	0	0	0	1000000000
2010	1696	0	C3	500000	0	0	11	36.36	0.3533	0	14	0	145.503	10.744	0	0	609.531	0	0	0	1010000000
2011	1696	0	C3	500000	0	0	11	36.36	0.5544	0	15	0	139.384	9.2913	0	0	705.442	0	0	0	1010000000
2013	1696	0	C3	500000	0	0	11	36.36	0.7502	0	17	0	148.085	6.5238	0	0	500.52	0	0	0	1010000000
2016	1896	3	D	410100	0	1	6	50	0.8368	0	19	0	145.536	3.3567	0	0	1149.98	0	0	0	827000000
2017	1896	6	D	410100	0	1	7	42.86	1.0408	0	20	0	160.687	0.1252	0	0	1501.41	0	0	0	827000000
2018	1896	6	D	410100	1	1	7	42.86	1.1263	0	21	1	147.495	-4.0932	1	1	1166.86	1166.86	0	0	828000000
2019	1896	1	D	410100	1	1	7	42.86	1.1083	0	22	1	138.232	0.4078	1	1	1275.21	1275.21	0	0	828000000
2019	1896	1	D	410100	1	1	7	42.86	1.1083	0	22	1	138.232	0.4078	1	1	1275.21	1275.21	0	0	828000000
2021	1896	37	D	410100	3	1	7	42.86	0.8918	0	24	9	156.631	-8.0017	1	3	1787.28	5361.85	0	0	829000000
2021	1896	37	D	410100	3	1	7	42.86	0.8918	0	24	9	156.631	-8.0017	1	3	1787.28	5361.85	0	0	829000000
2020	1965	11	G	120000	14	1	12	33.33	1.0606	0	4	196	139.378	2.7415	1	14	1016.41	14229.7	2	28	242000000
2020	1965	11	G	120000	14	1	12	33.33	1.0606	0	4	196	139.378	2.7415	1	14	1016.41	14229.7	2	28	242000000
2020	1965	11	G	120000	14	1	12	33.33	1.0606	0	4	196	139.378	2.7415	1	14	1016.41	14229.7	2	28	242000000
2009	2001	0	C2	330600	0	0	11	36.36	0.2363	0	6	0	148.31	22.6409	0	0	485.69	0	1	0	664000000
2009	2001	0	C2	330600	0	0	11	36.36	0.2363	0	6	0	148.31	22.6409	0	0	485.69	0	1	0	664000000
2011	2001	0	C2	330600	0	0	11	36.36	0.4573	0	8	0	137.738	16.2897	0	0	589.569	0	0	0	665000000
2011	2001	0	C2	330600	0	0	11	36.36	0.4573	0	8	0	137.738	16.2897	0	0	589.569	0	0	0	665000000
2011	2001	0	C2	330600	0	0	11	36.36	0.4573	0	8	0	137.738	16.2897	0	0	589.569	0	0	0	665000000
2013	2002	12	C2	321000	0	0	9	33.33	0.8949	1	10	0	141.111	4.1942	0	0	376.436	0	0	0	646000000
2014	2002	15	C2	321000	0	0	9	33.33	0.8128	1	11	0	137.517	3.5587	0	0	527.154	0	0	0	646000000
2009	2004	0	C2	500000	0	0	9	33.33	0.2346	0	6	0	123.78	11.3077	0	0	65.5997	0	0	0	1000000000
2010	2004	1	C2	500000	0	0	9	33.33	0.232	0	7	0	127.084	9.9518	0	0	85.5892	0	0	0	1010000000
2010	2004	9	C2	500000	0	0	9	33.33	0.232	0	7	0	127.084	9.9518	0	0	85.5892	0	0	0	1010000000
2010	2004	1	C2	500000	0	0	9	33.33	0.232	0	7	0	127.084	9.9518	0	0	85.5892	0	0	0	1010000000
2010	2004	9	C2	500000	0	0	9	33.33	0.232	0	7	0	127.084	9.9518	0	0	85.5892	0	0	0	1010000000
2011	2004	0	C2	500000	0	0	7	42.86	0.6976	0	8	0	152.254	7.3623	0	0	97.9606	0	0	0	1010000000
2011	2004	0	C2	500000	0	0	7	42.86	0.6976	0	8	0	152.254	7.3623	0	0	97.9606	0	0	0	1010000000
2011	2004	15	C2	500000	0	0	7	42.86	0.6976	0	8	0	152.254	7.3623	0	0	97.9606	0	0	0	1010000000
2011	2004	15	C2	500000	0	0	7	42.86	0.6976	0	8	0	152.254	7.3623	0	0	97.9606	0	0	0	1010000000
2011	2004	8	C2	500000	0	0	7	42.86	0.6976	0	8	0	152.254	7.3623	0	0	97.9606	0	0	0	1010000000
2012	2004	18	C2	500000	0	0	11	36.36	0.6455	1	9	0	154.874	6.2613	0	0	576.143	0	0	0	1010000000
2012	2004	3	C2	500000	0	0	11	36.36	0.6455	1	9	0	154.874	6.2613	0	0	576.143	0	0	0	1010000000
2012	2006	1	C3	330600	1	0	9	33.33	0.4631	0	9	1	159.684	-9.1767	1	1	116.153	116.153	2	2	665000000
2011	2008	11	C3	440300	0	0	11	36.36	0.6472	1	8	0	159.709	10.2997	0	0	618.493	0	1	0	885000000
2009	2009	0	C3	320200	0	0	8	37.5	0.4971	0	6	0	128.52	0.3851	0	0	77.8415	0	8	0	643000000
2009	2009	0	C3	320200	0	0	8	37.5	0.4971	0	6	0	128.52	0.3851	0	0	77.8415	0	8	0	643000000
2009	2009	0	C3	320200	0	0	8	37.5	0.4971	0	6	0	128.52	0.3851	0	0	77.8415	0	8	0	643000000
2009	2009	0	C3	320200	0	0	8	37.5	0.4971	0	6	0	128.52	0.3851	0	0	77.8415	0	8	0	643000000
2009	2009	0	C3	320200	0	0	8	37.5	0.4971	0	6	0	128.52	0.3851	0	0	77.8415	0	8	0	643000000
2009	2009	0	C3	320200	0	0	8	37.5	0.4971	0	6	0	128.52	0.3851	0	0	77.8415	0	8	0	643000000
2010	2009	0	C3	320200	0	0	9	33.33	0.5837	0	7	0	162.518	3.1338	0	0	182.209	0	0	0	644000000
2010	2009	0	C3	320200	0	0	9	33.33	0.5837	0	7	0	162.518	3.1338	0	0	182.209	0	0	0	644000000
2011	2009	0	C3	320200	3	0	9	33.33	0.8103	0	8	16	143.112	1.3622	1	4	189.5	757.998	1	4	644000000
2011	2009	4	C3	320200	3	0	9	33.33	0.8103	0	8	16	143.112	1.3622	1	4	189.5	757.998	1	4	644000000
2011	2009	0	C3	320200	3	0	9	33.33	0.8103	0	8	16	143.112	1.3622	1	4	189.5	757.998	1	4	644000000
2009	2020	0	C2	330600	0	0	7	42.86	0.6024	1	6	0	167.429	0.433	0	0	83.389	0	0	0	664000000
2009	2020	0	C2	330600	0	0	7	42.86	0.6024	1	6	0	167.429	0.433	0	0	83.389	0	0	0	664000000
2013	2020	1	C2	330600	0	0	9	33.33	0.387	0	10	0	141.294	4.8578	0	0	155.775	0	0	0	665000000
2009	2029	0	C1	350582	0	0	9	44.44	0.2887	0	6	0	136.926	10.4207	0	0	344.558	0	0	0	704000000
2010	2029	3	C1	350582	2	0	9	44.44	0.2407	0	7	9	150.167	11.8684	1	3	345.322	1035.97	0	0	705000000
2010	2029	3	C1	350582	2	0	9	44.44	0.2407	0	7	9	150.167	11.8684	1	3	345.322	1035.97	0	0	705000000
2018	2030	13	C2	440100	2	0	9	33.33	0.3932	0	15	4	159.131	2.3615	1	2	211.48	422.961	0	0	888000000
2019	2030	5	C2	440100	0	0	9	33.33	0.341	0	16	0	152.79	-1.3241	0	0	147.35	0	0	0	889000000
2013	2032	3	C3	331000	3	0	9	33.33	0.6575	0	10	9	165.228	11.1712	1	3	1338.06	4014.19	0	0	666000000
2011	2037	5	C2	520100	0	0	9	33.33	0.5468	0	8	0	135.852	8.8541	0	0	294.935	0	0	0	1050000000
2011	2037	5	C2	520100	0	0	9	33.33	0.5468	0	8	0	135.852	8.8541	0	0	294.935	0	0	0	1050000000
2012	2037	8	C2	520100	0	0	9	33.33	0.6302	0	9	0	159.738	5.4948	0	0	380.291	0	1	0	1050000000
2012	2037	8	C2	520100	0	0	9	33.33	0.6302	0	9	0	159.738	5.4948	0	0	380.291	0	1	0	1050000000
2012	2037	8	C2	520100	0	0	9	33.33	0.6302	0	9	0	159.738	5.4948	0	0	380.291	0	1	0	1050000000
2012	2037	8	C2	520100	0	0	9	33.33	0.6302	0	9	0	159.738	5.4948	0	0	380.291	0	1	0	1050000000
2007	2040	1	G	320100	0	1	9	33.33	0.3115	0	3	0	153.763	3.3664	0	0	45.9821	0	0	0	642000000
2008	2040	0	G	320100	0	1	9	33.33	0.7751	0	4	0	165.401	1.8957	0	0	49.3973	0	0	0	643000000
2011	2040	1	G	320100	0	0	9	33.33	0.5841	0	7	0	155.149	4.2703	0	0	50.4674	0	0	0	644000000
2014	2040	3	G	320100	0	0	9	33.33	0.3722	0	10	0	149.169	2.1868	0	0	60.2008	0	0	0	645000000
2019	2040	47	G	320100	0	1	9	33.33	0.9847	0	15	0	138.543	3.3967	0	0	115.769	0	0	0	646000000
2020	2040	35	G	320100	0	0	9	33.33	1.0391	0	16	0	153.126	3.4316	0	0	110.288	0	0	0	647000000
2021	2040	51	G	320100	0	0	9	33.33	1.1312	0	17	0	164.923	3.6858	0	0	121.167	0	0	0	647000000
2009	2042	0	C1	340600	0	0	9	33.33	0.8084	0	5	0	167.653	3.9778	0	0	481.339	0	0	0	684000000
2009	2042	0	C1	340600	0	0	9	33.33	0.8084	0	5	0	167.653	3.9778	0	0	481.339	0	0	0	684000000
2009	2043	0	C2	330500	0	0	9	33.33	0.515	0	5	0	176.002	2.3853	0	0	145.435	0	1	0	664000000
2009	2043	0	C2	330500	0	0	9	33.33	0.515	0	5	0	176.002	2.3853	0	0	145.435	0	1	0	664000000
2009	2043	0	C2	330500	0	0	9	33.33	0.515	0	5	0	176.002	2.3853	0	0	145.435	0	1	0	664000000
2009	2043	0	C2	330500	0	0	9	33.33	0.515	0	5	0	176.002	2.3853	0	0	145.435	0	1	0	664000000
2011	2043	3	C2	330500	1	0	9	33.33	0.6209	0	7	1	165.852	3.2232	1	1	171.535	171.535	0	0	665000000
2011	2043	3	C2	330500	1	0	9	33.33	0.6209	0	7	1	165.852	3.2232	1	1	171.535	171.535	0	0	665000000
2011	2043	3	C2	330500	1	0	9	33.33	0.6209	0	7	1	165.852	3.2232	1	1	171.535	171.535	0	0	665000000
2011	2043	3	C2	330500	1	0	9	33.33	0.6209	0	7	1	165.852	3.2232	1	1	171.535	171.535	0	0	665000000
2013	2043	28	C2	330500	7	0	9	33.33	0.5117	0	9	81	142.851	2.4691	1	9	171.754	1545.79	0	0	665000000
2013	2043	28	C2	330500	7	0	9	33.33	0.5117	0	9	81	142.851	2.4691	1	9	171.754	1545.79	0	0	665000000
2013	2043	28	C2	330500	7	0	9	33.33	0.5117	0	9	81	142.851	2.4691	1	9	171.754	1545.79	0	0	665000000
2013	2043	28	C2	330500	7	0	9	33.33	0.5117	0	9	81	142.851	2.4691	1	9	171.754	1545.79	0	0	665000000
2009	2048	0	C3	330200	0	0	9	33.33	0.3821	0	5	0	130.563	15.125	0	0	449.56	0	0	0	663000000
2010	2048	0	C3	330200	0	0	9	33.33	0.5335	0	6	0	148.795	12.995	0	0	440.13	0	0	0	664000000
2010	2048	0	C3	330200	0	0	9	33.33	0.5335	0	6	0	148.795	12.995	0	0	440.13	0	0	0	664000000
2011	2048	2	C3	330200	0	0	9	33.33	0.8446	0	7	0	165.334	8.6684	0	0	627.423	0	0	0	664000000
2011	2048	0	C3	330200	0	0	9	33.33	0.8446	0	7	0	165.334	8.6684	0	0	627.423	0	0	0	664000000
2013	2048	0	C3	330200	0	0	9	33.33	0.9335	0	9	0	152.101	6.7477	0	0	1066.06	0	0	0	665000000
2013	2048	0	C3	330200	0	0	9	33.33	0.9335	0	9	0	152.101	6.7477	0	0	1066.06	0	0	0	665000000
2014	2048	1	C3	330200	0	0	5	40	0.7818	0	10	0	151.782	8.4008	0	0	1080.36	0	0	0	665000000
2016	2048	3	C3	330200	0	0	5	40	0.7345	0	12	0	156.618	8.1146	0	0	1959.11	0	0	0	666000000
2017	2048	1	C3	330200	0	0	5	40	0.7858	0	13	0	124.607	7.1906	0	0	1889.32	0	0	0	666000000
2018	2048	2	C3	330200	0	0	5	40	1.1774	0	14	0	152.8	6.2634	0	0	2422.45	0	0	0	666000000
2018	2048	27	C3	330200	0	0	5	40	1.1774	0	14	0	152.8	6.2634	0	0	2422.45	0	0	0	666000000
2019	2048	8	C3	330200	0	0	5	40	1.0435	0	15	0	121.752	7.4289	0	0	2167.67	0	0	0	667000000
2019	2048	10	C3	330200	0	0	5	40	1.0435	0	15	0	121.752	7.4289	0	0	2167.67	0	0	0	667000000
2020	2048	25	C3	330200	0	0	5	40	1.1003	0	16	0	147.361	5.9057	0	0	2186.66	0	0	0	667000000
2020	2048	9	C3	330200	0	0	5	40	1.1003	0	16	0	147.361	5.9057	0	0	2186.66	0	0	0	667000000
2021	2048	49	C3	330200	1	0	5	40	0.9479	0	17	1	155.543	6.9784	1	1	2580.06	2580.06	0	0	667000000
2021	2048	11	C3	330200	1	0	5	40	0.9479	0	17	1	155.543	6.9784	1	1	2580.06	2580.06	0	0	667000000
2010	2049	3	C3	130200	2	1	9	33.33	0.1835	0	6	16	154.565	7.5291	1	4	55.1586	220.634	0	0	262000000
2009	2050	6	C3	330600	0	0	9	33.33	0.6743	0	5	0	142.414	11.7607	0	0	308.018	0	0	0	664000000
2009	2050	6	C3	330600	0	0	9	33.33	0.6743	0	5	0	142.414	11.7607	0	0	308.018	0	0	0	664000000
2009	2050	6	C3	330600	0	0	9	33.33	0.6743	0	5	0	142.414	11.7607	0	0	308.018	0	0	0	664000000
2009	2050	0	C3	330600	0	0	9	33.33	0.6743	0	5	0	142.414	11.7607	0	0	308.018	0	0	0	664000000
2009	2050	0	C3	330600	0	0	9	33.33	0.6743	0	5	0	142.414	11.7607	0	0	308.018	0	0	0	664000000
2010	2050	1	C3	330600	0	0	9	33.33	0.7273	0	6	0	159.68	8.4831	0	0	436.743	0	1	0	665000000
2010	2050	1	C3	330600	0	0	9	33.33	0.7273	0	6	0	159.68	8.4831	0	0	436.743	0	1	0	665000000
2010	2050	1	C3	330600	0	0	9	33.33	0.7273	0	6	0	159.68	8.4831	0	0	436.743	0	1	0	665000000
2010	2050	1	C3	330600	0	0	9	33.33	0.7273	0	6	0	159.68	8.4831	0	0	436.743	0	1	0	665000000
2010	2050	3	C3	330600	0	0	9	33.33	0.7273	0	6	0	159.68	8.4831	0	0	436.743	0	1	0	665000000
2013	2050	2	C3	330600	0	0	9	33.33	0.6531	0	9	0	160.558	4.9063	0	0	732.749	0	1	0	665000000
2008	2054	2	C2	440600	0	0	9	33.33	0.8609	1	3	0	154.019	8.6911	0	0	104.364	0	0	0	885000000
2009	2054	0	C2	440600	0	0	9	33.33	0.3616	1	4	0	129.873	12.2782	0	0	141.545	0	0	0	885000000
2009	2054	0	C2	440600	0	0	9	33.33	0.3616	1	4	0	129.873	12.2782	0	0	141.545	0	0	0	885000000
2009	2054	0	C2	440600	0	0	9	33.33	0.3616	1	4	0	129.873	12.2782	0	0	141.545	0	0	0	885000000
2009	2054	0	C2	440600	0	0	9	33.33	0.3616	1	4	0	129.873	12.2782	0	0	141.545	0	0	0	885000000
2009	2054	0	C2	440600	0	0	9	33.33	0.3616	1	4	0	129.873	12.2782	0	0	141.545	0	0	0	885000000
2010	2054	0	C2	440600	0	0	9	33.33	0.5034	1	5	0	138.391	19.9287	0	0	191.087	0	0	0	886000000
2010	2054	0	C2	440600	0	0	9	33.33	0.5034	1	5	0	138.391	19.9287	0	0	191.087	0	0	0	886000000
2010	2054	0	C2	440600	0	0	9	33.33	0.5034	1	5	0	138.391	19.9287	0	0	191.087	0	0	0	886000000
2010	2054	0	C2	440600	0	0	9	33.33	0.5034	1	5	0	138.391	19.9287	0	0	191.087	0	0	0	886000000
2010	2054	3	C2	440600	0	0	9	33.33	0.5034	1	5	0	138.391	19.9287	0	0	191.087	0	0	0	886000000
2011	2054	0	C2	440600	0	0	9	33.33	0.6532	1	6	0	148.62	8.6705	0	0	180.404	0	0	0	886000000
2011	2054	0	C2	440600	0	0	9	33.33	0.6532	1	6	0	148.62	8.6705	0	0	180.404	0	0	0	886000000
2011	2054	5	C2	440600	0	0	9	33.33	0.6532	1	6	0	148.62	8.6705	0	0	180.404	0	0	0	886000000
2011	2054	0	C2	440600	0	0	9	33.33	0.6532	1	6	0	148.62	8.6705	0	0	180.404	0	0	0	886000000
2011	2054	0	C2	440600	0	0	9	33.33	0.6532	1	6	0	148.62	8.6705	0	0	180.404	0	0	0	886000000
2012	2054	1	C2	440600	0	0	9	33.33	0.878	0	7	0	178.04	6.8837	0	0	169.806	0	1	0	886000000
2012	2054	1	C2	440600	0	0	9	33.33	0.878	0	7	0	178.04	6.8837	0	0	169.806	0	1	0	886000000
2012	2054	1	C2	440600	0	0	9	33.33	0.878	0	7	0	178.04	6.8837	0	0	169.806	0	1	0	886000000
2012	2054	1	C2	440600	0	0	9	33.33	0.878	0	7	0	178.04	6.8837	0	0	169.806	0	1	0	886000000
2009	2055	1	C3	440300	0	0	7	42.86	0.3756	0	4	0	144.175	3.0752	0	0	74.1445	0	0	0	885000000
2009	2055	1	C3	440300	0	0	7	42.86	0.3756	0	4	0	144.175	3.0752	0	0	74.1445	0	0	0	885000000
2009	2055	1	C3	440300	0	0	7	42.86	0.3756	0	4	0	144.175	3.0752	0	0	74.1445	0	0	0	885000000
2009	2055	1	C3	440300	0	0	7	42.86	0.3756	0	4	0	144.175	3.0752	0	0	74.1445	0	0	0	885000000
2010	2055	2	C3	440300	0	0	7	42.86	0.2467	0	5	0	157.979	4.2202	0	0	155.677	0	0	0	885000000
2010	2055	2	C3	440300	0	0	7	42.86	0.2467	0	5	0	157.979	4.2202	0	0	155.677	0	0	0	885000000
2011	2055	15	C3	440300	0	0	7	42.86	0.4542	1	6	0	166.249	5.8135	0	0	224.109	0	1	0	885000000
2012	2055	22	C3	440300	1	0	7	42.86	0.6782	1	7	1	164.356	4.4598	1	1	219.066	219.066	0	0	886000000
2012	2055	11	C3	440300	1	0	7	42.86	0.6782	1	7	1	164.356	4.4598	1	1	219.066	219.066	0	0	886000000
2009	2057	5	C2	340500	0	0	8	37.5	0.3306	0	4	0	166.85	0.8053	0	0	59.4356	0	0	0	684000000
2009	2057	5	C2	340500	0	0	8	37.5	0.3306	0	4	0	166.85	0.8053	0	0	59.4356	0	0	0	684000000
2016	2060	3	E	440100	0	0	15	33.33	0.8941	0	11	0	143.431	0.866	0	0	1093.88	0	0	0	887000000
2017	2060	2	E	440100	2	0	14	35.71	0.9129	0	12	4	163.535	0.9115	1	2	962.283	1924.57	0	0	888000000
2009	2066	0	C3	110000	0	0	9	33.33	0.4882	0	4	0	131.455	4.0324	0	0	71.1574	0	0	0	221000000
2009	2066	0	C3	110000	0	0	9	33.33	0.4882	0	4	0	131.455	4.0324	0	0	71.1574	0	0	0	221000000
2017	2066	5	C3	110000	0	0	9	33.33	0.7154	0	12	0	171.053	1.176	0	0	272.142	0	1	0	222000000
2019	2066	18	C3	110000	0	0	9	33.33	0.8291	0	14	0	127.743	2.468	0	0	600.265	0	0	0	222000000
2019	2066	7	C3	110000	0	0	9	33.33	0.8291	0	14	0	127.743	2.468	0	0	600.265	0	0	0	222000000
2020	2066	16	C3	110000	0	0	9	33.33	0.7991	0	15	0	175.33	2.8293	0	0	666.067	0	1	0	222000000
2020	2066	26	C3	110000	0	0	9	33.33	0.7991	0	15	0	175.33	2.8293	0	0	666.067	0	1	0	222000000
2020	2066	1	C3	110000	0	0	9	33.33	0.7991	0	15	0	175.33	2.8293	0	0	666.067	0	1	0	222000000
2020	2066	12	C3	110000	0	0	9	33.33	0.7991	0	15	0	175.33	2.8293	0	0	666.067	0	1	0	222000000
2013	2068	1	C2	360200	0	0	8	37.5	0.9123	0	8	0	149.205	0.2388	0	0	886.741	0	0	0	725000000
2013	2068	1	C2	360200	0	0	8	37.5	0.9123	0	8	0	149.205	0.2388	0	0	886.741	0	0	0	725000000
2009	2073	2	I	370200	0	0	11	36.36	0.3535	0	4	0	166.391	10.4675	0	0	195.547	0	0	0	744000000
2009	2073	2	I	370200	0	0	11	36.36	0.3535	0	4	0	166.391	10.4675	0	0	195.547	0	0	0	744000000
2009	2075	5	C3	320582	0	0	8	37.5	0.2202	0	4	0	176.002	-20.7223	0	0	1966.91	0	0	0	644000000
2009	2075	5	C3	320582	0	0	8	37.5	0.2202	0	4	0	176.002	-20.7223	0	0	1966.91	0	0	0	644000000
2013	2077	2	K	321100	0	0	9	44.44	0.934	0	8	0	140.606	0.8223	0	0	431.118	0	0	0	646000000
2016	2077	5	K	321100	3	1	7	57.14	0.7109	0	11	9	165.113	0.2841	1	3	194.329	582.988	0	0	647000000
2009	2078	6	C2	370800	0	0	7	42.86	0.5804	1	4	0	145.217	6.3716	0	0	813.126	0	1	0	745000000
2009	2078	6	C2	370800	0	0	7	42.86	0.5804	1	4	0	145.217	6.3716	0	0	813.126	0	1	0	745000000
2009	2078	6	C2	370800	0	0	7	42.86	0.5804	1	4	0	145.217	6.3716	0	0	813.126	0	1	0	745000000
2009	2078	6	C2	370800	0	0	7	42.86	0.5804	1	4	0	145.217	6.3716	0	0	813.126	0	1	0	745000000
2009	2078	6	C2	370800	0	0	7	42.86	0.5804	1	4	0	145.217	6.3716	0	0	813.126	0	1	0	745000000
2009	2078	6	C2	370800	0	0	7	42.86	0.5804	1	4	0	145.217	6.3716	0	0	813.126	0	1	0	745000000
2013	2078	10	C2	370800	2	0	7	42.86	0.9318	1	8	4	151.94	2.001	1	2	1567.09	3134.19	0	0	746000000
2013	2078	10	C2	370800	2	0	7	42.86	0.9318	1	8	4	151.94	2.001	1	2	1567.09	3134.19	0	0	746000000
2013	2078	1	C2	370800	2	0	7	42.86	0.9318	1	8	4	151.94	2.001	1	2	1567.09	3134.19	0	0	746000000
2013	2078	10	C2	370800	2	0	7	42.86	0.9318	1	8	4	151.94	2.001	1	2	1567.09	3134.19	0	0	746000000
2013	2078	10	C2	370800	2	0	7	42.86	0.9318	1	8	4	151.94	2.001	1	2	1567.09	3134.19	0	0	746000000
2013	2078	10	C2	370800	2	0	7	42.86	0.9318	1	8	4	151.94	2.001	1	2	1567.09	3134.19	0	0	746000000
2013	2078	1	C2	370800	2	0	7	42.86	0.9318	1	8	4	151.94	2.001	1	2	1567.09	3134.19	0	0	746000000
2013	2078	10	C2	370800	2	0	7	42.86	0.9318	1	8	4	151.94	2.001	1	2	1567.09	3134.19	0	0	746000000
2014	2078	18	C2	370800	4	0	7	42.86	0.8438	1	9	16	172.911	3.3569	1	4	1769.43	7077.71	1	4	747000000
2014	2078	18	C2	370800	4	0	7	42.86	0.8438	1	9	16	172.911	3.3569	1	4	1769.43	7077.71	1	4	747000000
2014	2078	18	C2	370800	4	0	7	42.86	0.8438	1	9	16	172.911	3.3569	1	4	1769.43	7077.71	1	4	747000000
2015	2078	0	C2	370800	1	0	7	42.86	0.785	1	10	1	143.53	3.8295	1	1	1393.84	1393.84	1	1	747000000
2015	2078	13	C2	370800	1	0	7	42.86	0.785	1	10	1	143.53	3.8295	1	1	1393.84	1393.84	1	1	747000000
2010	2081	7	E	320500	0	0	10	40	0.1802	0	5	0	139.614	10.0443	0	0	872.48	0	0	0	644000000
2013	2081	19	E	320500	4	0	9	33.33	0.485	0	8	16	128.589	8.895	1	4	2401.5	11877.2	21	84	645000000
2013	2081	19	E	320500	4	0	9	33.33	0.485	0	8	16	128.589	8.895	1	4	2401.5	11877.2	21	84	645000000
2008	2088	0	C3	370300	0	0	9	33.33	0.7047	1	3	0	156.408	12.7534	0	0	138.474	0	0	0	744000000
2009	2088	1	C3	370300	0	0	9	33.33	0.2813	1	4	0	137.601	7.4795	0	0	111.588	0	1	0	744000000
2009	2088	1	C3	370300	0	0	9	33.33	0.2813	1	4	0	137.601	7.4795	0	0	111.588	0	1	0	744000000
2010	2088	0	C3	370300	0	0	9	33.33	0.4318	1	5	0	130.659	7.355	0	0	125.187	0	1	0	744000000
2010	2088	0	C3	370300	0	0	9	33.33	0.4318	1	5	0	130.659	7.355	0	0	125.187	0	1	0	744000000
2011	2088	1	C3	370300	0	0	7	42.86	0.6963	0	6	0	171.147	6.3331	0	0	150.103	0	1	0	745000000
2010	2090	11	I	320100	2	0	9	33.33	0.3283	0	5	16	163.274	5.3954	1	4	101.212	404.846	2	8	643000000
2010	2090	11	I	320100	2	0	9	33.33	0.3283	0	5	16	163.274	5.3954	1	4	101.212	404.846	2	8	643000000
2011	2090	13	C3	320100	3	0	9	33.33	0.4758	0	6	121	150.553	4.2873	1	11	111.822	1230.04	1	11	644000000
2013	2090	30	C3	320100	7	0	9	33.33	0.5424	0	8	484	160.825	4.0244	1	22	183.672	4040.78	1	22	644000000
2013	2090	30	C3	320100	7	0	9	33.33	0.5424	0	8	484	160.825	4.0244	1	22	183.672	4040.78	1	22	644000000
2013	2090	30	C3	320100	7	0	9	33.33	0.5424	0	8	484	160.825	4.0244	1	22	183.672	4040.78	1	22	644000000
2016	2090	15	C3	320100	11	0	8	37.5	0.5107	0	11	121	157.085	3.7466	1	11	271.999	2991.99	3	33	645000000
2016	2090	3	C3	320100	11	0	8	37.5	0.5107	0	11	121	157.085	3.7466	1	11	271.999	2991.99	3	33	645000000
2009	2092	0	C2	650100	0	1	13	38.46	0.5067	0	4	0	129.518	1.4032	0	0	503.138	0	0	0	1310000000
2009	2092	0	C2	650100	0	1	13	38.46	0.5067	0	4	0	129.518	1.4032	0	0	503.138	0	0	0	1310000000
2010	2092	0	C2	650100	0	1	13	38.46	0.5802	0	5	0	149.155	3.0046	0	0	766.285	0	0	0	1310000000
2010	2092	0	C2	650100	0	1	13	38.46	0.5802	0	5	0	149.155	3.0046	0	0	766.285	0	0	0	1310000000
2011	2092	0	C2	650100	0	1	13	38.46	0.9452	0	6	0	128.363	3.4259	0	0	999.415	0	3	0	1310000000
2011	2092	0	C2	650100	0	1	13	38.46	0.9452	0	6	0	128.363	3.4259	0	0	999.415	0	3	0	1310000000
2013	2092	1	C2	650100	3	1	13	38.46	1.0444	0	8	9	136.646	0.4631	1	3	1750.15	5250.45	12	36	1310000000
2013	2092	1	C2	650100	3	1	13	38.46	1.0444	0	8	9	136.646	0.4631	1	3	1750.15	5250.45	12	36	1310000000
2014	2092	1	C2	650100	0	1	13	38.46	0.9847	0	9	0	157.597	1.063	0	0	1465.85	0	7	0	1310000000
2015	2092	6	C2	650100	0	1	12	41.67	0.9935	0	10	0	176.323	0.5063	0	0	2021.83	0	1	0	1310000000
2009	2096	0	C2	431100	0	0	11	36.36	0.1519	0	4	0	158.012	18.031	0	0	90.688	0	0	0	866000000
2011	2096	5	C2	431100	0	0	9	33.33	0.1985	0	6	0	161.165	12.3033	0	0	95.6018	0	0	0	867000000
2021	2096	39	C2	431100	2	0	9	33.33	0.5725	0	16	4	132.573	1.333	1	2	277.709	555.418	0	0	871000000
2021	2096	39	C2	431100	2	0	9	33.33	0.5725	0	16	4	132.573	1.333	1	2	277.709	555.418	0	0	871000000
2021	2096	39	C2	431100	2	0	9	33.33	0.5725	0	16	4	132.573	1.333	1	2	277.709	555.418	0	0	871000000
2021	2096	39	C2	431100	2	0	9	33.33	0.5725	0	16	4	132.573	1.333	1	2	277.709	555.418	0	0	871000000
2021	2096	39	C2	431100	2	0	9	33.33	0.5725	0	16	4	132.573	1.333	1	2	277.709	555.418	0	0	871000000
2021	2096	39	C2	431100	2	0	9	33.33	0.5725	0	16	4	132.573	1.333	1	2	277.709	555.418	0	0	871000000
2013	2098	6	C4	350582	1	0	9	33.33	0.629	1	8	1	167.025	4.5997	1	1	167.239	167.239	0	0	706000000
2010	2099	1	C2	331000	0	0	9	33.33	0.3189	0	5	0	151.338	7.5302	0	0	136.793	0	0	0	665000000
2012	2099	1	C2	331000	0	0	9	33.33	0.6354	0	7	0	133.82	1.0544	0	0	180.942	0	0	0	666000000
2009	2104	1	C4	321100	0	0	9	33.33	0.1653	0	3	25	153.82	15.849	1	5	67.6605	338.303	0	0	645000000
2009	2104	1	C4	321100	0	0	9	33.33	0.1653	0	3	25	153.82	15.849	1	5	67.6605	338.303	0	0	645000000
2021	2107	38	C2	370700	1	0	9	33.33	0.2625	0	15	1	137.572	13.8941	1	1	137.682	137.682	0	0	749000000
2021	2107	56	C2	370700	1	0	9	33.33	0.2625	0	15	1	137.572	13.8941	1	1	137.682	137.682	0	0	749000000
2021	2107	23	C2	370700	1	0	9	33.33	0.2625	0	15	1	137.572	13.8941	1	1	137.682	137.682	0	0	749000000
2021	2107	32	C2	370700	1	0	9	33.33	0.2625	0	15	1	137.572	13.8941	1	1	137.682	137.682	0	0	749000000
2011	2108	0	C2	130900	0	0	9	33.33	0.4728	0	5	0	149.194	7.8724	0	0	270.214	0	0	0	263000000
2010	2112	0	C3	331000	0	0	10	40	0.5225	0	4	0	168.142	3.608	0	0	134.205	0	0	0	665000000
2013	2114	0	C3	530300	0	1	9	33.33	0.8135	0	7	0	134.862	-2.8491	0	0	124.12	0	0	0	1070000000
2013	2114	0	C3	530300	0	1	9	33.33	0.8135	0	7	0	134.862	-2.8491	0	0	124.12	0	0	0	1070000000
2019	2114	5	C3	530300	0	0	8	37.5	0.7258	0	13	0	163.722	1.0679	0	0	246.397	0	1	0	1070000000
2021	2114	4	C3	530300	0	0	8	37.5	0.6743	1	15	0	124.003	1.1419	0	0	237.982	0	1	0	1070000000
2009	2116	1	M	310000	0	1	12	33.33	0.6333	0	3	0	158.115	5.1762	0	0	372.466	0	2	0	623000000
2009	2117	0	C2	370100	0	0	8	37.5	0.4959	0	3	0	163.161	8.0015	0	0	93.5813	0	0	0	744000000
2009	2117	0	C2	370100	0	0	8	37.5	0.4959	0	3	0	163.161	8.0015	0	0	93.5813	0	0	0	744000000
2009	2119	3	C3	330200	0	0	9	33.33	0.5865	0	3	0	162.458	4.3559	0	0	93.1159	0	0	0	663000000
2009	2119	0	C3	330200	0	0	9	33.33	0.5865	0	3	0	162.458	4.3559	0	0	93.1159	0	0	0	663000000
2009	2119	3	C3	330200	0	0	9	33.33	0.5865	0	3	0	162.458	4.3559	0	0	93.1159	0	0	0	663000000
2009	2119	3	C3	330200	0	0	9	33.33	0.5865	0	3	0	162.458	4.3559	0	0	93.1159	0	0	0	663000000
2009	2119	3	C3	330200	0	0	9	33.33	0.5865	0	3	0	162.458	4.3559	0	0	93.1159	0	0	0	663000000
2009	2119	0	C3	330200	0	0	9	33.33	0.5865	0	3	0	162.458	4.3559	0	0	93.1159	0	0	0	663000000
2010	2119	0	C3	330200	0	0	9	33.33	0.4663	0	4	0	126.572	4.8115	0	0	164.69	0	0	0	664000000
2010	2119	4	C3	330200	0	0	9	33.33	0.4663	0	4	0	126.572	4.8115	0	0	164.69	0	0	0	664000000
2010	2119	0	C3	330200	0	0	9	33.33	0.4663	0	4	0	126.572	4.8115	0	0	164.69	0	0	0	664000000
2010	2119	4	C3	330200	0	0	9	33.33	0.4663	0	4	0	126.572	4.8115	0	0	164.69	0	0	0	664000000
2011	2119	0	C3	330200	0	0	7	42.86	0.671	1	5	0	143.559	0.4939	0	0	218.691	0	0	0	664000000
2011	2119	0	C3	330200	0	0	7	42.86	0.671	1	5	0	143.559	0.4939	0	0	218.691	0	0	0	664000000
2011	2119	0	C3	330200	0	0	7	42.86	0.671	1	5	0	143.559	0.4939	0	0	218.691	0	0	0	664000000
2011	2119	0	C3	330200	0	0	7	42.86	0.671	1	5	0	143.559	0.4939	0	0	218.691	0	0	0	664000000
2014	2125	1	C2	430300	0	0	9	33.33	0.5784	1	8	0	159.252	-3.9022	0	0	108.014	0	0	0	867000000
2012	2126	3	C3	331000	0	0	11	36.36	0.8533	0	6	0	146.853	1.8553	0	0	246.322	0	2	0	666000000
2013	2126	1	C3	331000	0	0	11	36.36	0.6433	0	7	0	136.807	3.3582	0	0	262.865	0	1	0	666000000
2021	2128	4	B	150500	0	1	12	33.33	0.8902	0	15	0	141.468	12.6744	0	0	2893.14	0	0	0	304000000
2009	2132	0	C3	410100	0	0	9	33.33	0.6647	0	3	1	146.39	5.4216	1	1	193.396	193.396	0	0	824000000
2009	2132	1	C3	410100	0	0	9	33.33	0.6647	0	3	1	146.39	5.4216	1	1	193.396	193.396	0	0	824000000
2010	2132	1	C3	410100	1	0	9	33.33	0.4466	0	4	1	167.651	3.8673	1	1	289.266	289.266	0	0	824000000
2010	2132	1	C3	410100	1	0	9	33.33	0.4466	0	4	1	167.651	3.8673	1	1	289.266	289.266	0	0	824000000
2011	2132	0	C3	410100	0	0	9	33.33	0.6639	0	5	0	173.447	2.3811	0	0	310.556	0	0	0	825000000
2011	2132	0	C3	410100	0	0	9	33.33	0.6639	0	5	0	173.447	2.3811	0	0	310.556	0	0	0	825000000
2013	2132	4	C3	410100	0	0	11	36.36	0.8578	0	7	0	164.018	1.0163	0	0	208.008	0	0	0	826000000
2013	2132	4	C3	410100	0	0	11	36.36	0.8578	0	7	0	164.018	1.0163	0	0	208.008	0	0	0	826000000
2013	2135	7	E	330100	0	0	9	33.33	0.8909	0	7	0	147.438	0.948	0	0	568.549	0	4	0	664000000
2013	2135	7	E	330100	0	0	9	33.33	0.8909	0	7	0	147.438	0.948	0	0	568.549	0	4	0	664000000
2008	2139	4	C3	440300	0	0	8	50	0.6062	1	2	0	134.827	7.8854	0	0	85.7916	0	0	0	884000000
2009	2139	2	C3	440300	0	0	9	44.44	0.3387	1	3	0	172.136	8.8383	0	0	98.2614	0	4	0	885000000
2009	2139	2	C3	440300	0	0	9	44.44	0.3387	1	3	0	172.136	8.8383	0	0	98.2614	0	4	0	885000000
2010	2140	0	M	340100	0	0	9	33.33	0.202	0	4	0	120.554	7.6392	0	0	267.344	0	0	0	684000000
2010	2140	0	M	340100	0	0	9	33.33	0.202	0	4	0	120.554	7.6392	0	0	267.344	0	0	0	684000000
2012	2140	1	E	340100	0	0	9	33.33	0.3545	0	6	0	145.767	7.5346	0	0	399.155	0	4	0	684000000
2012	2140	1	E	340100	0	0	9	33.33	0.3545	0	6	0	145.767	7.5346	0	0	399.155	0	4	0	684000000
2015	2140	5	E	340100	0	0	9	33.33	0.4371	0	9	0	180.807	3.1434	0	0	576.954	0	15	0	685000000
2013	2141	2	C3	440400	0	0	5	40	0.4141	1	7	0	138.986	1.3855	0	0	151.614	0	0	0	887000000
2013	2145	6	C2	620200	3	0	9	33.33	0.8209	1	7	9	135.723	0.5793	1	3	216.448	649.343	0	0	1250000000
2011	2150	5	C3	320500	1	0	11	36.36	0.6979	1	5	1	154.143	5.3859	1	1	131.384	131.384	0	0	645000000
2011	2150	5	C3	320500	1	0	11	36.36	0.6979	1	5	1	154.143	5.3859	1	1	131.384	131.384	0	0	645000000
2012	2150	0	C3	320500	0	0	9	33.33	0.5191	1	6	0	168.406	5.082	0	0	128.884	0	0	0	645000000
2012	2150	2	C3	320500	0	0	9	33.33	0.5191	1	6	0	168.406	5.082	0	0	128.884	0	0	0	645000000
2012	2150	0	C3	320500	0	0	9	33.33	0.5191	1	6	0	168.406	5.082	0	0	128.884	0	0	0	645000000
2008	2152	0	C3	440100	0	1	9	33.33	0.4027	0	2	0	150.193	15.9554	0	0	191.417	0	0	0	884000000
2008	2152	0	C3	440100	0	1	9	33.33	0.4027	0	2	0	150.193	15.9554	0	0	191.417	0	0	0	884000000
2009	2152	0	C3	440100	0	1	9	33.33	0.3451	0	3	0	158.593	17.4572	0	0	190.297	0	3	0	884000000
2009	2152	0	C3	440100	0	1	9	33.33	0.3451	0	3	0	158.593	17.4572	0	0	190.297	0	3	0	884000000
2009	2152	0	C3	440100	0	1	9	33.33	0.3451	0	3	0	158.593	17.4572	0	0	190.297	0	3	0	884000000
2009	2152	0	C3	440100	0	1	9	33.33	0.3451	0	3	0	158.593	17.4572	0	0	190.297	0	3	0	884000000
2010	2152	0	C3	440100	0	0	9	33.33	0.149	0	4	0	147.174	17.1491	0	0	232.68	0	1	0	885000000
2010	2152	0	C3	440100	0	0	9	33.33	0.149	0	4	0	147.174	17.1491	0	0	232.68	0	1	0	885000000
2010	2152	0	C3	440100	0	0	9	33.33	0.149	0	4	0	147.174	17.1491	0	0	232.68	0	1	0	885000000
2010	2152	0	C3	440100	0	0	9	33.33	0.149	0	4	0	147.174	17.1491	0	0	232.68	0	1	0	885000000
2011	2152	0	C3	440100	0	0	8	37.5	0.3091	0	5	0	172.787	15.0237	0	0	371.165	0	2	0	885000000
2011	2152	0	C3	440100	0	0	8	37.5	0.3091	0	5	0	172.787	15.0237	0	0	371.165	0	2	0	885000000
2011	2152	4	C3	440100	0	0	8	37.5	0.3091	0	5	0	172.787	15.0237	0	0	371.165	0	2	0	885000000
2011	2152	4	C3	440100	0	0	8	37.5	0.3091	0	5	0	172.787	15.0237	0	0	371.165	0	2	0	885000000
2011	2152	1	C3	440100	0	0	8	37.5	0.3091	0	5	0	172.787	15.0237	0	0	371.165	0	2	0	885000000
2011	2152	1	C3	440100	0	0	8	37.5	0.3091	0	5	0	172.787	15.0237	0	0	371.165	0	2	0	885000000
2012	2152	3	C3	440100	1	0	8	37.5	0.4175	0	6	1	135.085	14.4599	1	1	333.324	333.324	1	1	885000000
2012	2152	2	C3	440100	1	0	8	37.5	0.4175	0	6	1	135.085	14.4599	1	1	333.324	333.324	1	1	885000000
2012	2152	2	C3	440100	1	0	8	37.5	0.4175	0	6	1	135.085	14.4599	1	1	333.324	333.324	1	1	885000000
2012	2152	11	C3	440100	1	0	8	37.5	0.4175	0	6	1	135.085	14.4599	1	1	333.324	333.324	1	1	885000000
2012	2152	3	C3	440100	1	0	8	37.5	0.4175	0	6	1	135.085	14.4599	1	1	333.324	333.324	1	1	885000000
2012	2152	12	C3	440100	1	0	8	37.5	0.4175	0	6	1	135.085	14.4599	1	1	333.324	333.324	1	1	885000000
2012	2152	12	C3	440100	1	0	8	37.5	0.4175	0	6	1	135.085	14.4599	1	1	333.324	333.324	1	1	885000000
2012	2152	11	C3	440100	1	0	8	37.5	0.4175	0	6	1	135.085	14.4599	1	1	333.324	333.324	1	1	885000000
2009	2156	1	C3	320600	0	0	11	36.36	0.7159	0	3	4	148.954	2.8739	1	2	193.368	386.736	1	2	644000000
2008	2158	3	C3	310000	0	0	9	33.33	0.706	0	2	0	151.795	9.8495	0	0	63.5659	0	0	0	622000000
2008	2158	0	C3	310000	0	0	9	33.33	0.706	0	2	0	151.795	9.8495	0	0	63.5659	0	0	0	622000000
2009	2158	6	C3	310000	0	0	9	33.33	0.5353	0	3	0	142.181	10.2384	0	0	58.918	0	0	0	623000000
2009	2158	0	C3	310000	0	0	9	33.33	0.5353	0	3	0	142.181	10.2384	0	0	58.918	0	0	0	623000000
2015	2160	24	C3	320581	0	0	7	42.86	0.5927	0	9	0	162.276	2.5133	0	0	334.252	0	0	0	646000000
2015	2160	24	C3	320581	0	0	7	42.86	0.5927	0	9	0	162.276	2.5133	0	0	334.252	0	0	0	646000000
2018	2160	81	C3	320581	0	0	7	42.86	1.031	0	12	0	146.892	-6.735	0	0	536.514	0	0	0	647000000
2018	2160	81	C3	320581	0	0	7	42.86	1.031	0	12	0	146.892	-6.735	0	0	536.514	0	0	0	647000000
2009	2161	6	C3	440300	0	0	7	42.86	0.2168	1	3	25	160.612	9.6429	1	5	44.3365	204.145	5	25	885000000
2011	2161	15	C3	440300	3	0	7	42.86	0.3166	1	5	289	148.604	8.2017	1	17	50.4674	768.861	2	34	885000000
2012	2161	22	C3	440300	3	0	6	50	0.4756	0	6	324	158.99	7.9509	1	18	66.3952	1195.11	5	90	886000000
2009	2162	6	C3	310000	0	0	9	44.44	0.6097	0	3	0	159.557	1.4756	0	0	147.565	0	0	0	623000000
2009	2164	0	C3	330200	0	0	8	37.5	0.5227	1	3	0	123.78	6.7342	0	0	79.1046	0	0	0	663000000
2009	2164	1	C3	330200	0	0	8	37.5	0.5227	1	3	0	123.78	6.7342	0	0	79.1046	0	0	0	663000000
2009	2164	1	C3	330200	0	0	8	37.5	0.5227	1	3	0	123.78	6.7342	0	0	79.1046	0	0	0	663000000
2009	2164	1	C3	330200	0	0	8	37.5	0.5227	1	3	0	123.78	6.7342	0	0	79.1046	0	0	0	663000000
2009	2164	0	C3	330200	0	0	8	37.5	0.5227	1	3	0	123.78	6.7342	0	0	79.1046	0	0	0	663000000
2011	2164	0	C3	330200	0	0	9	33.33	0.5593	0	5	0	128.878	1.3613	0	0	97.2096	0	0	0	664000000
2011	2164	0	C3	330200	0	0	9	33.33	0.5593	0	5	0	128.878	1.3613	0	0	97.2096	0	0	0	664000000
2008	2165	3	C2	320100	0	0	9	33.33	0.6127	1	2	0	156.003	11.2524	0	0	133.32	0	0	0	643000000
2008	2165	3	C2	320100	0	0	9	33.33	0.6127	1	2	0	156.003	11.2524	0	0	133.32	0	0	0	643000000
2008	2165	3	C2	320100	0	0	9	33.33	0.6127	1	2	0	156.003	11.2524	0	0	133.32	0	0	0	643000000
2008	2165	3	C2	320100	0	0	9	33.33	0.6127	1	2	0	156.003	11.2524	0	0	133.32	0	0	0	643000000
2009	2165	0	C2	320100	0	0	9	33.33	0.2732	1	3	0	155.652	14.1145	0	0	119.721	0	2	0	643000000
2009	2165	3	C2	320100	0	0	9	33.33	0.2732	1	3	0	155.652	14.1145	0	0	119.721	0	2	0	643000000
2009	2165	0	C2	320100	0	0	9	33.33	0.2732	1	3	0	155.652	14.1145	0	0	119.721	0	2	0	643000000
2009	2165	3	C2	320100	0	0	9	33.33	0.2732	1	3	0	155.652	14.1145	0	0	119.721	0	2	0	643000000
2009	2165	0	C2	320100	0	0	9	33.33	0.2732	1	3	0	155.652	14.1145	0	0	119.721	0	2	0	643000000
2010	2165	3	C2	320100	0	0	9	33.33	0.2684	0	4	0	137.004	8.5771	0	0	239.029	0	0	0	643000000
2010	2165	1	C2	320100	0	0	9	33.33	0.2684	0	4	0	137.004	8.5771	0	0	239.029	0	0	0	643000000
2010	2165	3	C2	320100	0	0	9	33.33	0.2684	0	4	0	137.004	8.5771	0	0	239.029	0	0	0	643000000
2010	2165	1	C2	320100	0	0	9	33.33	0.2684	0	4	0	137.004	8.5771	0	0	239.029	0	0	0	643000000
2016	2167	12	C3	440500	0	1	6	33.33	0.3333	0	10	0	147.648	0.9836	0	0	112.666	0	0	0	888000000
2017	2167	1	C3	440500	0	1	9	33.33	0.4092	0	11	0	149.999	-1.2897	0	0	116.585	0	1	0	888000000
2009	2172	0	C2	320500	0	0	9	33.33	0.6991	0	3	0	155.317	7.644	0	0	361.122	0	0	0	644000000
2010	2172	0	C2	320500	0	0	9	33.33	0.5748	0	4	0	153.22	3.0148	0	0	619.672	0	0	0	644000000
2010	2172	0	C2	320500	0	0	9	33.33	0.5748	0	4	0	153.22	3.0148	0	0	619.672	0	0	0	644000000
2011	2172	1	C2	320500	0	0	9	33.33	0.7665	0	5	0	160.493	-16.5543	0	0	511.784	0	0	0	645000000
2011	2172	1	C2	320500	0	0	9	33.33	0.7665	0	5	0	160.493	-16.5543	0	0	511.784	0	0	0	645000000
2012	2172	2	C2	320500	0	0	9	33.33	0.721	0	6	0	161.145	1.4216	0	0	615.472	0	0	0	645000000
2012	2172	2	C2	320500	0	0	9	33.33	0.721	0	6	0	161.145	1.4216	0	0	615.472	0	0	0	645000000
2013	2172	0	C2	320500	0	0	9	33.33	0.6603	0	7	0	123.646	0.7896	0	0	460.196	0	0	0	645000000
2009	2176	0	C3	360900	0	0	9	33.33	0.4185	1	3	0	142.487	1.6577	0	0	48.2124	0	0	0	725000000
2009	2176	0	C3	360900	0	0	9	33.33	0.4185	1	3	0	142.487	1.6577	0	0	48.2124	0	0	0	725000000
2009	2176	0	C3	360900	0	0	9	33.33	0.4185	1	3	0	142.487	1.6577	0	0	48.2124	0	0	0	725000000
2009	2176	0	C3	360900	0	0	9	33.33	0.4185	1	3	0	142.487	1.6577	0	0	48.2124	0	0	0	725000000
2012	2176	4	C3	360900	0	0	9	33.33	0.3653	1	6	0	154.131	3.8966	0	0	93.0252	0	1	0	726000000
2012	2176	4	C3	360900	0	0	9	33.33	0.3653	1	6	0	154.131	3.8966	0	0	93.0252	0	1	0	726000000
2013	2176	11	C3	360900	0	0	7	42.86	0.2957	1	7	0	146.198	4.0496	0	0	149.828	0	0	0	726000000
2014	2176	28	C3	360900	0	0	7	42.86	0.3349	1	8	0	136.525	1.9093	0	0	132.111	0	0	0	727000000
2015	2176	22	C3	360900	0	0	7	42.86	0.2797	1	9	0	124.869	0.5042	0	0	134.745	0	0	0	727000000
2015	2176	5	C3	360900	0	0	7	42.86	0.2797	1	9	0	124.869	0.5042	0	0	134.745	0	0	0	727000000
2016	2176	40	C3	360900	1	0	7	42.86	0.4166	1	10	1	156.751	2.6091	1	1	366.525	366.525	0	0	728000000
2016	2176	8	C3	360900	1	0	7	42.86	0.4166	1	10	1	156.751	2.6091	1	1	366.525	366.525	0	0	728000000
2009	2180	2	C3	440400	0	0	9	33.33	0.4817	1	3	1	155.025	5.9235	1	1	44.3365	18.1042	0	0	885000000
2009	2180	2	C3	440400	0	0	9	33.33	0.4817	1	3	1	155.025	5.9235	1	1	44.3365	18.1042	0	0	885000000
2010	2180	5	C3	440400	2	0	9	33.33	0.3348	1	4	16	142.88	6.75	1	4	46.6278	77.8492	0	0	885000000
2010	2180	5	C3	440400	2	0	9	33.33	0.3348	1	4	16	142.88	6.75	1	4	46.6278	77.8492	0	0	885000000
2011	2180	7	C3	440400	3	0	9	33.33	0.3719	0	5	9	161.96	6.4555	1	3	50.4674	74.775	4	12	886000000
2011	2180	7	C3	440400	3	0	9	33.33	0.3719	0	5	9	161.96	6.4555	1	3	50.4674	74.775	4	12	886000000
2011	2180	7	C3	440400	3	0	9	33.33	0.3719	0	5	9	161.96	6.4555	1	3	50.4674	74.775	4	12	886000000
2011	2180	7	C3	440400	3	0	9	33.33	0.3719	0	5	9	161.96	6.4555	1	3	50.4674	74.775	4	12	886000000
2009	2182	0	C3	320100	0	0	9	33.33	0.6755	1	3	0	153.864	0.2482	0	0	213.593	0	0	0	643000000
2012	2182	4	C3	320100	0	0	9	33.33	0.7475	1	6	0	164.371	0.6139	0	0	458.613	0	0	0	644000000
2012	2182	4	C3	320100	0	0	9	33.33	0.7475	1	6	0	164.371	0.6139	0	0	458.613	0	0	0	644000000
2013	2182	4	C3	320100	0	0	9	33.33	0.7866	1	7	0	123.646	0.1099	0	0	572.051	0	1	0	644000000
2013	2182	0	C3	320100	0	0	9	33.33	0.7866	1	7	0	123.646	0.1099	0	0	572.051	0	1	0	644000000
2013	2182	0	C3	320100	0	0	9	33.33	0.7866	1	7	0	123.646	0.1099	0	0	572.051	0	1	0	644000000
2009	2184	4	I	310000	0	0	9	33.33	0.6018	0	3	9	165.839	4.8696	1	3	179.748	539.245	0	0	623000000
2009	2184	0	I	310000	0	0	9	33.33	0.6018	0	3	9	165.839	4.8696	1	3	179.748	539.245	0	0	623000000
2009	2184	4	I	310000	0	0	9	33.33	0.6018	0	3	9	165.839	4.8696	1	3	179.748	539.245	0	0	623000000
2010	2184	0	I	310000	0	0	8	37.5	0.3842	0	4	0	161.853	3.2565	0	0	168.008	0	0	0	623000000
2010	2184	3	I	310000	0	0	8	37.5	0.3842	0	4	0	161.853	3.2565	0	0	168.008	0	0	0	623000000
2010	2184	3	I	310000	0	0	8	37.5	0.3842	0	4	0	161.853	3.2565	0	0	168.008	0	0	0	623000000
2011	2184	4	I	310000	0	0	9	33.33	0.7543	0	5	0	133.759	2.2481	0	0	197.036	0	0	0	623000000
2011	2184	15	I	310000	0	0	9	33.33	0.7543	0	5	0	133.759	2.2481	0	0	197.036	0	0	0	623000000
2012	2184	5	C3	310000	0	0	9	33.33	0.8689	0	6	0	144.918	0.3032	0	0	188.377	0	0	0	624000000
2012	2184	15	C3	310000	0	0	9	33.33	0.8689	0	6	0	144.918	0.3032	0	0	188.377	0	0	0	624000000
2016	2190	6	C3	510100	0	0	9	33.33	0.5749	0	10	0	171.129	2.2211	0	0	304.356	0	0	0	1030000000
2011	2193	0	C1	370800	0	0	15	33.33	0.6603	0	5	0	156.431	0.6164	0	0	105.823	0	0	0	746000000
2011	2193	0	C1	370800	0	0	15	33.33	0.6603	0	5	0	156.431	0.6164	0	0	105.823	0	0	0	746000000
2011	2193	0	C1	370800	0	0	15	33.33	0.6603	0	5	0	156.431	0.6164	0	0	105.823	0	0	0	746000000
2012	2193	15	C1	370800	0	0	15	33.33	0.758	0	6	0	129.263	0.1132	0	0	117.262	0	0	0	746000000
2012	2193	15	C1	370800	0	0	15	33.33	0.758	0	6	0	129.263	0.1132	0	0	117.262	0	0	0	746000000
2018	2196	41	C3	331100	3	0	9	33.33	0.9192	0	12	9	141.483	-15.4974	1	3	217.983	653.949	1	3	668000000
2011	2198	10	C2	441400	0	0	9	33.33	0.3014	0	5	0	145.084	6.6021	0	0	50.4674	0	0	0	888000000
2011	2198	10	C2	441400	0	0	9	33.33	0.3014	0	5	0	145.084	6.6021	0	0	50.4674	0	0	0	888000000
2011	2198	11	C2	441400	0	0	9	33.33	0.3014	0	5	0	145.084	6.6021	0	0	50.4674	0	0	0	888000000
2012	2198	15	C2	441400	0	0	9	33.33	0.2485	0	6	0	161.295	2.4083	0	0	48.9824	0	0	0	888000000
2012	2198	5	C2	441400	0	0	9	33.33	0.2485	0	6	0	161.295	2.4083	0	0	48.9824	0	0	0	888000000
2008	2203	2	C3	330600	0	0	9	33.33	0.9506	0	1	0	139.668	5.3591	0	0	1347.27	0	0	0	664000000
2009	2203	6	C3	330600	0	0	9	33.33	0.7627	0	2	0	160.508	3.9742	0	0	928.972	0	0	0	664000000
2009	2203	6	C3	330600	0	0	9	33.33	0.7627	0	2	0	160.508	3.9742	0	0	928.972	0	0	0	664000000
2009	2203	6	C3	330600	0	0	9	33.33	0.7627	0	2	0	160.508	3.9742	0	0	928.972	0	0	0	664000000
2009	2203	6	C3	330600	0	0	9	33.33	0.7627	0	2	0	160.508	3.9742	0	0	928.972	0	0	0	664000000
2009	2203	6	C3	330600	0	0	9	33.33	0.7627	0	2	0	160.508	3.9742	0	0	928.972	0	0	0	664000000
2009	2203	6	C3	330600	0	0	9	33.33	0.7627	0	2	0	160.508	3.9742	0	0	928.972	0	0	0	664000000
2009	2203	0	C3	330600	0	0	9	33.33	0.7627	0	2	0	160.508	3.9742	0	0	928.972	0	0	0	664000000
2009	2203	6	C3	330600	0	0	9	33.33	0.7627	0	2	0	160.508	3.9742	0	0	928.972	0	0	0	664000000
2009	2203	0	C3	330600	0	0	9	33.33	0.7627	0	2	0	160.508	3.9742	0	0	928.972	0	0	0	664000000
2009	2203	6	C3	330600	0	0	9	33.33	0.7627	0	2	0	160.508	3.9742	0	0	928.972	0	0	0	664000000
2010	2203	1	C3	330600	0	0	9	33.33	0.68	0	3	0	152.169	4.4041	0	0	1374.5	0	1	0	665000000
2010	2203	1	C3	330600	0	0	9	33.33	0.68	0	3	0	152.169	4.4041	0	0	1374.5	0	1	0	665000000
2010	2203	1	C3	330600	0	0	9	33.33	0.68	0	3	0	152.169	4.4041	0	0	1374.5	0	1	0	665000000
2010	2203	1	C3	330600	0	0	9	33.33	0.68	0	3	0	152.169	4.4041	0	0	1374.5	0	1	0	665000000
2010	2203	1	C3	330600	0	0	9	33.33	0.68	0	3	0	152.169	4.4041	0	0	1374.5	0	1	0	665000000
2011	2203	2	C3	330600	0	0	9	33.33	0.7115	0	4	0	176.181	3.3509	0	0	1980.31	0	1	0	665000000
2011	2203	2	C3	330600	0	0	9	33.33	0.7115	0	4	0	176.181	3.3509	0	0	1980.31	0	1	0	665000000
2011	2203	2	C3	330600	0	0	9	33.33	0.7115	0	4	0	176.181	3.3509	0	0	1980.31	0	1	0	665000000
2011	2203	2	C3	330600	0	0	9	33.33	0.7115	0	4	0	176.181	3.3509	0	0	1980.31	0	1	0	665000000
2011	2203	0	C3	330600	0	0	9	33.33	0.7115	0	4	0	176.181	3.3509	0	0	1980.31	0	1	0	665000000
2008	2204	5	C3	210200	0	1	9	33.33	0.7753	0	1	0	133.769	6.3963	0	0	125.093	0	0	0	422000000
2009	2204	5	C3	210200	0	1	9	33.33	0.6709	0	2	0	125.777	6.5475	0	0	204.596	0	0	0	422000000
2009	2204	5	C3	210200	0	1	9	33.33	0.6709	0	2	0	125.777	6.5475	0	0	204.596	0	0	0	422000000
2010	2204	4	C3	210200	0	1	9	33.33	0.7372	0	3	0	154.254	4.7504	0	0	208.287	0	0	0	423000000
2011	2204	1	C3	210200	0	1	9	33.33	0.8941	0	4	0	122.913	3.9964	0	0	1422.62	0	3	0	423000000
2011	2204	5	C3	210200	0	1	9	33.33	0.8941	0	4	0	122.913	3.9964	0	0	1422.62	0	3	0	423000000
2011	2204	1	C3	210200	0	1	9	33.33	0.8941	0	4	0	122.913	3.9964	0	0	1422.62	0	3	0	423000000
2011	2204	2	C3	210200	0	1	9	33.33	0.8941	0	4	0	122.913	3.9964	0	0	1422.62	0	3	0	423000000
2011	2205	6	C3	650100	0	0	8	37.5	0.7366	1	4	0	138.381	2.0428	0	0	110.259	0	0	0	1310000000
2011	2205	6	C3	650100	0	0	8	37.5	0.7366	1	4	0	138.381	2.0428	0	0	110.259	0	0	0	1310000000
2012	2205	1	C3	650100	0	0	8	37.5	0.7433	1	5	0	129.916	0.8326	0	0	83.9566	0	0	0	1310000000
2012	2205	1	C3	650100	0	0	8	37.5	0.7433	1	5	0	129.916	0.8326	0	0	83.9566	0	0	0	1310000000
2012	2205	8	C3	650100	0	0	8	37.5	0.7433	1	5	0	129.916	0.8326	0	0	83.9566	0	0	0	1310000000
2012	2205	8	C3	650100	0	0	8	37.5	0.7433	1	5	0	129.916	0.8326	0	0	83.9566	0	0	0	1310000000
2012	2207	0	B	650200	0	0	9	33.33	0.5217	0	5	0	150.802	1.6767	0	0	67.5548	0	0	0	1310000000
2012	2207	0	B	650200	0	0	9	33.33	0.5217	0	5	0	150.802	1.6767	0	0	67.5548	0	0	0	1310000000
2021	2207	5	B	650200	0	0	9	33.33	0.2211	0	14	0	148.003	2.2876	0	0	71.1686	0	0	0	1310000000
2015	2208	27	K	340100	0	0	9	44.44	0.5222	0	8	0	130.938	1.3113	0	0	209.708	0	0	0	685000000
2010	2209	0	C3	440100	0	0	7	42.86	0.4882	1	3	0	154.136	4.4764	0	0	87.0394	0	0	0	885000000
2010	2209	0	C3	440100	0	0	7	42.86	0.4882	1	3	0	154.136	4.4764	0	0	87.0394	0	0	0	885000000
2009	2213	0	C3	440300	0	0	6	50	0.3999	0	2	0	143.102	8.3412	0	0	44.3365	0	1	0	885000000
2009	2213	0	C3	440300	0	0	6	50	0.3999	0	2	0	143.102	8.3412	0	0	44.3365	0	1	0	885000000
2009	2213	0	C3	440300	0	0	6	50	0.3999	0	2	0	143.102	8.3412	0	0	44.3365	0	1	0	885000000
2010	2213	0	C3	440300	0	0	7	42.86	0.2121	0	3	0	177.808	10.2661	0	0	48.8359	0	0	0	885000000
2010	2213	1	C3	440300	0	0	7	42.86	0.2121	0	3	0	177.808	10.2661	0	0	48.8359	0	0	0	885000000
2010	2213	1	C3	440300	0	0	7	42.86	0.2121	0	3	0	177.808	10.2661	0	0	48.8359	0	0	0	885000000
2010	2213	1	C3	440300	0	0	7	42.86	0.2121	0	3	0	177.808	10.2661	0	0	48.8359	0	0	0	885000000
2010	2213	1	C3	440300	0	0	7	42.86	0.2121	0	3	0	177.808	10.2661	0	0	48.8359	0	0	0	885000000
2010	2213	0	C3	440300	0	0	7	42.86	0.2121	0	3	0	177.808	10.2661	0	0	48.8359	0	0	0	885000000
2010	2213	1	C3	440300	0	0	7	42.86	0.2121	0	3	0	177.808	10.2661	0	0	48.8359	0	0	0	885000000
2010	2213	1	C3	440300	0	0	7	42.86	0.2121	0	3	0	177.808	10.2661	0	0	48.8359	0	0	0	885000000
2011	2216	1	C1	410100	0	0	9	33.33	0.4867	0	4	0	152.735	4.8466	0	0	350.974	0	0	0	825000000
2013	2216	0	C1	410100	0	0	9	33.33	0.4275	0	6	0	147.49	3.1854	0	0	460.126	0	0	0	826000000
2010	2217	1	C2	370300	0	0	9	33.33	0.5598	0	3	0	176.288	6.612	0	0	128.542	0	2	0	744000000
2012	2222	3	C3	350100	0	0	9	33.33	0.3999	0	5	0	169.707	6.1193	0	0	48.9824	0	0	0	704000000
2012	2222	3	C3	350100	0	0	9	33.33	0.3999	0	5	0	169.707	6.1193	0	0	48.9824	0	0	0	704000000
2009	2225	1	C3	410900	0	0	11	36.36	0.6824	0	2	0	152.643	8.543	0	0	181.327	0	0	0	825000000
2009	2225	1	C3	410900	0	0	11	36.36	0.6824	0	2	0	152.643	8.543	0	0	181.327	0	0	0	825000000
2019	2225	5	C3	410900	0	0	9	33.33	0.8571	0	12	0	149.299	4.5738	0	0	635.87	0	0	0	830000000
2011	2226	0	C2	341800	0	0	5	57.14	0.8031	0	4	0	145.459	6.9292	0	0	170.848	0	1	0	687000000
2012	2226	0	C2	341800	0	0	9	33.33	0.811	0	5	0	139.839	9.8253	0	0	218.612	0	0	0	688000000
2012	2226	0	C2	341800	0	0	9	33.33	0.811	0	5	0	139.839	9.8253	0	0	218.612	0	0	0	688000000
2013	2226	0	C2	341800	0	0	9	33.33	0.763	0	6	0	155.488	8.907	0	0	307.671	0	1	0	688000000
2013	2226	0	C2	341800	0	0	9	33.33	0.763	0	6	0	155.488	8.907	0	0	307.671	0	1	0	688000000
2010	2228	3	C2	350200	0	0	7	42.86	0.7329	1	3	0	178.827	4.4678	0	0	222.219	0	0	0	704000000
2011	2228	14	C2	350200	0	0	7	42.86	0.6163	1	4	0	142.957	4.206	0	0	288.666	0	0	0	704000000
2009	2236	4	C3	330100	0	0	7	42.86	0.4515	1	2	0	165.913	10.0943	0	0	144.537	0	2	0	663000000
2009	2236	4	C3	330100	0	0	7	42.86	0.4515	1	2	0	165.913	10.0943	0	0	144.537	0	2	0	663000000
2013	2237	0	C3	370600	0	0	9	33.33	0.8178	0	6	0	149.158	1.9719	0	0	1784.02	0	6	0	746000000
2013	2237	0	C3	370600	0	0	9	33.33	0.8178	0	6	0	149.158	1.9719	0	0	1784.02	0	6	0	746000000
2017	2237	4	C3	370600	0	0	9	33.33	0.7209	0	10	0	152.409	2.7596	0	0	2367.78	0	1	0	748000000
2018	2237	10	C3	370600	2	0	9	33.33	0.83	0	11	4	148.767	2.6265	1	2	2699.31	6247.7	2	4	748000000
2021	2237	45	C3	370600	0	1	9	33.33	0.8126	0	14	0	160.264	2.1972	0	0	2893.14	0	3	0	749000000
2010	2248	11	C3	371000	0	0	9	55.56	0.5431	1	3	0	158.135	4.8141	0	0	99.9124	0	1	0	746000000
2010	2248	11	C3	371000	0	0	9	55.56	0.5431	1	3	0	158.135	4.8141	0	0	99.9124	0	1	0	746000000
2010	2248	11	C3	371000	0	0	9	55.56	0.5431	1	3	0	158.135	4.8141	0	0	99.9124	0	1	0	746000000
2011	2248	14	C3	371000	0	0	9	44.44	0.6844	0	4	0	122.913	0.7528	0	0	81.8593	0	0	0	746000000
2009	2249	0	C3	442000	0	0	9	44.44	0.4822	0	2	0	154.334	10.9915	0	0	208.15	0	2	0	888000000
2009	2249	6	C3	442000	0	0	9	44.44	0.4822	0	2	0	154.334	10.9915	0	0	208.15	0	2	0	888000000
2009	2249	0	C3	442000	0	0	9	44.44	0.4822	0	2	0	154.334	10.9915	0	0	208.15	0	2	0	888000000
2009	2249	6	C3	442000	0	0	9	44.44	0.4822	0	2	0	154.334	10.9915	0	0	208.15	0	2	0	888000000
2010	2249	1	C3	442000	0	0	9	44.44	0.4013	0	3	0	154.998	11.4217	0	0	310.821	0	2	0	888000000
2010	2249	3	C3	442000	0	0	9	44.44	0.4013	0	3	0	154.998	11.4217	0	0	310.821	0	2	0	888000000
2010	2249	1	C3	442000	0	0	9	44.44	0.4013	0	3	0	154.998	11.4217	0	0	310.821	0	2	0	888000000
2011	2249	5	C3	442000	0	0	9	44.44	0.6058	0	4	0	145.759	6.5936	0	0	411.969	0	0	0	889000000
2011	2249	2	C3	442000	0	0	9	44.44	0.6058	0	4	0	145.759	6.5936	0	0	411.969	0	0	0	889000000
2011	2249	6	C3	442000	0	0	9	44.44	0.6058	0	4	0	145.759	6.5936	0	0	411.969	0	0	0	889000000
2011	2249	5	C3	442000	0	0	9	44.44	0.6058	0	4	0	145.759	6.5936	0	0	411.969	0	0	0	889000000
2011	2249	6	C3	442000	0	0	9	44.44	0.6058	0	4	0	145.759	6.5936	0	0	411.969	0	0	0	889000000
2009	2252	0	C2	310000	0	0	9	33.33	0.3897	0	2	0	133.49	16.5737	0	0	47.3433	0	0	0	623000000
2009	2252	0	C2	310000	0	0	9	33.33	0.3897	0	2	0	133.49	16.5737	0	0	47.3433	0	0	0	623000000
2010	2252	1	C2	310000	0	0	9	33.33	0.3022	0	3	0	155.444	19.9287	0	0	81.7621	0	0	0	623000000
2010	2252	1	C2	310000	0	0	9	33.33	0.3022	0	3	0	155.444	19.9287	0	0	81.7621	0	0	0	623000000
2011	2252	0	C2	310000	0	0	9	33.33	0.1878	0	4	0	156.142	19.7567	0	0	81.5908	0	0	0	623000000
2011	2252	0	C2	310000	0	0	9	33.33	0.1878	0	4	0	156.142	19.7567	0	0	81.5908	0	0	0	623000000
2012	2252	3	C2	310000	0	0	9	33.33	0.1762	0	5	0	152.865	18.53	0	0	114.426	0	0	0	624000000
2012	2252	3	C2	310000	0	0	9	33.33	0.1762	0	5	0	152.865	18.53	0	0	114.426	0	0	0	624000000
2008	2255	1	C3	320500	0	0	9	33.33	0.8115	1	1	0	138.609	6.3051	0	0	95.7035	0	0	0	644000000
2010	2255	2	C3	320500	0	0	9	33.33	0.5653	1	3	0	143.225	6.5673	0	0	141.808	0	0	0	644000000
2008	2265	0	C3	530100	0	1	9	33.33	0.8234	0	1	0	157.424	4.0629	0	0	82.0172	0	0	0	1060000000
2008	2265	0	C3	530100	0	1	9	33.33	0.8234	0	1	0	157.424	4.0629	0	0	82.0172	0	0	0	1060000000
2009	2265	0	C3	530100	0	1	9	33.33	0.5241	0	2	0	140.471	2.3262	0	0	63.0357	0	0	0	1060000000
2009	2265	0	C3	530100	0	1	9	33.33	0.5241	0	2	0	140.471	2.3262	0	0	63.0357	0	0	0	1060000000
2009	2265	0	C3	530100	0	1	9	33.33	0.5241	0	2	0	140.471	2.3262	0	0	63.0357	0	0	0	1060000000
2010	2265	0	C3	530100	0	1	9	33.33	0.4809	0	3	0	149.762	1.5202	0	0	89.5674	0	0	0	1070000000
2010	2265	0	C3	530100	0	1	9	33.33	0.4809	0	3	0	149.762	1.5202	0	0	89.5674	0	0	0	1070000000
2010	2265	2	C3	530100	0	1	9	33.33	0.4809	0	3	0	149.762	1.5202	0	0	89.5674	0	0	0	1070000000
2010	2265	2	C3	530100	0	1	9	33.33	0.4809	0	3	0	149.762	1.5202	0	0	89.5674	0	0	0	1070000000
2011	2265	0	C3	530100	0	0	9	33.33	0.4264	0	4	0	126.975	-1.8766	0	0	53.1305	0	0	0	1070000000
2011	2265	0	C3	530100	0	0	9	33.33	0.4264	0	4	0	126.975	-1.8766	0	0	53.1305	0	0	0	1070000000
2011	2265	0	C3	530100	0	0	9	33.33	0.4264	0	4	0	126.975	-1.8766	0	0	53.1305	0	0	0	1070000000
2012	2265	1	C3	530100	0	0	9	33.33	0.3914	0	5	0	138.451	-6.9618	0	0	48.9824	0	0	0	1070000000
2012	2265	0	C3	530100	0	0	9	33.33	0.3914	0	5	0	138.451	-6.9618	0	0	48.9824	0	0	0	1070000000
2012	2265	0	C3	530100	0	0	9	33.33	0.3914	0	5	0	138.451	-6.9618	0	0	48.9824	0	0	0	1070000000
2013	2265	0	C3	530100	0	0	9	33.33	0.3821	0	6	0	140.491	0.8154	0	0	57.4436	0	0	0	1070000000
2013	2265	4	C3	530100	0	0	9	33.33	0.3821	0	6	0	140.491	0.8154	0	0	57.4436	0	0	0	1070000000
2013	2265	4	C3	530100	0	0	9	33.33	0.3821	0	6	0	140.491	0.8154	0	0	57.4436	0	0	0	1070000000
2013	2265	4	C3	530100	0	0	9	33.33	0.3821	0	6	0	140.491	0.8154	0	0	57.4436	0	0	0	1070000000
2013	2265	4	C3	530100	0	0	9	33.33	0.3821	0	6	0	140.491	0.8154	0	0	57.4436	0	0	0	1070000000
2013	2265	0	C3	530100	0	0	9	33.33	0.3821	0	6	0	140.491	0.8154	0	0	57.4436	0	0	0	1070000000
2014	2265	0	C3	530100	0	0	9	33.33	0.2437	0	7	0	133.555	1.0594	0	0	72.6972	0	0	0	1070000000
2016	2265	3	C3	530100	0	0	9	33.33	0.1348	0	9	0	148.735	0.896	0	0	87.7924	0	0	0	1070000000
2016	2265	10	C3	530100	0	0	9	33.33	0.1348	0	9	0	148.735	0.896	0	0	87.7924	0	0	0	1070000000
2016	2265	3	C3	530100	0	0	9	33.33	0.1348	0	9	0	148.735	0.896	0	0	87.7924	0	0	0	1070000000
2008	2267	0	D	610100	0	1	12	33.33	0.7873	0	1	0	148.717	10.1585	0	0	248.557	0	0	0	1230000000
2008	2267	0	D	610100	0	1	12	33.33	0.7873	0	1	0	148.717	10.1585	0	0	248.557	0	0	0	1230000000
2009	2267	1	D	610100	0	1	12	33.33	0.6319	0	2	0	138.487	11.6382	0	0	249.517	0	0	0	1230000000
2009	2267	1	D	610100	0	1	12	33.33	0.6319	0	2	0	138.487	11.6382	0	0	249.517	0	0	0	1230000000
2009	2267	1	D	610100	0	1	12	33.33	0.6319	0	2	0	138.487	11.6382	0	0	249.517	0	0	0	1230000000
2009	2267	0	D	610100	0	1	12	33.33	0.6319	0	2	0	138.487	11.6382	0	0	249.517	0	0	0	1230000000
2009	2267	1	D	610100	0	1	12	33.33	0.6319	0	2	0	138.487	11.6382	0	0	249.517	0	0	0	1230000000
2009	2267	0	D	610100	0	1	12	33.33	0.6319	0	2	0	138.487	11.6382	0	0	249.517	0	0	0	1230000000
2010	2267	2	D	610100	0	1	12	33.33	0.7134	0	3	0	143.318	10.0982	0	0	366.21	0	0	0	1230000000
2010	2267	0	D	610100	0	1	12	33.33	0.7134	0	3	0	143.318	10.0982	0	0	366.21	0	0	0	1230000000
2010	2267	0	D	610100	0	1	12	33.33	0.7134	0	3	0	143.318	10.0982	0	0	366.21	0	0	0	1230000000
2010	2267	2	D	610100	0	1	12	33.33	0.7134	0	3	0	143.318	10.0982	0	0	366.21	0	0	0	1230000000
2010	2267	2	D	610100	0	1	12	33.33	0.7134	0	3	0	143.318	10.0982	0	0	366.21	0	0	0	1230000000
2010	2267	2	D	610100	0	1	12	33.33	0.7134	0	3	0	143.318	10.0982	0	0	366.21	0	0	0	1230000000
2011	2267	0	D	610100	0	0	12	33.33	0.5361	0	4	0	126.164	6.7985	0	0	529.291	0	0	0	1230000000
2011	2267	2	D	610100	0	0	12	33.33	0.5361	0	4	0	126.164	6.7985	0	0	529.291	0	0	0	1230000000
2011	2267	2	D	610100	0	0	12	33.33	0.5361	0	4	0	126.164	6.7985	0	0	529.291	0	0	0	1230000000
2011	2267	2	D	610100	0	0	12	33.33	0.5361	0	4	0	126.164	6.7985	0	0	529.291	0	0	0	1230000000
2011	2267	0	D	610100	0	0	12	33.33	0.5361	0	4	0	126.164	6.7985	0	0	529.291	0	0	0	1230000000
2012	2267	1	D	610100	0	0	12	33.33	0.5917	0	5	0	124.897	4.3723	0	0	560.768	0	0	0	1230000000
2012	2267	1	D	610100	0	0	12	33.33	0.5917	0	5	0	124.897	4.3723	0	0	560.768	0	0	0	1230000000
2012	2267	1	D	610100	0	0	12	33.33	0.5917	0	5	0	124.897	4.3723	0	0	560.768	0	0	0	1230000000
2012	2267	1	D	610100	0	0	12	33.33	0.5917	0	5	0	124.897	4.3723	0	0	560.768	0	0	0	1230000000
2012	2267	0	D	610100	0	0	12	33.33	0.5917	0	5	0	124.897	4.3723	0	0	560.768	0	0	0	1230000000
2012	2267	0	D	610100	0	0	12	33.33	0.5917	0	5	0	124.897	4.3723	0	0	560.768	0	0	0	1230000000
2013	2267	5	D	610100	0	0	12	33.33	0.5504	0	6	0	144.848	3.8631	0	0	539.947	0	0	0	1230000000
2013	2267	5	D	610100	0	0	12	33.33	0.5504	0	6	0	144.848	3.8631	0	0	539.947	0	0	0	1230000000
2013	2267	5	D	610100	0	0	12	33.33	0.5504	0	6	0	144.848	3.8631	0	0	539.947	0	0	0	1230000000
2013	2267	5	D	610100	0	0	12	33.33	0.5504	0	6	0	144.848	3.8631	0	0	539.947	0	0	0	1230000000
2013	2267	0	D	610100	0	0	12	33.33	0.5504	0	6	0	144.848	3.8631	0	0	539.947	0	0	0	1230000000
2013	2267	0	D	610100	0	0	12	33.33	0.5504	0	6	0	144.848	3.8631	0	0	539.947	0	0	0	1230000000
2014	2267	6	D	610100	0	0	12	33.33	0.5897	0	7	0	147.006	5.2891	0	0	787.752	0	2	0	1230000000
2014	2267	0	D	610100	0	0	12	33.33	0.5897	0	7	0	147.006	5.2891	0	0	787.752	0	2	0	1230000000
2014	2267	0	D	610100	0	0	12	33.33	0.5897	0	7	0	147.006	5.2891	0	0	787.752	0	2	0	1230000000
2015	2267	0	D	610100	0	0	12	33.33	0.5314	0	8	0	144.979	5.8325	0	0	962.706	0	0	0	1230000000
2015	2267	0	D	610100	0	0	12	33.33	0.5314	0	8	0	144.979	5.8325	0	0	962.706	0	0	0	1230000000
2015	2267	8	D	610100	0	0	12	33.33	0.5314	0	8	0	144.979	5.8325	0	0	962.706	0	0	0	1230000000
2016	2267	2	D	610100	0	0	11	36.36	0.6649	0	9	0	151.36	4.7362	0	0	1009.99	0	0	0	1230000000
2016	2267	2	D	610100	0	0	11	36.36	0.6649	0	9	0	151.36	4.7362	0	0	1009.99	0	0	0	1230000000
2016	2267	8	D	610100	0	0	11	36.36	0.6649	0	9	0	151.36	4.7362	0	0	1009.99	0	0	0	1230000000
2017	2267	5	D	610100	0	0	12	33.33	0.7462	0	10	0	143.014	3.6859	0	0	1240.25	0	0	0	1230000000
2017	2267	5	D	610100	0	0	12	33.33	0.7462	0	10	0	143.014	3.6859	0	0	1240.25	0	0	0	1230000000
2017	2267	6	D	610100	0	0	12	33.33	0.7462	0	10	0	143.014	3.6859	0	0	1240.25	0	0	0	1230000000
2018	2267	8	D	610100	0	0	12	33.33	0.8274	0	11	0	155.728	3.5087	0	0	971.602	0	0	0	1230000000
2018	2267	6	D	610100	0	0	12	33.33	0.8274	0	11	0	155.728	3.5087	0	0	971.602	0	0	0	1230000000
2019	2267	1	D	610100	0	0	10	40	0.8698	0	12	0	127.361	3.8124	0	0	1639.78	0	1	0	1230000000
2020	2267	4	D	610100	1	0	12	33.33	0.9438	0	13	1	122.745	2.8372	1	1	1519.89	1519.89	1	1	1230000000
2020	2267	4	D	610100	1	0	12	33.33	0.9438	0	13	1	122.745	2.8372	1	1	1519.89	1519.89	1	1	1230000000
2021	2267	5	D	610100	3	0	12	33.33	0.8929	0	14	9	145.534	3.3927	1	3	1233.5	3700.49	2	6	1230000000
2012	2270	0	C3	370100	0	0	9	33.33	0.74	0	5	0	140.723	2.3055	0	0	51.1084	0	0	0	745000000
2012	2270	13	C3	370100	0	0	9	33.33	0.74	0	5	0	140.723	2.3055	0	0	51.1084	0	0	0	745000000
2013	2270	1	C3	370100	0	0	8	37.5	0.5469	0	6	0	147.067	2.2852	0	0	58.5962	0	0	0	745000000
2008	2271	0	C3	110000	0	0	7	42.86	0.6678	0	1	0	152.65	6.8583	0	0	109.749	0	0	0	221000000
2009	2271	0	C3	110000	0	0	9	33.33	0.4612	0	2	0	145.874	7.3194	0	0	121.635	0	0	0	221000000
2009	2271	0	C3	110000	0	0	9	33.33	0.4612	0	2	0	145.874	7.3194	0	0	121.635	0	0	0	221000000
2010	2271	0	C3	110000	0	0	9	33.33	0.4682	0	3	0	137.001	4.8748	0	0	291.089	0	0	0	221000000
2010	2271	0	C3	110000	0	0	9	33.33	0.4682	0	3	0	137.001	4.8748	0	0	291.089	0	0	0	221000000
2011	2271	1	C3	110000	0	0	9	33.33	0.5983	0	4	0	141.529	4.4773	0	0	414.762	0	1	0	221000000
2011	2271	1	C3	110000	0	0	9	33.33	0.5983	0	4	0	141.529	4.4773	0	0	414.762	0	1	0	221000000
2012	2271	0	C3	110000	0	0	9	33.33	0.5475	0	5	0	157.991	6.8044	0	0	438.685	0	6	0	221000000
2013	2271	4	C3	110000	0	0	9	33.33	0.4351	0	6	0	143.236	10.5161	0	0	615.187	0	1	0	221000000
2013	2271	1	C3	110000	0	0	9	33.33	0.4351	0	6	0	143.236	10.5161	0	0	615.187	0	1	0	221000000
2013	2271	19	C3	110000	0	0	9	33.33	0.4351	0	6	0	143.236	10.5161	0	0	615.187	0	1	0	221000000
2013	2271	1	C3	110000	0	0	9	33.33	0.4351	0	6	0	143.236	10.5161	0	0	615.187	0	1	0	221000000
2009	2272	2	C3	510300	0	0	9	33.33	0.5775	0	2	0	158.841	7.3027	0	0	56.9644	0	1	0	1030000000
2012	2272	13	C3	510300	0	0	9	33.33	0.7458	0	5	0	157.186	0.8133	0	0	105.749	0	4	0	1030000000
2012	2272	13	C3	510300	0	0	9	33.33	0.7458	0	5	0	157.186	0.8133	0	0	105.749	0	4	0	1030000000
2012	2272	13	C3	510300	0	0	9	33.33	0.7458	0	5	0	157.186	0.8133	0	0	105.749	0	4	0	1030000000
2013	2272	6	C3	510300	0	0	7	42.86	0.8079	0	6	0	174.316	-1.4801	0	0	108.505	0	2	0	1030000000
2013	2272	11	C3	510300	0	0	7	42.86	0.8079	0	6	0	174.316	-1.4801	0	0	108.505	0	2	0	1030000000
2013	2272	6	C3	510300	0	0	7	42.86	0.8079	0	6	0	174.316	-1.4801	0	0	108.505	0	2	0	1030000000
2010	2274	1	C2	320582	0	0	9	33.33	0.831	0	3	0	165.085	0.313	0	0	512.923	0	0	0	644000000
2010	2274	1	C2	320582	0	0	9	33.33	0.831	0	3	0	165.085	0.313	0	0	512.923	0	0	0	644000000
2011	2274	2	C2	320582	0	0	9	33.33	0.8294	0	4	0	147.313	2.1339	0	0	547.622	0	0	0	645000000
2011	2274	2	C2	320582	0	0	9	33.33	0.8294	0	4	0	147.313	2.1339	0	0	547.622	0	0	0	645000000
2012	2274	10	C2	320582	0	0	9	33.33	0.9156	0	5	0	166.591	-1.9437	0	0	540.284	0	0	0	645000000
2012	2274	10	C2	320582	0	0	9	33.33	0.9156	0	5	0	166.591	-1.9437	0	0	540.284	0	0	0	645000000
2012	2274	10	C2	320582	0	0	9	33.33	0.9156	0	5	0	166.591	-1.9437	0	0	540.284	0	0	0	645000000
2012	2274	10	C2	320582	0	0	9	33.33	0.9156	0	5	0	166.591	-1.9437	0	0	540.284	0	0	0	645000000
2011	2278	0	C3	310000	0	0	8	37.5	0.736	0	3	0	154.637	5.3756	0	0	92.5322	0	1	0	623000000
2011	2278	0	C3	310000	0	0	8	37.5	0.736	0	3	0	154.637	5.3756	0	0	92.5322	0	1	0	623000000
2009	2281	6	C3	420100	0	1	15	33.33	0.5434	0	1	0	143.335	8.0194	0	0	103.637	0	0	0	844000000
2010	2281	4	C3	420100	0	1	11	36.36	0.3097	0	2	0	176.188	8.7441	0	0	147.831	0	0	0	844000000
2010	2281	4	C3	420100	0	1	11	36.36	0.3097	0	2	0	176.188	8.7441	0	0	147.831	0	0	0	844000000
2011	2281	2	C3	420100	0	1	11	36.36	0.4378	0	3	0	141.313	6.8914	0	0	164.046	0	1	0	845000000
2011	2281	2	C3	420100	0	1	11	36.36	0.4378	0	3	0	141.313	6.8914	0	0	164.046	0	1	0	845000000
2012	2281	20	C3	420100	1	1	11	36.36	0.7427	0	4	1	153.809	6.3689	1	1	318.64	318.64	2	2	845000000
2012	2281	20	C3	420100	1	1	11	36.36	0.7427	0	4	1	153.809	6.3689	1	1	318.64	318.64	2	2	845000000
2013	2281	13	C3	420100	0	1	11	36.36	0.3691	0	5	0	145.831	6.1845	0	0	333.693	0	0	0	846000000
2013	2281	13	C3	420100	0	1	11	36.36	0.3691	0	5	0	145.831	6.1845	0	0	333.693	0	0	0	846000000
2014	2281	33	C3	420100	6	1	11	36.36	0.4636	0	6	36	153.201	4.0195	1	6	414.513	2487.08	1	6	846000000
2015	2281	36	C3	420100	0	1	11	36.36	0.3096	0	7	0	140.822	5.7707	0	0	411.707	0	1	0	847000000
2016	2281	42	C3	420100	1	0	11	36.36	0.2682	0	8	1	159.027	5.6869	1	1	551.29	551.29	1	1	847000000
2017	2281	43	C3	420100	1	0	11	36.36	0.2558	0	9	1	147.572	6.3391	1	1	697.972	697.972	1	1	847000000
2018	2281	53	C3	420100	1	0	11	36.36	0.3121	0	10	1	136.069	5.0929	1	1	637.733	637.733	3	3	848000000
2019	2281	50	C3	420100	0	1	11	36.36	0.3326	0	11	0	144.917	4.5314	0	0	836.869	0	4	0	848000000
2020	2281	46	C3	420100	0	1	11	36.36	0.3732	0	12	0	144.866	5.2883	0	0	935.33	0	6	0	849000000
2021	2281	90	C3	420100	4	1	11	36.36	0.4813	0	13	16	162.875	5.9692	1	4	1027.37	4109.48	4	16	849000000
2009	2283	1	C3	371000	0	0	9	33.33	0.6856	0	1	0	158.401	6.3917	0	0	102.754	0	0	0	745000000
2009	2283	0	C3	371000	0	0	9	33.33	0.6856	0	1	0	158.401	6.3917	0	0	102.754	0	0	0	745000000
2009	2283	0	C3	371000	0	0	9	33.33	0.6856	0	1	0	158.401	6.3917	0	0	102.754	0	0	0	745000000
2009	2283	0	C3	371000	0	0	9	33.33	0.6856	0	1	0	158.401	6.3917	0	0	102.754	0	0	0	745000000
2009	2284	0	C3	330100	0	0	9	33.33	0.6689	0	1	0	132.195	5.634	0	0	163.111	0	0	0	663000000
2009	2284	0	C3	330100	0	0	9	33.33	0.6689	0	1	0	132.195	5.634	0	0	163.111	0	0	0	663000000
2010	2284	2	C3	330100	0	0	9	33.33	0.5944	0	2	0	140.625	6.8134	0	0	276.909	0	0	0	664000000
2010	2284	0	C3	330100	0	0	9	33.33	0.5944	0	2	0	140.625	6.8134	0	0	276.909	0	0	0	664000000
2010	2284	0	C3	330100	0	0	9	33.33	0.5944	0	2	0	140.625	6.8134	0	0	276.909	0	0	0	664000000
2010	2284	0	C3	330100	0	0	9	33.33	0.5944	0	2	0	140.625	6.8134	0	0	276.909	0	0	0	664000000
2010	2284	0	C3	330100	0	0	9	33.33	0.5944	0	2	0	140.625	6.8134	0	0	276.909	0	0	0	664000000
2011	2284	4	C3	330100	0	0	9	33.33	0.882	0	3	0	161.949	3.9814	0	0	302.156	0	2	0	664000000
2011	2284	2	C3	330100	0	0	9	33.33	0.882	0	3	0	161.949	3.9814	0	0	302.156	0	2	0	664000000
2011	2284	2	C3	330100	0	0	9	33.33	0.882	0	3	0	161.949	3.9814	0	0	302.156	0	2	0	664000000
2011	2284	4	C3	330100	0	0	9	33.33	0.882	0	3	0	161.949	3.9814	0	0	302.156	0	2	0	664000000
2011	2284	4	C3	330100	0	0	9	33.33	0.882	0	3	0	161.949	3.9814	0	0	302.156	0	2	0	664000000
2012	2284	1	C3	330100	0	0	9	33.33	0.836	0	4	0	175.844	3.8925	0	0	297.885	0	3	0	664000000
2012	2284	1	C3	330100	0	0	9	33.33	0.836	0	4	0	175.844	3.8925	0	0	297.885	0	3	0	664000000
2013	2284	4	C3	330100	0	0	9	33.33	0.6991	1	5	0	147.692	5.4111	0	0	407.235	0	0	0	664000000
2013	2284	4	C3	330100	0	0	9	33.33	0.6991	1	5	0	147.692	5.4111	0	0	407.235	0	0	0	664000000
2013	2284	0	C3	330100	0	0	9	33.33	0.6991	1	5	0	147.692	5.4111	0	0	407.235	0	0	0	664000000
2013	2284	0	C3	330100	0	0	9	33.33	0.6991	1	5	0	147.692	5.4111	0	0	407.235	0	0	0	664000000
2013	2284	2	C3	330100	0	0	9	33.33	0.6991	1	5	0	147.692	5.4111	0	0	407.235	0	0	0	664000000
2012	2285	0	K	440300	0	0	9	33.33	0.4335	0	4	0	138.107	9.6228	0	0	296.231	0	0	0	886000000
2012	2285	8	K	440300	0	0	9	33.33	0.4335	0	4	0	138.107	9.6228	0	0	296.231	0	0	0	886000000
2012	2285	0	K	440300	0	0	9	33.33	0.4335	0	4	0	138.107	9.6228	0	0	296.231	0	0	0	886000000
2012	2285	1	K	440300	0	0	9	33.33	0.4335	0	4	0	138.107	9.6228	0	0	296.231	0	0	0	886000000
2013	2285	1	K	440300	2	0	9	33.33	0.3371	0	5	4	135.259	14.0351	1	2	453.734	907.468	0	0	886000000
2013	2285	4	K	440300	2	0	9	33.33	0.3371	0	5	4	135.259	14.0351	1	2	453.734	907.468	0	0	886000000
2014	2285	39	K	440300	12	0	9	33.33	0.3046	0	6	144	165.719	10.1792	1	12	558.812	6705.74	0	0	887000000
2014	2285	1	K	440300	12	0	9	33.33	0.3046	0	6	144	165.719	10.1792	1	12	558.812	6705.74	0	0	887000000
2014	2285	7	K	440300	12	0	9	33.33	0.3046	0	6	144	165.719	10.1792	1	12	558.812	6705.74	0	0	887000000
2015	2285	15	K	440300	3	0	9	33.33	0.3065	0	7	9	139.829	7.3534	1	3	708.118	2124.35	0	0	887000000
2015	2285	59	K	440300	3	0	9	33.33	0.3065	0	7	9	139.829	7.3534	1	3	708.118	2124.35	0	0	887000000
2015	2285	0	K	440300	3	0	9	33.33	0.3065	0	7	9	139.829	7.3534	1	3	708.118	2124.35	0	0	887000000
2015	2285	11	K	440300	3	0	9	33.33	0.3065	0	7	9	139.829	7.3534	1	3	708.118	2124.35	0	0	887000000
2015	2285	5	K	440300	3	0	9	33.33	0.3065	0	7	9	139.829	7.3534	1	3	708.118	2124.35	0	0	887000000
2016	2285	0	K	440300	15	0	9	33.33	0.4541	0	8	225	156.78	10.0576	1	15	909.715	13645.7	0	0	888000000
2016	2285	11	K	440300	15	0	9	33.33	0.4541	0	8	225	156.78	10.0576	1	15	909.715	13645.7	0	0	888000000
2016	2285	11	K	440300	15	0	9	33.33	0.4541	0	8	225	156.78	10.0576	1	15	909.715	13645.7	0	0	888000000
2016	2285	11	K	440300	15	0	9	33.33	0.4541	0	8	225	156.78	10.0576	1	15	909.715	13645.7	0	0	888000000
2016	2285	7	K	440300	15	0	9	33.33	0.4541	0	8	225	156.78	10.0576	1	15	909.715	13645.7	0	0	888000000
2017	2285	15	K	440300	8	0	9	33.33	0.4819	0	9	64	149.613	7.7445	1	8	1384.82	11078.5	0	0	888000000
2017	2285	1	K	440300	8	0	9	33.33	0.4819	0	9	64	149.613	7.7445	1	8	1384.82	11078.5	0	0	888000000
2017	2285	13	K	440300	8	0	9	33.33	0.4819	0	9	64	149.613	7.7445	1	8	1384.82	11078.5	0	0	888000000
2017	2285	15	K	440300	8	0	9	33.33	0.4819	0	9	64	149.613	7.7445	1	8	1384.82	11078.5	0	0	888000000
2018	2285	8	K	440300	7	0	9	33.33	0.7303	0	10	49	148.928	3.4317	1	7	1083.57	7584.98	0	0	889000000
2018	2285	8	K	440300	7	0	9	33.33	0.7303	0	10	49	148.928	3.4317	1	7	1083.57	7584.98	0	0	889000000
2018	2285	1	K	440300	7	0	9	33.33	0.7303	0	10	49	148.928	3.4317	1	7	1083.57	7584.98	0	0	889000000
2018	2285	1	K	440300	7	0	9	33.33	0.7303	0	10	49	148.928	3.4317	1	7	1083.57	7584.98	0	0	889000000
2019	2285	4	K	440300	8	0	9	33.33	0.8421	0	11	64	144.794	0.8292	1	8	993.699	7949.6	0	0	889000000
2019	2285	1	K	440300	8	0	9	33.33	0.8421	0	11	64	144.794	0.8292	1	8	993.699	7949.6	0	0	889000000
2019	2285	4	K	440300	8	0	9	33.33	0.8421	0	11	64	144.794	0.8292	1	8	993.699	7949.6	0	0	889000000
2019	2285	13	K	440300	8	0	9	33.33	0.8421	0	11	64	144.794	0.8292	1	8	993.699	7949.6	0	0	889000000
2020	2285	34	K	440300	14	0	9	33.33	0.6988	0	12	196	158.405	1.225	1	14	969.739	13576.4	0	0	889000000
2020	2285	1	K	440300	14	0	9	33.33	0.6988	0	12	196	158.405	1.225	1	14	969.739	13576.4	0	0	889000000
2020	2285	12	K	440300	14	0	9	33.33	0.6988	0	12	196	158.405	1.225	1	14	969.739	13576.4	0	0	889000000
2020	2285	8	K	440300	14	0	9	33.33	0.6988	0	12	196	158.405	1.225	1	14	969.739	13576.4	0	0	889000000
2009	2286	1	C1	371482	0	0	7	42.86	0.5962	1	1	0	124.475	3.6227	0	0	74.7934	0	1	0	746000000
2010	2286	0	C1	371482	0	0	7	42.86	0.5207	1	2	0	120.554	4.1454	0	0	102.723	0	0	0	747000000
2010	2286	0	C1	371482	0	0	7	42.86	0.5207	1	2	0	120.554	4.1454	0	0	102.723	0	0	0	747000000
2011	2286	0	C1	371482	0	0	9	44.44	0.7347	1	3	0	176.181	5.0079	0	0	139.658	0	0	0	747000000
2011	2286	0	C1	371482	0	0	9	44.44	0.7347	1	3	0	176.181	5.0079	0	0	139.658	0	0	0	747000000
2012	2286	1	C1	371482	0	0	9	44.44	0.6989	1	4	0	140.297	6.05	0	0	166.389	0	1	0	747000000
2012	2286	1	C1	371482	0	0	9	44.44	0.6989	1	4	0	140.297	6.05	0	0	166.389	0	1	0	747000000
2013	2286	0	C1	371482	7	0	9	44.44	0.732	1	5	49	138.816	2.4535	1	7	154.388	1080.72	0	0	748000000
2013	2286	0	C1	371482	7	0	9	44.44	0.732	1	5	49	138.816	2.4535	1	7	154.388	1080.72	0	0	748000000
2014	2286	40	C1	371482	6	0	9	44.44	0.6236	1	6	36	142.801	1.2906	1	6	118.425	710.548	2	12	748000000
2009	2287	3	C2	540400	0	0	9	33.33	0.5973	1	1	0	171.891	12.4242	0	0	70.3731	0	0	0	1090000000
2009	2287	3	C2	540400	0	0	9	33.33	0.5973	1	1	0	171.891	12.4242	0	0	70.3731	0	0	0	1090000000
2009	2287	0	C2	540400	0	0	9	33.33	0.5973	1	1	0	171.891	12.4242	0	0	70.3731	0	0	0	1090000000
2010	2287	1	C2	540400	0	0	9	33.33	0.5953	0	2	0	141.919	12.9231	0	0	84.3883	0	0	0	1090000000
2010	2287	3	C2	540400	0	0	9	33.33	0.5953	0	2	0	141.919	12.9231	0	0	84.3883	0	0	0	1090000000
2010	2287	3	C2	540400	0	0	9	33.33	0.5953	0	2	0	141.919	12.9231	0	0	84.3883	0	0	0	1090000000
2010	2287	9	C2	540400	0	0	9	33.33	0.5953	0	2	0	141.919	12.9231	0	0	84.3883	0	0	0	1090000000
2011	2287	0	C2	540400	1	0	9	33.33	0.7141	0	3	1	142.81	12.5705	1	1	117.101	117.101	0	0	1090000000
2011	2287	0	C2	540400	1	0	9	33.33	0.7141	0	3	1	142.81	12.5705	1	1	117.101	117.101	0	0	1090000000
2011	2287	2	C2	540400	1	0	9	33.33	0.7141	0	3	1	142.81	12.5705	1	1	117.101	117.101	0	0	1090000000
2011	2287	2	C2	540400	1	0	9	33.33	0.7141	0	3	1	142.81	12.5705	1	1	117.101	117.101	0	0	1090000000
2009	2290	3	C4	320500	0	0	6	33.33	0.5546	0	1	0	170.834	7.838	0	0	84.1912	0	1	0	644000000
2009	2290	0	C4	320500	0	0	6	33.33	0.5546	0	1	0	170.834	7.838	0	0	84.1912	0	1	0	644000000
2010	2291	1	C1	440600	0	0	7	42.86	0.5797	1	2	0	141.083	5.5753	0	0	180.368	0	0	0	886000000
2010	2291	1	C1	440600	0	0	7	42.86	0.5797	1	2	0	141.083	5.5753	0	0	180.368	0	0	0	886000000
2011	2291	8	C1	440600	1	0	7	42.86	0.7459	1	3	1	164.152	4.8651	1	1	207.755	207.755	0	0	886000000
2011	2291	6	C1	440600	1	0	7	42.86	0.7459	1	3	1	164.152	4.8651	1	1	207.755	207.755	0	0	886000000
2011	2291	6	C1	440600	1	0	7	42.86	0.7459	1	3	1	164.152	4.8651	1	1	207.755	207.755	0	0	886000000
2009	2294	6	C2	440300	0	0	5	40	0.4552	0	1	0	138.543	12.1718	0	0	122.798	0	0	0	885000000
2009	2294	1	C2	440300	0	0	5	40	0.4552	0	1	0	138.543	12.1718	0	0	122.798	0	0	0	885000000
2009	2294	1	C2	440300	0	0	5	40	0.4552	0	1	0	138.543	12.1718	0	0	122.798	0	0	0	885000000
2009	2294	6	C2	440300	0	0	5	40	0.4552	0	1	0	138.543	12.1718	0	0	122.798	0	0	0	885000000
[truncated: 3,566 more rows]

## Sheet: enter_up
year	id	Upstream	dig_up	Sic2	citycode	dig	state	bsize	dshare	bm	dual	age	dig2	eff_co	roa	policy	c	tax	tax_dig	green	green_dig	cpro
[truncated: 2,182 more rows]

[truncated: 4 more sheets: tongqun, heterogeneity1, heterogeneity2, heterogeneity3]
