# Supplementary material for: Corporate digital transformation and carbon emission intensity: Empirical evidence from listed companies in China
Source: PLoS One. 2024 Dec 19;19(12):e0313870. doi: 10.1371/journal.pone.0313870 (PMC11658603; doi:10.1371/journal.pone.0313870)
Supplement: S1 File — (ZIP) [file pone.0313870.s001.zip › Data and Codes/emprical.txt]

//Digital Transformation and Carbon Intensity Stata Code

use enter2.dta , clear

xtset id year

global control_var "roa state bsize dshare bm dual age" 

asdoc sum eff_co dig tax green $control_var  , replace


//Benchmark regression

asdoc reghdfe eff_co dig ,abs(year  ) vce(cluster year#id ) nest replace

asdoc reghdfe eff_co dig $control_var ,abs(year  ) vce(cluster year#id  ) nest append

asdoc reghdfe eff_co dig  $control_var ,abs(year id   ) vce(cluster id#year  Sic2) nest append

asdoc reghdfe eff_co dig  $control_var ,abs(year id citycode  ) vce(cluster id#year Sic2) nest append

asdoc reghdfe eff_co dig  $control_var ,abs(year id citycode Sic2 ) vce(cluster id#year  Sic2) nest append

estat vif

asdoc reghdfe eff_co dig dig2 $control_var ,abs(year id  citycode Sic2 ) vce(cluster id#year  Sic2) nest append

utest dig dig2

//endogeneity problems
**instrumental variable
asdoc reg dig iv1 $control_var , nest replace 

asdoc ivreg2 eff_co (dig = iv1)   $control_var, first cluster(year) nest append

asdoc reg dig iv2 $control_var , nest append 

asdoc ivreg2 eff_co (dig = iv2)   $control_var, first cluster(year) nest append


**did and robustness
asdoc reghdfe eff_co policy $control_var ,abs( year id  citycode Sic2) vce(cluster id#year Sic2) nest replace

asdoc reghdfe eff_co c $control_var ,abs(year id citycode Sic2) vce(cluster id#year Sic2) nest append

asdoc reghdfe eff_co dig $control_var if dig !=0,abs(year id citycode Sic2 ) vce(cluster id#year Sic2) nest append

asdoc reghdfe eff_co dig $control_var if year !=2015,abs( year id citycode Sic2 ) vce(cluster id#year Sic2) nest append

asdoc reghdfe eff_co dig cpro $control_var ,abs(year id citycode Sic2) vce(cluster id#year Sic2) nest append

//Mechanism analysis

asdoc reghdfe tax dig  $control_var ,abs(year id citycode Sic2) vce(cluster id#year Sic2) nest replace

asdoc reghdfe tax dig dig2 $control_var ,abs(year id citycode Sic2) vce(cluster id#year Sic2) nest append

utest dig dig2

asdoc reghdfe eff_co tax_dig dig $control_var ,abs(year id citycode Sic2) vce(cluster id#year Sic2) nest append

sgmediation eff_co, mv(tax)  iv(dig) cv($control_var)

xi: bootstrap r(ind_eff) r(dir_eff),reps(1000) bca:sgmediation eff_co, mv(tax) iv( dig )cv($control_var)

estat bootstrap,all

asdoc reghdfe green dig $control_var ,abs(year id citycode Sic2 ) vce(cluster id#year Sic2) nest append

asdoc reghdfe green dig dig2 $control_var ,abs(year id citycode Sic2 ) vce(cluster id#year Sic2) nest append

utest dig dig2

asdoc reghdfe eff_co green_dig dig $control_var ,abs(year id citycode Sic2 ) vce(cluster id#year Sic2) nest append

sgmediation eff_co, mv(green)  iv(dig) cv($control_var)

xi: bootstrap r(ind_eff) r(dir_eff),reps(1000) bca:sgmediation eff_co, mv(green) iv( dig )cv($control_var)

estat bootstrap,all


//Driving effect: industry chain spillover

use enter_down.dta, clear

global control_var "roa state bsize dshare bm dual age" 
 
asdoc reghdfe dig dig_down  $control_var , abs(year id Sic2  ) vce(cluster id#year Sic2) nest replace

asdoc reghdfe eff_co dig_down $control_var , abs( year id  Sic2) vce(cluster id#year Sic2) nest append
use enter_up.dta, clear

global control_var "roa state bsize dshare bm dual age" 

 
asdoc reghdfe dig dig_up  $control_var ,abs(year id  Sic2) vce(cluster id#year Sic2) nest replace

asdoc reghdfe eff_co dig_up $control_var ,abs(year id  Sic2 ) vce(cluster id#year Sic2) nest append

//Driving effect: Cohort effect

use tongqun.dta , clear
xtset id year

global control_var "roa state bsize dshare bm dual age" 
	 
asdoc reghdfe dig idig $control_var , abs(year id citycode Sic2 ) vce(cluster id#year Sic2) nest replace

asdoc reghdfe eff_co idig $control_var , abs(year id citycode Sic2 ) vce(cluster id#year Sic2) nest append

asdoc reghdfe dig rdig $control_var , abs(year id citycode Sic2 ) vce(cluster id#year Sic2) nest append

asdoc reghdfe eff_co rdig $control_var ,abs(year id citycode Sic2 ) vce(cluster id#year Sic2) nest append


//Heterogeneity test
**Differences in popular concern

use heterogeneity1.dta , clear

asdoc reghdfe eff_co dig $control_var if baidu==1 ,abs(year id citycode Sic2 ) vce(cluster id#year Sic2)  nest replace

asdoc reghdfe eff_co dig $control_var if baidu==0 ,abs(year id citycode Sic2 ) vce(cluster id#year Sic2)  nest append

reg eff_co dig $control_var i.year i.Sic2 i.citycode if baidu==1 
est store Yes
reg eff_co dig $control_var i.year i.Sic2 i.citycode if baidu==0 
est store No
suest Yes No
test [Yes_mean]dig = [No_mean]dig


**Differences in environmental regulation


use heterogeneity2.dta , clear

asdoc reghdfe eff_co dig $control_var if env_reg==1 ,abs(year id citycode Sic2 ) vce(cluster id#year Sic2)  nest replace

asdoc reghdfe eff_co dig $control_var if env_reg==0 ,abs(year id citycode Sic2 ) vce(cluster id#year Sic2)  nest append


reg eff_co dig $control_var i.year i.Sic2 if env_reg==1 
est store Yes
reg eff_co dig $control_var i.year i.Sic2 if env_reg==0 
est store No
suest Yes No
test [Yes_mean]dig = [No_mean]dig


///Differences in corporate nature

use heterogeneity3.dta , clear

*capital intensive
asdoc reghdfe eff_co dig  $control_var if concentration1==1,abs(year id citycode Sic2) vce(cluster id#year Sic2) nest replace

*technologically intensive

asdoc reghdfe eff_co dig  $control_var if concentration2==1,abs(year  citycode Sic2) vce(cluster id#year Sic2) nest append

*labor intensive

asdoc reghdfe eff_co dig  $control_var if concentration3==1,abs(year id citycode Sic2) vce(cluster id#year Sic2) nest append

reg eff_co dig $control_var i.year i.Sic2 i.citycode if concentration1==1 
est store Yes
reg eff_co dig $control_var i.year i.Sic2 i.citycode if concentration2==0 
est store No
reg eff_co dig $control_var i.year i.Sic2 i.citycode if concentration3==0 
est store Yin
suest Yes No Yin
test [Yes_mean]dig = [No_mean]dig = [Yin_mean]dig
